# Supplementary material for: Structural basis of metabolite transport by the chloroplast outer envelope channel OEP21
Source: Nat Struct Mol Biol. 2023 May 8;30(6):761–9. doi: 10.1038/s41594-023-00984-y (PMC10279527; doi:10.1038/s41594-023-00984-y)
Supplement: Supplementary file 3 — Disulfide-linked model of the OEP21 dimer [file 41594_2023_984_MOESM3_ESM.txt]

REMARK FILENAME="run1/sa_4.pdb"
REMARK ===============================================================
REMARK  Violations :    noe  cdih  coup   rdcs  bonds  angles  improp
REMARK             :     17     0     0      0    95    1163       0
REMARK  RMSD rest. :    noe    cdih  coup (phi)  coup (gly)    rdcs
REMARK             :  0.071   0.264       0.000       0.000   0.000
REMARK  RMSD geom. :  bonds  angles  improp
REMARK             :  0.096   4.154   0.403
REMARK ===============================================================
REMARK overall = 2815.47
REMARK noe  =  170.40	 0.071
REMARK cdih =    5.40	 0.264
REMARK vdw  =  696.72
REMARK bon  =  836.11	 0.096
REMARK ang  = 1013.62	 4.154
REMARK imp  =   78.72	 0.403
REMARK coup = OFF	 0.000	 0.000
REMARK rdc  = OFF	 0.000
REMARK ncs  = 13.7444
REMARK ===============================================================
REMARK DATE:12-Mar-21  10:35:52       created by user: fhagn
SHEET    1   1 1 GLU A   2  GLY A   9  0
SHEET    2   2 1 LEU A  14  LYS A  19  0
SHEET    3   3 1 LYS A  21  ARG A  23  0
SHEET    4   4 1 PHE A  29  LEU A  36  0
SHEET    5   5 1 SER A  44  PHE A  53  0
SHEET    6   6 1 THR A  60  ASP A  68  0
SHEET    7   7 1 LYS A  82  VAL A  95  0
SHEET    8   8 1 VAL A 101  GLN A 113  0
SHEET    9   9 1 GLU A 117  LYS A 119  0
SHEET   10  10 1 GLY A 122  SER A 127  0
SHEET   11  11 1 ARG A 140  GLU A 146  0
SHEET   12  12 1 VAL A 151  GLU A 158  0
SHEET   13  13 1 TRP A 161  ASP A 166  0
SHEET   14  14 1 ARG A 170  ASP A 176  0
SHEET   15  15 1 GLU B   2  GLY B   9  0
SHEET   16  16 1 LEU B  14  LYS B  19  0
SHEET   17  17 1 LYS B  21  ARG B  23  0
SHEET   18  18 1 PHE B  29  LEU B  36  0
SHEET   19  19 1 SER B  44  PHE B  53  0
SHEET   20  20 1 THR B  60  ASP B  68  0
SHEET   21  21 1 LYS B  82  VAL B  95  0
SHEET   22  22 1 VAL B 101  GLN B 113  0
SHEET   23  23 1 GLU B 117  LYS B 119  0
SHEET   24  24 1 GLY B 122  SER B 127  0
SHEET   25  25 1 ARG B 140  GLU B 146  0
SHEET   26  26 1 VAL B 151  GLU B 158  0
SHEET   27  27 1 TRP B 161  ASP B 166  0
SHEET   28  28 1 ARG B 170  ASP B 176  0
ATOM      1  CA  MET A   1     118.147  10.393   5.233  1.00  0.00           C
ATOM      2  HA  MET A   1     118.433  11.393   5.526  1.00  0.00           H
ATOM      3  CB  MET A   1     117.035  10.469   4.182  1.00  0.00           C
ATOM      4 2HB  MET A   1     116.574   9.499   4.075  1.00  0.00           H
ATOM      5 1HB  MET A   1     117.457  10.774   3.234  1.00  0.00           H
ATOM      6  CG  MET A   1     115.982  11.486   4.625  1.00  0.00           C
ATOM      7 2HG  MET A   1     116.409  12.478   4.605  1.00  0.00           H
ATOM      8 1HG  MET A   1     115.657  11.254   5.628  1.00  0.00           H
ATOM      9  SD  MET A   1     114.565  11.418   3.501  1.00  0.00           S
ATOM     10  CE  MET A   1     113.617  12.763   4.254  1.00  0.00           C
ATOM     11 1HE  MET A   1     112.580  12.679   3.961  1.00  0.00           H
ATOM     12 2HE  MET A   1     114.007  13.711   3.919  1.00  0.00           H
ATOM     13 3HE  MET A   1     113.700  12.702   5.330  1.00  0.00           H
ATOM     14  C   MET A   1     117.661   9.626   6.462  1.00  0.00           C
ATOM     15  O   MET A   1     116.468   9.353   6.610  1.00  0.00           O
ATOM     16  N   MET A   1     119.326   9.693   4.651  1.00  0.00           N
ATOM     17 1H   MET A   1     120.192  10.018   5.126  1.00  0.00           H
ATOM     18 2H   MET A   1     119.387   9.905   3.634  1.00  0.00           H
ATOM     19 3H   MET A   1     119.223   8.668   4.788  1.00  0.00           H
ATOM     20  N   GLU A   2     118.598   9.280   7.344  1.00  0.00           N
ATOM     21  H   GLU A   2     119.536   9.526   7.175  1.00  0.00           H
ATOM     22  CA  GLU A   2     118.259   8.541   8.559  1.00  0.00           C
ATOM     23  HA  GLU A   2     117.183   8.493   8.650  1.00  0.00           H
ATOM     24  CB  GLU A   2     118.810   7.113   8.477  1.00  0.00           C
ATOM     25 2HB  GLU A   2     118.331   6.590   7.663  1.00  0.00           H
ATOM     26 1HB  GLU A   2     118.608   6.597   9.404  1.00  0.00           H
ATOM     27  CG  GLU A   2     120.323   7.151   8.234  1.00  0.00           C
ATOM     28 2HG  GLU A   2     120.781   7.831   8.936  1.00  0.00           H
ATOM     29 1HG  GLU A   2     120.515   7.491   7.227  1.00  0.00           H
ATOM     30  CD  GLU A   2     120.917   5.759   8.420  1.00  0.00           C
ATOM     31  OE1 GLU A   2     120.364   4.822   7.867  1.00  0.00           O
ATOM     32  OE2 GLU A   2     121.916   5.650   9.111  1.00  0.00           O
ATOM     33  C   GLU A   2     118.826   9.243   9.791  1.00  0.00           C
ATOM     34  O   GLU A   2     119.915   9.815   9.738  1.00  0.00           O
ATOM     35  N   THR A   3     118.081   9.188  10.896  1.00  0.00           N
ATOM     36  H   THR A   3     117.225   8.706  10.880  1.00  0.00           H
ATOM     37  CA  THR A   3     118.513   9.825  12.136  1.00  0.00           C
ATOM     38  HA  THR A   3     119.378  10.440  11.936  1.00  0.00           H
ATOM     39  CB  THR A   3     117.390  10.707  12.692  1.00  0.00           C
ATOM     40  HB  THR A   3     116.579  10.084  13.035  1.00  0.00           H
ATOM     41  OG1 THR A   3     116.922  11.574  11.667  1.00  0.00           O
ATOM     42  HG1 THR A   3     116.679  11.035  10.911  1.00  0.00           H
ATOM     43  CG2 THR A   3     117.917  11.539  13.863  1.00  0.00           C
ATOM     44 1HG2 THR A   3     118.094  10.895  14.711  1.00  0.00           H
ATOM     45 2HG2 THR A   3     117.188  12.291  14.127  1.00  0.00           H
ATOM     46 3HG2 THR A   3     118.841  12.019  13.576  1.00  0.00           H
ATOM     47  C   THR A   3     118.887   8.760  13.160  1.00  0.00           C
ATOM     48  O   THR A   3     118.243   7.713  13.236  1.00  0.00           O
ATOM     49  N   SER A   4     119.928   9.028  13.946  1.00  0.00           N
ATOM     50  H   SER A   4     120.407   9.879  13.848  1.00  0.00           H
ATOM     51  CA  SER A   4     120.372   8.072  14.952  1.00  0.00           C
ATOM     52  HA  SER A   4     119.521   7.512  15.306  1.00  0.00           H
ATOM     53  CB  SER A   4     121.378   7.104  14.330  1.00  0.00           C
ATOM     54 2HB  SER A   4     121.519   6.260  14.990  1.00  0.00           H
ATOM     55 1HB  SER A   4     122.321   7.604  14.187  1.00  0.00           H
ATOM     56  OG  SER A   4     120.889   6.662  13.070  1.00  0.00           O
ATOM     57  HG  SER A   4     121.413   7.082  12.384  1.00  0.00           H
ATOM     58  C   SER A   4     121.025   8.785  16.129  1.00  0.00           C
ATOM     59  O   SER A   4     121.290   9.983  16.072  1.00  0.00           O
ATOM     60  N   LEU A   5     121.290   8.028  17.186  1.00  0.00           N
ATOM     61  H   LEU A   5     121.052   7.082  17.163  1.00  0.00           H
ATOM     62  CA  LEU A   5     121.919   8.574  18.380  1.00  0.00           C
ATOM     63  HA  LEU A   5     121.735   9.636  18.433  1.00  0.00           H
ATOM     64  CB  LEU A   5     121.337   7.891  19.623  1.00  0.00           C
ATOM     65 2HB  LEU A   5     121.768   6.906  19.724  1.00  0.00           H
ATOM     66 1HB  LEU A   5     120.266   7.805  19.515  1.00  0.00           H
ATOM     67  CG  LEU A   5     121.660   8.715  20.873  1.00  0.00           C
ATOM     68  HG  LEU A   5     121.475   9.760  20.668  1.00  0.00           H
ATOM     69  CD1 LEU A   5     120.761   8.260  22.027  1.00  0.00           C
ATOM     70 1HD1 LEU A   5     121.158   8.632  22.960  1.00  0.00           H
ATOM     71 2HD1 LEU A   5     120.728   7.181  22.055  1.00  0.00           H
ATOM     72 3HD1 LEU A   5     119.764   8.648  21.881  1.00  0.00           H
ATOM     73  CD2 LEU A   5     123.136   8.521  21.251  1.00  0.00           C
ATOM     74 1HD2 LEU A   5     123.227   8.366  22.315  1.00  0.00           H
ATOM     75 2HD2 LEU A   5     123.686   9.406  20.968  1.00  0.00           H
ATOM     76 3HD2 LEU A   5     123.542   7.662  20.722  1.00  0.00           H
ATOM     77  C   LEU A   5     123.417   8.318  18.306  1.00  0.00           C
ATOM     78  O   LEU A   5     123.841   7.231  17.916  1.00  0.00           O
ATOM     79  N   ARG A   6     124.216   9.319  18.682  1.00  0.00           N
ATOM     80  H   ARG A   6     123.829  10.159  19.017  1.00  0.00           H
ATOM     81  CA  ARG A   6     125.663   9.186  18.613  1.00  0.00           C
ATOM     82  HA  ARG A   6     125.906   8.209  18.225  1.00  0.00           H
ATOM     83  CB  ARG A   6     126.226  10.251  17.664  1.00  0.00           C
ATOM     84 2HB  ARG A   6     126.674  11.048  18.240  1.00  0.00           H
ATOM     85 1HB  ARG A   6     125.424  10.654  17.065  1.00  0.00           H
ATOM     86  CG  ARG A   6     127.287   9.631  16.747  1.00  0.00           C
ATOM     87 2HG  ARG A   6     127.418  10.254  15.875  1.00  0.00           H
ATOM     88 1HG  ARG A   6     126.967   8.645  16.440  1.00  0.00           H
ATOM     89  CD  ARG A   6     128.615   9.526  17.500  1.00  0.00           C
ATOM     90 2HD  ARG A   6     128.556   8.719  18.216  1.00  0.00           H
ATOM     91 1HD  ARG A   6     128.804  10.452  18.021  1.00  0.00           H
ATOM     92  NE  ARG A   6     129.710   9.268  16.566  1.00  0.00           N
ATOM     93  HE  ARG A   6     129.505   8.914  15.676  1.00  0.00           H
ATOM     94  CZ  ARG A   6     130.984   9.505  16.893  1.00  0.00           C
ATOM     95  NH1 ARG A   6     131.294   9.975  18.075  1.00  0.00           N
ATOM     96 1HH1 ARG A   6     130.577  10.160  18.745  1.00  0.00           H
ATOM     97 2HH1 ARG A   6     132.252  10.148  18.307  1.00  0.00           H
ATOM     98  NH2 ARG A   6     131.929   9.264  16.026  1.00  0.00           N
ATOM     99 1HH2 ARG A   6     131.698   8.904  15.122  1.00  0.00           H
ATOM    100 2HH2 ARG A   6     132.884   9.439  16.266  1.00  0.00           H
ATOM    101  C   ARG A   6     126.303   9.345  19.985  1.00  0.00           C
ATOM    102  O   ARG A   6     126.435  10.460  20.491  1.00  0.00           O
ATOM    103  N   TYR A   7     126.697   8.224  20.582  1.00  0.00           N
ATOM    104  H   TYR A   7     126.541   7.360  20.143  1.00  0.00           H
ATOM    105  CA  TYR A   7     127.360   8.254  21.874  1.00  0.00           C
ATOM    106  HA  TYR A   7     127.052   9.136  22.416  1.00  0.00           H
ATOM    107  CB  TYR A   7     126.996   7.002  22.683  1.00  0.00           C
ATOM    108 2HB  TYR A   7     126.763   6.203  21.992  1.00  0.00           H
ATOM    109 1HB  TYR A   7     126.116   7.215  23.270  1.00  0.00           H
ATOM    110  CG  TYR A   7     128.091   6.538  23.615  1.00  0.00           C
ATOM    111  CD1 TYR A   7     128.146   7.021  24.927  1.00  0.00           C
ATOM    112  HD1 TYR A   7     127.400   7.718  25.277  1.00  0.00           H
ATOM    113  CD2 TYR A   7     129.058   5.634  23.159  1.00  0.00           C
ATOM    114  HD2 TYR A   7     129.020   5.262  22.143  1.00  0.00           H
ATOM    115  CE1 TYR A   7     129.168   6.600  25.785  1.00  0.00           C
ATOM    116  HE1 TYR A   7     129.211   6.978  26.796  1.00  0.00           H
ATOM    117  CE2 TYR A   7     130.077   5.212  24.014  1.00  0.00           C
ATOM    118  HE2 TYR A   7     130.817   4.516  23.657  1.00  0.00           H
ATOM    119  CZ  TYR A   7     130.135   5.693  25.330  1.00  0.00           C
ATOM    120  OH  TYR A   7     131.143   5.276  26.176  1.00  0.00           O
ATOM    121  HH  TYR A   7     130.751   4.720  26.853  1.00  0.00           H
ATOM    122  C   TYR A   7     128.862   8.309  21.628  1.00  0.00           C
ATOM    123  O   TYR A   7     129.360   7.613  20.749  1.00  0.00           O
ATOM    124  N   GLY A   8     129.578   9.125  22.394  1.00  0.00           N
ATOM    125  H   GLY A   8     129.134   9.652  23.090  1.00  0.00           H
ATOM    126  CA  GLY A   8     131.022   9.241  22.204  1.00  0.00           C
ATOM    127 2HA  GLY A   8     131.231  10.140  21.643  1.00  0.00           H
ATOM    128 1HA  GLY A   8     131.373   8.387  21.643  1.00  0.00           H
ATOM    129  C   GLY A   8     131.768   9.303  23.530  1.00  0.00           C
ATOM    130  O   GLY A   8     131.312   9.935  24.485  1.00  0.00           O
ATOM    131  N   GLY A   9     132.922   8.635  23.577  1.00  0.00           N
ATOM    132  H   GLY A   9     133.225   8.135  22.785  1.00  0.00           H
ATOM    133  CA  GLY A   9     133.748   8.626  24.775  1.00  0.00           C
ATOM    134 2HA  GLY A   9     133.809   7.621  25.162  1.00  0.00           H
ATOM    135 1HA  GLY A   9     133.304   9.271  25.521  1.00  0.00           H
ATOM    136  C   GLY A   9     135.148   9.122  24.445  1.00  0.00           C
ATOM    137  O   GLY A   9     135.991   8.355  23.971  1.00  0.00           O
ATOM    138  N   ASP A  10     135.379  10.410  24.694  1.00  0.00           N
ATOM    139  H   ASP A  10     134.659  10.959  25.069  1.00  0.00           H
ATOM    140  CA  ASP A  10     136.674  11.028  24.424  1.00  0.00           C
ATOM    141  HA  ASP A  10     137.439  10.499  24.973  1.00  0.00           H
ATOM    142  CB  ASP A  10     136.995  10.954  22.928  1.00  0.00           C
ATOM    143 2HB  ASP A  10     136.526  11.784  22.420  1.00  0.00           H
ATOM    144 1HB  ASP A  10     136.615  10.027  22.525  1.00  0.00           H
ATOM    145  CG  ASP A  10     138.503  11.020  22.714  1.00  0.00           C
ATOM    146  OD1 ASP A  10     139.062  12.088  22.902  1.00  0.00           O
ATOM    147  OD2 ASP A  10     139.077  10.002  22.365  1.00  0.00           O
ATOM    148  C   ASP A  10     136.658  12.487  24.870  1.00  0.00           C
ATOM    149  O   ASP A  10     137.559  12.942  25.576  1.00  0.00           O
ATOM    150  N   SER A  11     135.623  13.212  24.449  1.00  0.00           N
ATOM    151  H   SER A  11     134.941  12.791  23.885  1.00  0.00           H
ATOM    152  CA  SER A  11     135.480  14.619  24.809  1.00  0.00           C
ATOM    153  HA  SER A  11     136.132  14.835  25.643  1.00  0.00           H
ATOM    154  CB  SER A  11     135.878  15.506  23.628  1.00  0.00           C
ATOM    155 2HB  SER A  11     135.915  16.539  23.951  1.00  0.00           H
ATOM    156 1HB  SER A  11     135.151  15.406  22.839  1.00  0.00           H
ATOM    157  OG  SER A  11     137.152  15.101  23.144  1.00  0.00           O
ATOM    158  HG  SER A  11     137.736  14.996  23.898  1.00  0.00           H
ATOM    159  C   SER A  11     134.038  14.916  25.219  1.00  0.00           C
ATOM    160  O   SER A  11     133.771  15.260  26.371  1.00  0.00           O
ATOM    161  N   LYS A  12     133.115  14.781  24.267  1.00  0.00           N
ATOM    162  H   LYS A  12     133.390  14.512  23.366  1.00  0.00           H
ATOM    163  CA  LYS A  12     131.701  15.025  24.541  1.00  0.00           C
ATOM    164  HA  LYS A  12     131.617  15.844  25.240  1.00  0.00           H
ATOM    165  CB  LYS A  12     130.974  15.395  23.239  1.00  0.00           C
ATOM    166 2HB  LYS A  12     130.486  14.519  22.840  1.00  0.00           H
ATOM    167 1HB  LYS A  12     131.692  15.763  22.520  1.00  0.00           H
ATOM    168  CG  LYS A  12     129.922  16.479  23.514  1.00  0.00           C
ATOM    169 2HG  LYS A  12     129.456  16.298  24.471  1.00  0.00           H
ATOM    170 1HG  LYS A  12     129.171  16.456  22.738  1.00  0.00           H
ATOM    171  CD  LYS A  12     130.594  17.854  23.532  1.00  0.00           C
ATOM    172 2HD  LYS A  12     131.207  17.967  22.650  1.00  0.00           H
ATOM    173 1HD  LYS A  12     131.212  17.941  24.414  1.00  0.00           H
ATOM    174  CE  LYS A  12     129.524  18.948  23.548  1.00  0.00           C
ATOM    175 2HE  LYS A  12     128.844  18.798  22.723  1.00  0.00           H
ATOM    176 1HE  LYS A  12     129.996  19.915  23.455  1.00  0.00           H
ATOM    177  NZ  LYS A  12     128.768  18.888  24.831  1.00  0.00           N
ATOM    178 1HZ  LYS A  12     128.340  17.947  24.938  1.00  0.00           H
ATOM    179 2HZ  LYS A  12     128.021  19.612  24.827  1.00  0.00           H
ATOM    180 3HZ  LYS A  12     129.416  19.063  25.625  1.00  0.00           H
ATOM    181  C   LYS A  12     131.068  13.778  25.159  1.00  0.00           C
ATOM    182  O   LYS A  12     131.777  12.878  25.611  1.00  0.00           O
ATOM    183  N   ALA A  13     129.735  13.726  25.177  1.00  0.00           N
ATOM    184  H   ALA A  13     129.218  14.469  24.802  1.00  0.00           H
ATOM    185  CA  ALA A  13     129.035  12.578  25.745  1.00  0.00           C
ATOM    186  HA  ALA A  13     129.741  11.772  25.879  1.00  0.00           H
ATOM    187  CB  ALA A  13     128.446  12.942  27.108  1.00  0.00           C
ATOM    188 1HB  ALA A  13     128.345  12.045  27.704  1.00  0.00           H
ATOM    189 2HB  ALA A  13     127.476  13.395  26.972  1.00  0.00           H
ATOM    190 3HB  ALA A  13     129.102  13.636  27.611  1.00  0.00           H
ATOM    191  C   ALA A  13     127.919  12.102  24.820  1.00  0.00           C
ATOM    192  O   ALA A  13     127.944  10.966  24.346  1.00  0.00           O
ATOM    193  N   LEU A  14     126.945  12.974  24.563  1.00  0.00           N
ATOM    194  H   LEU A  14     126.983  13.871  24.956  1.00  0.00           H
ATOM    195  CA  LEU A  14     125.820  12.613  23.703  1.00  0.00           C
ATOM    196  HA  LEU A  14     126.027  11.659  23.245  1.00  0.00           H
ATOM    197  CB  LEU A  14     124.543  12.490  24.555  1.00  0.00           C
ATOM    198 2HB  LEU A  14     124.010  13.429  24.532  1.00  0.00           H
ATOM    199 1HB  LEU A  14     124.821  12.268  25.575  1.00  0.00           H
ATOM    200  CG  LEU A  14     123.620  11.371  24.031  1.00  0.00           C
ATOM    201  HG  LEU A  14     122.729  11.340  24.642  1.00  0.00           H
ATOM    202  CD1 LEU A  14     123.212  11.652  22.579  1.00  0.00           C
ATOM    203 1HD1 LEU A  14     122.284  11.143  22.362  1.00  0.00           H
ATOM    204 2HD1 LEU A  14     123.981  11.295  21.911  1.00  0.00           H
ATOM    205 3HD1 LEU A  14     123.079  12.715  22.440  1.00  0.00           H
ATOM    206  CD2 LEU A  14     124.333  10.011  24.114  1.00  0.00           C
ATOM    207 1HD2 LEU A  14     124.961   9.986  24.993  1.00  0.00           H
ATOM    208 2HD2 LEU A  14     124.942   9.866  23.232  1.00  0.00           H
ATOM    209 3HD2 LEU A  14     123.597   9.223  24.176  1.00  0.00           H
ATOM    210  C   LEU A  14     125.606  13.650  22.601  1.00  0.00           C
ATOM    211  O   LEU A  14     125.586  14.854  22.859  1.00  0.00           O
ATOM    212  N   LYS A  15     125.446  13.161  21.371  1.00  0.00           N
ATOM    213  H   LYS A  15     125.479  12.186  21.229  1.00  0.00           H
ATOM    214  CA  LYS A  15     125.222  14.028  20.219  1.00  0.00           C
ATOM    215  HA  LYS A  15     124.731  14.934  20.542  1.00  0.00           H
ATOM    216  CB  LYS A  15     126.557  14.377  19.552  1.00  0.00           C
ATOM    217 2HB  LYS A  15     126.398  14.543  18.497  1.00  0.00           H
ATOM    218 1HB  LYS A  15     127.249  13.558  19.686  1.00  0.00           H
ATOM    219  CG  LYS A  15     127.142  15.644  20.182  1.00  0.00           C
ATOM    220 2HG  LYS A  15     127.078  15.575  21.258  1.00  0.00           H
ATOM    221 1HG  LYS A  15     126.584  16.505  19.842  1.00  0.00           H
ATOM    222  CD  LYS A  15     128.609  15.788  19.769  1.00  0.00           C
ATOM    223 2HD  LYS A  15     128.707  15.585  18.712  1.00  0.00           H
ATOM    224 1HD  LYS A  15     129.210  15.085  20.327  1.00  0.00           H
ATOM    225  CE  LYS A  15     129.089  17.212  20.058  1.00  0.00           C
ATOM    226 2HE  LYS A  15     128.690  17.544  21.005  1.00  0.00           H
ATOM    227 1HE  LYS A  15     128.750  17.872  19.273  1.00  0.00           H
ATOM    228  NZ  LYS A  15     130.578  17.231  20.113  1.00  0.00           N
ATOM    229 1HZ  LYS A  15     130.915  18.213  20.064  1.00  0.00           H
ATOM    230 2HZ  LYS A  15     130.961  16.692  19.309  1.00  0.00           H
ATOM    231 3HZ  LYS A  15     130.898  16.800  21.003  1.00  0.00           H
ATOM    232  C   LYS A  15     124.330  13.298  19.224  1.00  0.00           C
ATOM    233  O   LYS A  15     124.058  12.110  19.400  1.00  0.00           O
ATOM    234  N   ILE A  16     123.871  13.993  18.184  1.00  0.00           N
ATOM    235  H   ILE A  16     124.102  14.949  18.081  1.00  0.00           H
ATOM    236  CA  ILE A  16     123.018  13.346  17.192  1.00  0.00           C
ATOM    237  HA  ILE A  16     122.742  12.376  17.570  1.00  0.00           H
ATOM    238  CB  ILE A  16     121.735  14.182  16.970  1.00  0.00           C
ATOM    239  HB  ILE A  16     121.931  15.202  17.253  1.00  0.00           H
ATOM    240  CG1 ILE A  16     120.591  13.636  17.850  1.00  0.00           C
ATOM    241 2HG1 ILE A  16     119.686  14.187  17.641  1.00  0.00           H
ATOM    242 1HG1 ILE A  16     120.852  13.758  18.890  1.00  0.00           H
ATOM    243  CG2 ILE A  16     121.303  14.151  15.496  1.00  0.00           C
ATOM    244 1HG2 ILE A  16     122.043  14.655  14.892  1.00  0.00           H
ATOM    245 2HG2 ILE A  16     120.351  14.649  15.389  1.00  0.00           H
ATOM    246 3HG2 ILE A  16     121.211  13.125  15.169  1.00  0.00           H
ATOM    247  CD1 ILE A  16     120.356  12.149  17.557  1.00  0.00           C
ATOM    248 1HD1 ILE A  16     119.353  11.876  17.837  1.00  0.00           H
ATOM    249 2HD1 ILE A  16     121.069  11.559  18.127  1.00  0.00           H
ATOM    250 3HD1 ILE A  16     120.503  11.968  16.499  1.00  0.00           H
ATOM    251  C   ILE A  16     123.787  13.134  15.890  1.00  0.00           C
ATOM    252  O   ILE A  16     124.669  13.919  15.544  1.00  0.00           O
ATOM    253  N   HIS A  17     123.439  12.064  15.176  1.00  0.00           N
ATOM    254  H   HIS A  17     122.714  11.483  15.496  1.00  0.00           H
ATOM    255  CA  HIS A  17     124.108  11.739  13.924  1.00  0.00           C
ATOM    256  HA  HIS A  17     124.690  12.590  13.604  1.00  0.00           H
ATOM    257  CB  HIS A  17     125.043  10.540  14.130  1.00  0.00           C
ATOM    258 2HB  HIS A  17     124.565   9.657  13.729  1.00  0.00           H
ATOM    259 1HB  HIS A  17     125.189  10.396  15.186  1.00  0.00           H
ATOM    260  CG  HIS A  17     126.396  10.693  13.484  1.00  0.00           C
ATOM    261  ND1 HIS A  17     127.170   9.599  13.129  1.00  0.00           N
ATOM    262  HD1 HIS A  17     126.930   8.656  13.250  1.00  0.00           H
ATOM    263  CD2 HIS A  17     127.127  11.799  13.128  1.00  0.00           C
ATOM    264  HD2 HIS A  17     126.814  12.822  13.268  1.00  0.00           H
ATOM    265  CE1 HIS A  17     128.309  10.066  12.586  1.00  0.00           C
ATOM    266  HE1 HIS A  17     129.106   9.437  12.217  1.00  0.00           H
ATOM    267  NE2 HIS A  17     128.334  11.401  12.561  1.00  0.00           N
ATOM    268  C   HIS A  17     123.087  11.401  12.847  1.00  0.00           C
ATOM    269  O   HIS A  17     122.133  10.665  13.091  1.00  0.00           O
ATOM    270  N   ALA A  18     123.299  11.947  11.659  1.00  0.00           N
ATOM    271  H   ALA A  18     124.074  12.537  11.535  1.00  0.00           H
ATOM    272  CA  ALA A  18     122.413  11.691  10.534  1.00  0.00           C
ATOM    273  HA  ALA A  18     121.771  10.855  10.773  1.00  0.00           H
ATOM    274  CB  ALA A  18     121.551  12.921  10.252  1.00  0.00           C
ATOM    275 1HB  ALA A  18     121.053  13.222  11.168  1.00  0.00           H
ATOM    276 2HB  ALA A  18     120.811  12.679   9.503  1.00  0.00           H
ATOM    277 3HB  ALA A  18     122.175  13.728   9.899  1.00  0.00           H
ATOM    278  C   ALA A  18     123.263  11.333   9.326  1.00  0.00           C
ATOM    279  O   ALA A  18     124.338  11.900   9.138  1.00  0.00           O
ATOM    280  N   LYS A  19     122.790  10.398   8.509  1.00  0.00           N
ATOM    281  H   LYS A  19     121.908   9.999   8.680  1.00  0.00           H
ATOM    282  CA  LYS A  19     123.575   9.966   7.356  1.00  0.00           C
ATOM    283  HA  LYS A  19     124.424  10.623   7.245  1.00  0.00           H
ATOM    284  CB  LYS A  19     124.093   8.543   7.589  1.00  0.00           C
ATOM    285 2HB  LYS A  19     124.662   8.225   6.728  1.00  0.00           H
ATOM    286 1HB  LYS A  19     123.254   7.875   7.729  1.00  0.00           H
ATOM    287  CG  LYS A  19     124.995   8.509   8.832  1.00  0.00           C
ATOM    288 2HG  LYS A  19     125.461   9.474   8.968  1.00  0.00           H
ATOM    289 1HG  LYS A  19     125.759   7.757   8.697  1.00  0.00           H
ATOM    290  CD  LYS A  19     124.162   8.168  10.072  1.00  0.00           C
ATOM    291 2HD  LYS A  19     123.573   7.284   9.880  1.00  0.00           H
ATOM    292 1HD  LYS A  19     123.507   8.995  10.305  1.00  0.00           H
ATOM    293  CE  LYS A  19     125.095   7.909  11.256  1.00  0.00           C
ATOM    294 2HE  LYS A  19     124.509   7.767  12.152  1.00  0.00           H
ATOM    295 1HE  LYS A  19     125.752   8.756  11.386  1.00  0.00           H
ATOM    296  NZ  LYS A  19     125.908   6.687  10.995  1.00  0.00           N
ATOM    297 1HZ  LYS A  19     125.375   6.039  10.382  1.00  0.00           H
ATOM    298 2HZ  LYS A  19     126.123   6.214  11.897  1.00  0.00           H
ATOM    299 3HZ  LYS A  19     126.796   6.955  10.524  1.00  0.00           H
ATOM    300  C   LYS A  19     122.766   9.995   6.070  1.00  0.00           C
ATOM    301  O   LYS A  19     121.538   9.894   6.089  1.00  0.00           O
ATOM    302  N   GLU A  20     123.481  10.135   4.953  1.00  0.00           N
ATOM    303  H   GLU A  20     124.466  10.230   5.017  1.00  0.00           H
ATOM    304  CA  GLU A  20     122.853  10.150   3.640  1.00  0.00           C
ATOM    305  HA  GLU A  20     121.785  10.028   3.752  1.00  0.00           H
ATOM    306  CB  GLU A  20     123.144  11.476   2.928  1.00  0.00           C
ATOM    307 2HB  GLU A  20     124.105  11.417   2.440  1.00  0.00           H
ATOM    308 1HB  GLU A  20     123.158  12.276   3.654  1.00  0.00           H
ATOM    309  CG  GLU A  20     122.060  11.756   1.881  1.00  0.00           C
ATOM    310 2HG  GLU A  20     121.751  10.829   1.421  1.00  0.00           H
ATOM    311 1HG  GLU A  20     122.458  12.416   1.124  1.00  0.00           H
ATOM    312  CD  GLU A  20     120.856  12.417   2.543  1.00  0.00           C
ATOM    313  OE1 GLU A  20     119.977  11.696   2.986  1.00  0.00           O
ATOM    314  OE2 GLU A  20     120.829  13.635   2.595  1.00  0.00           O
ATOM    315  C   GLU A  20     123.411   8.992   2.828  1.00  0.00           C
ATOM    316  O   GLU A  20     124.567   9.026   2.405  1.00  0.00           O
ATOM    317  N   LYS A  21     122.592   7.965   2.618  1.00  0.00           N
ATOM    318  H   LYS A  21     121.677   7.998   2.966  1.00  0.00           H
ATOM    319  CA  LYS A  21     123.039   6.791   1.878  1.00  0.00           C
ATOM    320  HA  LYS A  21     124.061   6.942   1.572  1.00  0.00           H
ATOM    321  CB  LYS A  21     122.979   5.554   2.785  1.00  0.00           C
ATOM    322 2HB  LYS A  21     121.952   5.364   3.058  1.00  0.00           H
ATOM    323 1HB  LYS A  21     123.557   5.739   3.679  1.00  0.00           H
ATOM    324  CG  LYS A  21     123.543   4.325   2.048  1.00  0.00           C
ATOM    325 2HG  LYS A  21     123.582   4.522   0.986  1.00  0.00           H
ATOM    326 1HG  LYS A  21     122.898   3.476   2.227  1.00  0.00           H
ATOM    327  CD  LYS A  21     124.957   4.007   2.554  1.00  0.00           C
ATOM    328 2HD  LYS A  21     125.463   4.925   2.811  1.00  0.00           H
ATOM    329 1HD  LYS A  21     125.509   3.499   1.777  1.00  0.00           H
ATOM    330  CE  LYS A  21     124.876   3.109   3.792  1.00  0.00           C
ATOM    331 2HE  LYS A  21     124.089   2.381   3.661  1.00  0.00           H
ATOM    332 1HE  LYS A  21     124.668   3.713   4.662  1.00  0.00           H
ATOM    333  NZ  LYS A  21     126.177   2.405   3.976  1.00  0.00           N
ATOM    334 1HZ  LYS A  21     126.361   1.796   3.155  1.00  0.00           H
ATOM    335 2HZ  LYS A  21     126.137   1.824   4.838  1.00  0.00           H
ATOM    336 3HZ  LYS A  21     126.941   3.105   4.063  1.00  0.00           H
ATOM    337  C   LYS A  21     122.189   6.551   0.639  1.00  0.00           C
ATOM    338  O   LYS A  21     120.960   6.488   0.715  1.00  0.00           O
ATOM    339  N   LEU A  22     122.860   6.418  -0.502  1.00  0.00           N
ATOM    340  H   LEU A  22     123.856   6.506  -0.497  1.00  0.00           H
ATOM    341  CA  LEU A  22     122.166   6.146  -1.757  1.00  0.00           C
ATOM    342  HA  LEU A  22     121.343   5.479  -1.541  1.00  0.00           H
ATOM    343  CB  LEU A  22     121.585   7.443  -2.378  1.00  0.00           C
ATOM    344 2HB  LEU A  22     121.053   7.986  -1.609  1.00  0.00           H
ATOM    345 1HB  LEU A  22     120.887   7.172  -3.155  1.00  0.00           H
ATOM    346  CG  LEU A  22     122.664   8.370  -2.988  1.00  0.00           C
ATOM    347  HG  LEU A  22     122.221   9.341  -3.163  1.00  0.00           H
ATOM    348  CD1 LEU A  22     123.847   8.545  -2.033  1.00  0.00           C
ATOM    349 1HD1 LEU A  22     124.350   7.600  -1.909  1.00  0.00           H
ATOM    350 2HD1 LEU A  22     123.489   8.892  -1.075  1.00  0.00           H
ATOM    351 3HD1 LEU A  22     124.537   9.268  -2.443  1.00  0.00           H
ATOM    352  CD2 LEU A  22     123.158   7.805  -4.328  1.00  0.00           C
ATOM    353 1HD2 LEU A  22     124.018   7.173  -4.163  1.00  0.00           H
ATOM    354 2HD2 LEU A  22     123.433   8.621  -4.980  1.00  0.00           H
ATOM    355 3HD2 LEU A  22     122.370   7.228  -4.791  1.00  0.00           H
ATOM    356  C   LEU A  22     123.105   5.430  -2.718  1.00  0.00           C
ATOM    357  O   LEU A  22     124.321   5.439  -2.525  1.00  0.00           O
ATOM    358  N   ARG A  23     122.541   4.808  -3.746  1.00  0.00           N
ATOM    359  H   ARG A  23     121.567   4.839  -3.855  1.00  0.00           H
ATOM    360  CA  ARG A  23     123.350   4.079  -4.715  1.00  0.00           C
ATOM    361  HA  ARG A  23     124.298   3.833  -4.261  1.00  0.00           H
ATOM    362  CB  ARG A  23     122.643   2.778  -5.105  1.00  0.00           C
ATOM    363 2HB  ARG A  23     123.112   2.361  -5.983  1.00  0.00           H
ATOM    364 1HB  ARG A  23     121.602   2.982  -5.313  1.00  0.00           H
ATOM    365  CG  ARG A  23     122.749   1.778  -3.948  1.00  0.00           C
ATOM    366 2HG  ARG A  23     122.570   2.288  -3.013  1.00  0.00           H
ATOM    367 1HG  ARG A  23     123.739   1.346  -3.937  1.00  0.00           H
ATOM    368  CD  ARG A  23     121.712   0.667  -4.123  1.00  0.00           C
ATOM    369 2HD  ARG A  23     121.693   0.354  -5.157  1.00  0.00           H
ATOM    370 1HD  ARG A  23     120.738   1.040  -3.846  1.00  0.00           H
ATOM    371  NE  ARG A  23     122.051  -0.475  -3.275  1.00  0.00           N
ATOM    372  HE  ARG A  23     122.967  -0.562  -2.939  1.00  0.00           H
ATOM    373  CZ  ARG A  23     121.148  -1.403  -2.946  1.00  0.00           C
ATOM    374  NH1 ARG A  23     119.913  -1.315  -3.370  1.00  0.00           N
ATOM    375 1HH1 ARG A  23     119.635  -0.547  -3.946  1.00  0.00           H
ATOM    376 2HH1 ARG A  23     119.247  -2.017  -3.117  1.00  0.00           H
ATOM    377  NH2 ARG A  23     121.502  -2.408  -2.191  1.00  0.00           N
ATOM    378 1HH2 ARG A  23     122.444  -2.479  -1.862  1.00  0.00           H
ATOM    379 2HH2 ARG A  23     120.832  -3.107  -1.942  1.00  0.00           H
ATOM    380  C   ARG A  23     123.608   4.924  -5.955  1.00  0.00           C
ATOM    381  O   ARG A  23     122.675   5.314  -6.659  1.00  0.00           O
ATOM    382  N   ILE A  24     124.885   5.201  -6.213  1.00  0.00           N
ATOM    383  H   ILE A  24     125.583   4.855  -5.613  1.00  0.00           H
ATOM    384  CA  ILE A  24     125.262   6.002  -7.381  1.00  0.00           C
ATOM    385  HA  ILE A  24     124.652   6.894  -7.398  1.00  0.00           H
ATOM    386  CB  ILE A  24     126.760   6.411  -7.355  1.00  0.00           C
ATOM    387  HB  ILE A  24     127.277   5.869  -8.136  1.00  0.00           H
ATOM    388  CG1 ILE A  24     127.428   6.088  -5.995  1.00  0.00           C
ATOM    389 2HG1 ILE A  24     128.467   6.381  -6.036  1.00  0.00           H
ATOM    390 1HG1 ILE A  24     127.370   5.026  -5.814  1.00  0.00           H
ATOM    391  CG2 ILE A  24     126.893   7.911  -7.642  1.00  0.00           C
ATOM    392 1HG2 ILE A  24     126.220   8.461  -7.001  1.00  0.00           H
ATOM    393 2HG2 ILE A  24     126.643   8.103  -8.676  1.00  0.00           H
ATOM    394 3HG2 ILE A  24     127.908   8.225  -7.453  1.00  0.00           H
ATOM    395  CD1 ILE A  24     126.741   6.835  -4.838  1.00  0.00           C
ATOM    396 1HD1 ILE A  24     125.802   7.248  -5.173  1.00  0.00           H
ATOM    397 2HD1 ILE A  24     127.380   7.631  -4.497  1.00  0.00           H
ATOM    398 3HD1 ILE A  24     126.559   6.146  -4.019  1.00  0.00           H
ATOM    399  C   ILE A  24     124.987   5.196  -8.645  1.00  0.00           C
ATOM    400  O   ILE A  24     124.570   5.737  -9.670  1.00  0.00           O
ATOM    401  N   ASP A  25     125.229   3.893  -8.549  1.00  0.00           N
ATOM    402  H   ASP A  25     125.566   3.535  -7.701  1.00  0.00           H
ATOM    403  CA  ASP A  25     125.009   2.980  -9.661  1.00  0.00           C
ATOM    404  HA  ASP A  25     124.253   3.393 -10.313  1.00  0.00           H
ATOM    405  CB  ASP A  25     126.311   2.802 -10.452  1.00  0.00           C
ATOM    406 2HB  ASP A  25     126.874   1.981 -10.033  1.00  0.00           H
ATOM    407 1HB  ASP A  25     126.896   3.707 -10.387  1.00  0.00           H
ATOM    408  CG  ASP A  25     126.000   2.505 -11.916  1.00  0.00           C
ATOM    409  OD1 ASP A  25     125.333   3.316 -12.536  1.00  0.00           O
ATOM    410  OD2 ASP A  25     126.435   1.470 -12.394  1.00  0.00           O
ATOM    411  C   ASP A  25     124.525   1.636  -9.119  1.00  0.00           C
ATOM    412  O   ASP A  25     124.045   1.559  -7.987  1.00  0.00           O
ATOM    413  N   THR A  26     124.648   0.581  -9.920  1.00  0.00           N
ATOM    414  H   THR A  26     125.034   0.694 -10.813  1.00  0.00           H
ATOM    415  CA  THR A  26     124.216  -0.743  -9.488  1.00  0.00           C
ATOM    416  HA  THR A  26     123.347  -0.637  -8.855  1.00  0.00           H
ATOM    417  CB  THR A  26     123.838  -1.589 -10.709  1.00  0.00           C
ATOM    418  HB  THR A  26     124.733  -1.990 -11.160  1.00  0.00           H
ATOM    419  OG1 THR A  26     123.155  -0.775 -11.653  1.00  0.00           O
ATOM    420  HG1 THR A  26     123.253  -1.179 -12.518  1.00  0.00           H
ATOM    421  CG2 THR A  26     122.931  -2.744 -10.278  1.00  0.00           C
ATOM    422 1HG2 THR A  26     122.848  -3.457 -11.086  1.00  0.00           H
ATOM    423 2HG2 THR A  26     121.952  -2.361 -10.033  1.00  0.00           H
ATOM    424 3HG2 THR A  26     123.354  -3.231  -9.412  1.00  0.00           H
ATOM    425  C   THR A  26     125.323  -1.444  -8.696  1.00  0.00           C
ATOM    426  O   THR A  26     125.498  -2.660  -8.804  1.00  0.00           O
ATOM    427  N   ASN A  27     126.071  -0.675  -7.896  1.00  0.00           N
ATOM    428  H   ASN A  27     125.894   0.286  -7.842  1.00  0.00           H
ATOM    429  CA  ASN A  27     127.152  -1.256  -7.101  1.00  0.00           C
ATOM    430  HA  ASN A  27     126.760  -2.098  -6.552  1.00  0.00           H
ATOM    431  CB  ASN A  27     128.263  -1.756  -8.025  1.00  0.00           C
ATOM    432 2HB  ASN A  27     128.727  -0.914  -8.517  1.00  0.00           H
ATOM    433 1HB  ASN A  27     127.841  -2.417  -8.768  1.00  0.00           H
ATOM    434  CG  ASN A  27     129.312  -2.508  -7.216  1.00  0.00           C
ATOM    435  OD1 ASN A  27     130.431  -2.024  -7.050  1.00  0.00           O
ATOM    436  ND2 ASN A  27     129.015  -3.669  -6.699  1.00  0.00           N
ATOM    437 1HD2 ASN A  27     128.122  -4.051  -6.832  1.00  0.00           H
ATOM    438 2HD2 ASN A  27     129.685  -4.159  -6.178  1.00  0.00           H
ATOM    439  C   ASN A  27     127.733  -0.251  -6.104  1.00  0.00           C
ATOM    440  O   ASN A  27     127.708  -0.487  -4.900  1.00  0.00           O
ATOM    441  N   THR A  28     128.247   0.870  -6.606  1.00  0.00           N
ATOM    442  H   THR A  28     128.214   1.020  -7.561  1.00  0.00           H
ATOM    443  CA  THR A  28     128.858   1.883  -5.747  1.00  0.00           C
ATOM    444  HA  THR A  28     129.641   1.417  -5.168  1.00  0.00           H
ATOM    445  CB  THR A  28     129.480   3.000  -6.596  1.00  0.00           C
ATOM    446  HB  THR A  28     130.351   2.617  -7.106  1.00  0.00           H
ATOM    447  OG1 THR A  28     129.863   4.075  -5.750  1.00  0.00           O
ATOM    448  HG1 THR A  28     130.589   3.775  -5.198  1.00  0.00           H
ATOM    449  CG2 THR A  28     128.472   3.502  -7.634  1.00  0.00           C
ATOM    450 1HG2 THR A  28     128.754   4.493  -7.957  1.00  0.00           H
ATOM    451 2HG2 THR A  28     127.485   3.533  -7.196  1.00  0.00           H
ATOM    452 3HG2 THR A  28     128.467   2.835  -8.483  1.00  0.00           H
ATOM    453  C   THR A  28     127.835   2.479  -4.789  1.00  0.00           C
ATOM    454  O   THR A  28     126.677   2.701  -5.149  1.00  0.00           O
ATOM    455  N   PHE A  29     128.283   2.746  -3.564  1.00  0.00           N
ATOM    456  H   PHE A  29     129.230   2.579  -3.351  1.00  0.00           H
ATOM    457  CA  PHE A  29     127.401   3.292  -2.536  1.00  0.00           C
ATOM    458  HA  PHE A  29     126.456   3.551  -2.990  1.00  0.00           H
ATOM    459  CB  PHE A  29     127.146   2.262  -1.421  1.00  0.00           C
ATOM    460 2HB  PHE A  29     126.133   2.395  -1.066  1.00  0.00           H
ATOM    461 1HB  PHE A  29     127.818   2.471  -0.604  1.00  0.00           H
ATOM    462  CG  PHE A  29     127.334   0.808  -1.820  1.00  0.00           C
ATOM    463  CD1 PHE A  29     128.610   0.323  -2.142  1.00  0.00           C
ATOM    464  HD1 PHE A  29     129.455   0.992  -2.149  1.00  0.00           H
ATOM    465  CD2 PHE A  29     126.236  -0.061  -1.833  1.00  0.00           C
ATOM    466  HD2 PHE A  29     125.253   0.312  -1.592  1.00  0.00           H
ATOM    467  CE1 PHE A  29     128.785  -1.026  -2.474  1.00  0.00           C
ATOM    468  HE1 PHE A  29     129.768  -1.398  -2.722  1.00  0.00           H
ATOM    469  CE2 PHE A  29     126.410  -1.408  -2.174  1.00  0.00           C
ATOM    470  HE2 PHE A  29     125.561  -2.075  -2.188  1.00  0.00           H
ATOM    471  CZ  PHE A  29     127.684  -1.891  -2.492  1.00  0.00           C
ATOM    472  HZ  PHE A  29     127.819  -2.931  -2.749  1.00  0.00           H
ATOM    473  C   PHE A  29     128.007   4.547  -1.914  1.00  0.00           C
ATOM    474  O   PHE A  29     129.226   4.732  -1.927  1.00  0.00           O
ATOM    475  N   PHE A  30     127.139   5.401  -1.373  1.00  0.00           N
ATOM    476  H   PHE A  30     126.182   5.201  -1.414  1.00  0.00           H
ATOM    477  CA  PHE A  30     127.574   6.634  -0.727  1.00  0.00           C
ATOM    478  HA  PHE A  30     128.646   6.724  -0.810  1.00  0.00           H
ATOM    479  CB  PHE A  30     126.911   7.827  -1.412  1.00  0.00           C
ATOM    480 2HB  PHE A  30     126.032   8.098  -0.848  1.00  0.00           H
ATOM    481 1HB  PHE A  30     126.607   7.533  -2.401  1.00  0.00           H
ATOM    482  CG  PHE A  30     127.799   9.035  -1.525  1.00  0.00           C
ATOM    483  CD1 PHE A  30     127.979   9.863  -0.418  1.00  0.00           C
ATOM    484  HD1 PHE A  30     127.475   9.627   0.510  1.00  0.00           H
ATOM    485  CD2 PHE A  30     128.436   9.323  -2.733  1.00  0.00           C
ATOM    486  HD2 PHE A  30     128.286   8.671  -3.586  1.00  0.00           H
ATOM    487  CE1 PHE A  30     128.805  10.992  -0.514  1.00  0.00           C
ATOM    488  HE1 PHE A  30     128.946  11.634   0.343  1.00  0.00           H
ATOM    489  CE2 PHE A  30     129.263  10.451  -2.837  1.00  0.00           C
ATOM    490  HE2 PHE A  30     129.757  10.675  -3.770  1.00  0.00           H
ATOM    491  CZ  PHE A  30     129.448  11.286  -1.725  1.00  0.00           C
ATOM    492  HZ  PHE A  30     130.084  12.155  -1.803  1.00  0.00           H
ATOM    493  C   PHE A  30     127.177   6.626   0.745  1.00  0.00           C
ATOM    494  O   PHE A  30     126.048   6.263   1.076  1.00  0.00           O
ATOM    495  N   GLN A  31     128.104   7.026   1.617  1.00  0.00           N
ATOM    496  H   GLN A  31     128.991   7.297   1.293  1.00  0.00           H
ATOM    497  CA  GLN A  31     127.829   7.064   3.051  1.00  0.00           C
ATOM    498  HA  GLN A  31     126.775   6.900   3.211  1.00  0.00           H
ATOM    499  CB  GLN A  31     128.616   5.953   3.755  1.00  0.00           C
ATOM    500 2HB  GLN A  31     129.674   6.150   3.662  1.00  0.00           H
ATOM    501 1HB  GLN A  31     128.387   5.004   3.292  1.00  0.00           H
ATOM    502  CG  GLN A  31     128.238   5.902   5.239  1.00  0.00           C
ATOM    503 2HG  GLN A  31     128.178   6.906   5.629  1.00  0.00           H
ATOM    504 1HG  GLN A  31     128.995   5.353   5.781  1.00  0.00           H
ATOM    505  CD  GLN A  31     126.890   5.211   5.414  1.00  0.00           C
ATOM    506  OE1 GLN A  31     125.870   5.710   4.940  1.00  0.00           O
ATOM    507  NE2 GLN A  31     126.825   4.086   6.073  1.00  0.00           N
ATOM    508 1HE2 GLN A  31     127.638   3.691   6.451  1.00  0.00           H
ATOM    509 2HE2 GLN A  31     125.962   3.636   6.188  1.00  0.00           H
ATOM    510  C   GLN A  31     128.216   8.422   3.638  1.00  0.00           C
ATOM    511  O   GLN A  31     129.398   8.753   3.722  1.00  0.00           O
ATOM    512  N   VAL A  32     127.210   9.201   4.036  1.00  0.00           N
ATOM    513  H   VAL A  32     126.288   8.889   3.921  1.00  0.00           H
ATOM    514  CA  VAL A  32     127.454  10.517   4.627  1.00  0.00           C
ATOM    515  HA  VAL A  32     128.468  10.815   4.407  1.00  0.00           H
ATOM    516  CB  VAL A  32     126.495  11.548   4.023  1.00  0.00           C
ATOM    517  HB  VAL A  32     125.497  11.141   3.990  1.00  0.00           H
ATOM    518  CG1 VAL A  32     126.496  12.839   4.851  1.00  0.00           C
ATOM    519 1HG1 VAL A  32     125.975  12.670   5.782  1.00  0.00           H
ATOM    520 2HG1 VAL A  32     126.000  13.622   4.297  1.00  0.00           H
ATOM    521 3HG1 VAL A  32     127.514  13.133   5.057  1.00  0.00           H
ATOM    522  CG2 VAL A  32     126.956  11.867   2.620  1.00  0.00           C
ATOM    523 1HG2 VAL A  32     127.987  12.191   2.662  1.00  0.00           H
ATOM    524 2HG2 VAL A  32     126.338  12.648   2.212  1.00  0.00           H
ATOM    525 3HG2 VAL A  32     126.874  10.981   2.016  1.00  0.00           H
ATOM    526  C   VAL A  32     127.274  10.476   6.136  1.00  0.00           C
ATOM    527  O   VAL A  32     126.447   9.724   6.650  1.00  0.00           O
ATOM    528  N   ARG A  33     128.051  11.305   6.823  1.00  0.00           N
ATOM    529  H   ARG A  33     128.678  11.885   6.329  1.00  0.00           H
ATOM    530  CA  ARG A  33     127.994  11.379   8.280  1.00  0.00           C
ATOM    531  HA  ARG A  33     127.093  10.894   8.624  1.00  0.00           H
ATOM    532  CB  ARG A  33     129.206  10.668   8.890  1.00  0.00           C
ATOM    533 2HB  ARG A  33     129.298  10.947   9.930  1.00  0.00           H
ATOM    534 1HB  ARG A  33     130.097  10.969   8.360  1.00  0.00           H
ATOM    535  CG  ARG A  33     129.029   9.143   8.787  1.00  0.00           C
ATOM    536 2HG  ARG A  33     128.220   8.917   8.108  1.00  0.00           H
ATOM    537 1HG  ARG A  33     128.796   8.745   9.764  1.00  0.00           H
ATOM    538  CD  ARG A  33     130.320   8.490   8.269  1.00  0.00           C
ATOM    539 2HD  ARG A  33     131.108   9.229   8.216  1.00  0.00           H
ATOM    540 1HD  ARG A  33     130.145   8.089   7.282  1.00  0.00           H
ATOM    541  NE  ARG A  33     130.730   7.406   9.160  1.00  0.00           N
ATOM    542  HE  ARG A  33     130.515   6.482   8.916  1.00  0.00           H
ATOM    543  CZ  ARG A  33     131.393   7.641  10.296  1.00  0.00           C
ATOM    544  NH1 ARG A  33     131.692   8.864  10.656  1.00  0.00           N
ATOM    545 1HH1 ARG A  33     131.425   9.636  10.080  1.00  0.00           H
ATOM    546 2HH1 ARG A  33     132.189   9.026  11.508  1.00  0.00           H
ATOM    547  NH2 ARG A  33     131.743   6.641  11.057  1.00  0.00           N
ATOM    548 1HH2 ARG A  33     131.515   5.705  10.788  1.00  0.00           H
ATOM    549 2HH2 ARG A  33     132.240   6.809  11.908  1.00  0.00           H
ATOM    550  C   ARG A  33     127.980  12.836   8.732  1.00  0.00           C
ATOM    551  O   ARG A  33     128.924  13.581   8.468  1.00  0.00           O
ATOM    552  N   GLY A  34     126.906  13.235   9.408  1.00  0.00           N
ATOM    553  H   GLY A  34     126.182  12.598   9.583  1.00  0.00           H
ATOM    554  CA  GLY A  34     126.781  14.605   9.893  1.00  0.00           C
ATOM    555 2HA  GLY A  34     125.944  15.080   9.404  1.00  0.00           H
ATOM    556 1HA  GLY A  34     127.686  15.149   9.659  1.00  0.00           H
ATOM    557  C   GLY A  34     126.556  14.625  11.399  1.00  0.00           C
ATOM    558  O   GLY A  34     125.666  13.945  11.908  1.00  0.00           O
ATOM    559  N   GLY A  35     127.370  15.408  12.101  1.00  0.00           N
ATOM    560  H   GLY A  35     128.053  15.928  11.632  1.00  0.00           H
ATOM    561  CA  GLY A  35     127.262  15.511  13.553  1.00  0.00           C
ATOM    562 2HA  GLY A  35     128.245  15.664  13.971  1.00  0.00           H
ATOM    563 1HA  GLY A  35     126.849  14.592  13.943  1.00  0.00           H
ATOM    564  C   GLY A  35     126.363  16.673  13.955  1.00  0.00           C
ATOM    565  O   GLY A  35     126.322  17.697  13.268  1.00  0.00           O
ATOM    566  N   LEU A  36     125.653  16.500  15.071  1.00  0.00           N
ATOM    567  H   LEU A  36     125.727  15.674  15.560  1.00  0.00           H
ATOM    568  CA  LEU A  36     124.751  17.503  15.587  1.00  0.00           C
ATOM    569  HA  LEU A  36     124.567  18.242  14.824  1.00  0.00           H
ATOM    570  CB  LEU A  36     123.421  16.797  15.943  1.00  0.00           C
ATOM    571 2HB  LEU A  36     123.650  15.870  16.448  1.00  0.00           H
ATOM    572 1HB  LEU A  36     122.894  16.570  15.028  1.00  0.00           H
ATOM    573  CG  LEU A  36     122.498  17.650  16.847  1.00  0.00           C
ATOM    574  HG  LEU A  36     121.470  17.370  16.656  1.00  0.00           H
ATOM    575  CD1 LEU A  36     122.810  17.395  18.329  1.00  0.00           C
ATOM    576 1HD1 LEU A  36     123.108  16.368  18.466  1.00  0.00           H
ATOM    577 2HD1 LEU A  36     121.928  17.592  18.920  1.00  0.00           H
ATOM    578 3HD1 LEU A  36     123.607  18.048  18.651  1.00  0.00           H
ATOM    579  CD2 LEU A  36     122.675  19.131  16.541  1.00  0.00           C
ATOM    580 1HD2 LEU A  36     121.729  19.635  16.622  1.00  0.00           H
ATOM    581 2HD2 LEU A  36     123.066  19.233  15.542  1.00  0.00           H
ATOM    582 3HD2 LEU A  36     123.376  19.550  17.242  1.00  0.00           H
ATOM    583  C   LEU A  36     125.359  18.180  16.818  1.00  0.00           C
ATOM    584  O   LEU A  36     125.558  17.527  17.848  1.00  0.00           O
ATOM    585  N   ASP A  37     125.647  19.485  16.696  1.00  0.00           N
ATOM    586  H   ASP A  37     125.476  19.945  15.833  1.00  0.00           H
ATOM    587  CA  ASP A  37     126.218  20.248  17.812  1.00  0.00           C
ATOM    588  HA  ASP A  37     126.389  19.579  18.641  1.00  0.00           H
ATOM    589  CB  ASP A  37     127.553  20.883  17.397  1.00  0.00           C
ATOM    590 2HB  ASP A  37     127.469  21.959  17.446  1.00  0.00           H
ATOM    591 1HB  ASP A  37     127.787  20.594  16.385  1.00  0.00           H
ATOM    592  CG  ASP A  37     128.678  20.426  18.326  1.00  0.00           C
ATOM    593  OD1 ASP A  37     128.400  20.171  19.487  1.00  0.00           O
ATOM    594  OD2 ASP A  37     129.804  20.347  17.864  1.00  0.00           O
ATOM    595  C   ASP A  37     125.261  21.353  18.256  1.00  0.00           C
ATOM    596  O   ASP A  37     124.207  21.557  17.653  1.00  0.00           O
ATOM    597  N   THR A  38     125.642  22.065  19.316  1.00  0.00           N
ATOM    598  H   THR A  38     126.491  21.853  19.757  1.00  0.00           H
ATOM    599  CA  THR A  38     124.819  23.156  19.834  1.00  0.00           C
ATOM    600  HA  THR A  38     123.785  22.845  19.833  1.00  0.00           H
ATOM    601  CB  THR A  38     125.233  23.487  21.271  1.00  0.00           C
ATOM    602  HB  THR A  38     126.156  24.046  21.260  1.00  0.00           H
ATOM    603  OG1 THR A  38     125.419  22.280  21.997  1.00  0.00           O
ATOM    604  HG1 THR A  38     125.631  22.510  22.905  1.00  0.00           H
ATOM    605  CG2 THR A  38     124.143  24.327  21.941  1.00  0.00           C
ATOM    606 1HG2 THR A  38     124.275  24.299  23.012  1.00  0.00           H
ATOM    607 2HG2 THR A  38     123.172  23.926  21.688  1.00  0.00           H
ATOM    608 3HG2 THR A  38     124.213  25.348  21.597  1.00  0.00           H
ATOM    609  C   THR A  38     124.960  24.407  18.963  1.00  0.00           C
ATOM    610  O   THR A  38     124.305  25.421  19.213  1.00  0.00           O
ATOM    611  N   LYS A  39     125.816  24.329  17.942  1.00  0.00           N
ATOM    612  H   LYS A  39     126.309  23.496  17.793  1.00  0.00           H
ATOM    613  CA  LYS A  39     126.036  25.458  17.041  1.00  0.00           C
ATOM    614  HA  LYS A  39     126.609  26.213  17.558  1.00  0.00           H
ATOM    615  CB  LYS A  39     126.825  24.995  15.814  1.00  0.00           C
ATOM    616 2HB  LYS A  39     126.785  25.758  15.051  1.00  0.00           H
ATOM    617 1HB  LYS A  39     126.391  24.081  15.432  1.00  0.00           H
ATOM    618  CG  LYS A  39     128.286  24.744  16.203  1.00  0.00           C
ATOM    619 2HG  LYS A  39     128.323  24.244  17.160  1.00  0.00           H
ATOM    620 1HG  LYS A  39     128.807  25.688  16.270  1.00  0.00           H
ATOM    621  CD  LYS A  39     128.958  23.862  15.146  1.00  0.00           C
ATOM    622 2HD  LYS A  39     128.308  23.036  14.901  1.00  0.00           H
ATOM    623 1HD  LYS A  39     129.891  23.481  15.537  1.00  0.00           H
ATOM    624  CE  LYS A  39     129.232  24.684  13.883  1.00  0.00           C
ATOM    625 2HE  LYS A  39     128.336  25.216  13.599  1.00  0.00           H
ATOM    626 1HE  LYS A  39     129.527  24.023  13.081  1.00  0.00           H
ATOM    627  NZ  LYS A  39     130.326  25.660  14.149  1.00  0.00           N
ATOM    628 1HZ  LYS A  39     130.060  26.272  14.946  1.00  0.00           H
ATOM    629 2HZ  LYS A  39     130.483  26.242  13.301  1.00  0.00           H
ATOM    630 3HZ  LYS A  39     131.199  25.147  14.385  1.00  0.00           H
ATOM    631  C   LYS A  39     124.709  26.063  16.590  1.00  0.00           C
ATOM    632  O   LYS A  39     124.594  27.280  16.436  1.00  0.00           O
ATOM    633  N   THR A  40     123.713  25.206  16.380  1.00  0.00           N
ATOM    634  H   THR A  40     123.865  24.244  16.521  1.00  0.00           H
ATOM    635  CA  THR A  40     122.398  25.666  15.946  1.00  0.00           C
ATOM    636  HA  THR A  40     122.141  26.562  16.490  1.00  0.00           H
ATOM    637  CB  THR A  40     122.424  25.986  14.449  1.00  0.00           C
ATOM    638  HB  THR A  40     122.508  25.070  13.887  1.00  0.00           H
ATOM    639  OG1 THR A  40     123.539  26.820  14.165  1.00  0.00           O
ATOM    640  HG1 THR A  40     123.800  26.666  13.255  1.00  0.00           H
ATOM    641  CG2 THR A  40     121.133  26.705  14.052  1.00  0.00           C
ATOM    642 1HG2 THR A  40     121.195  27.013  13.019  1.00  0.00           H
ATOM    643 2HG2 THR A  40     120.997  27.574  14.679  1.00  0.00           H
ATOM    644 3HG2 THR A  40     120.295  26.035  14.178  1.00  0.00           H
ATOM    645  C   THR A  40     121.342  24.600  16.220  1.00  0.00           C
ATOM    646  O   THR A  40     120.195  24.918  16.541  1.00  0.00           O
ATOM    647  N   GLY A  41     121.738  23.336  16.089  1.00  0.00           N
ATOM    648  H   GLY A  41     122.666  23.145  15.834  1.00  0.00           H
ATOM    649  CA  GLY A  41     120.820  22.229  16.320  1.00  0.00           C
ATOM    650 2HA  GLY A  41     119.831  22.618  16.510  1.00  0.00           H
ATOM    651 1HA  GLY A  41     121.153  21.664  17.179  1.00  0.00           H
ATOM    652  C   GLY A  41     120.769  21.313  15.105  1.00  0.00           C
ATOM    653  O   GLY A  41     119.701  20.830  14.725  1.00  0.00           O
ATOM    654  N   GLN A  42     121.933  21.076  14.498  1.00  0.00           N
ATOM    655  H   GLN A  42     122.757  21.484  14.850  1.00  0.00           H
ATOM    656  CA  GLN A  42     122.009  20.214  13.322  1.00  0.00           C
ATOM    657  HA  GLN A  42     121.616  19.243  13.586  1.00  0.00           H
ATOM    658  CB  GLN A  42     121.162  20.793  12.179  1.00  0.00           C
ATOM    659 2HB  GLN A  42     121.795  21.354  11.509  1.00  0.00           H
ATOM    660 1HB  GLN A  42     120.405  21.446  12.590  1.00  0.00           H
ATOM    661  CG  GLN A  42     120.487  19.656  11.403  1.00  0.00           C
ATOM    662 2HG  GLN A  42     119.561  19.391  11.890  1.00  0.00           H
ATOM    663 1HG  GLN A  42     121.141  18.796  11.383  1.00  0.00           H
ATOM    664  CD  GLN A  42     120.196  20.101   9.974  1.00  0.00           C
ATOM    665  OE1 GLN A  42     120.792  19.584   9.029  1.00  0.00           O
ATOM    666  NE2 GLN A  42     119.310  21.034   9.758  1.00  0.00           N
ATOM    667 1HE2 GLN A  42     118.837  21.444  10.512  1.00  0.00           H
ATOM    668 2HE2 GLN A  42     119.118  21.325   8.842  1.00  0.00           H
ATOM    669  C   GLN A  42     123.457  20.041  12.851  1.00  0.00           C
ATOM    670  O   GLN A  42     123.900  18.912  12.631  1.00  0.00           O
ATOM    671  N   PRO A  43     124.203  21.116  12.689  1.00  0.00           N
ATOM    672  CA  PRO A  43     125.611  21.024  12.218  1.00  0.00           C
ATOM    673  HA  PRO A  43     125.706  20.237  11.489  1.00  0.00           H
ATOM    674  CB  PRO A  43     125.836  22.369  11.534  1.00  0.00           C
ATOM    675 2HB  PRO A  43     125.555  22.312  10.494  1.00  0.00           H
ATOM    676 1HB  PRO A  43     126.872  22.667  11.628  1.00  0.00           H
ATOM    677  CG  PRO A  43     124.949  23.337  12.250  1.00  0.00           C
ATOM    678 2HG  PRO A  43     124.520  24.033  11.546  1.00  0.00           H
ATOM    679 1HG  PRO A  43     125.519  23.871  12.998  1.00  0.00           H
ATOM    680  CD  PRO A  43     123.829  22.527  12.918  1.00  0.00           C
ATOM    681 1HD  PRO A  43     123.793  22.744  13.977  1.00  0.00           H
ATOM    682 2HD  PRO A  43     122.880  22.743  12.455  1.00  0.00           H
ATOM    683  C   PRO A  43     126.617  20.813  13.350  1.00  0.00           C
ATOM    684  O   PRO A  43     126.439  21.306  14.464  1.00  0.00           O
ATOM    685  N   SER A  44     127.667  20.064  13.037  1.00  0.00           N
ATOM    686  H   SER A  44     127.713  19.683  12.147  1.00  0.00           H
ATOM    687  CA  SER A  44     128.746  19.780  13.981  1.00  0.00           C
ATOM    688  HA  SER A  44     128.958  20.667  14.560  1.00  0.00           H
ATOM    689  CB  SER A  44     128.348  18.646  14.924  1.00  0.00           C
ATOM    690 2HB  SER A  44     128.560  17.697  14.449  1.00  0.00           H
ATOM    691 1HB  SER A  44     127.296  18.708  15.143  1.00  0.00           H
ATOM    692  OG  SER A  44     129.087  18.758  16.132  1.00  0.00           O
ATOM    693  HG  SER A  44     130.010  18.587  15.931  1.00  0.00           H
ATOM    694  C   SER A  44     129.994  19.367  13.213  1.00  0.00           C
ATOM    695  O   SER A  44     131.096  19.850  13.480  1.00  0.00           O
ATOM    696  N   SER A  45     129.798  18.465  12.257  1.00  0.00           N
ATOM    697  H   SER A  45     128.883  18.123  12.110  1.00  0.00           H
ATOM    698  CA  SER A  45     130.898  17.972  11.429  1.00  0.00           C
ATOM    699  HA  SER A  45     131.509  18.807  11.120  1.00  0.00           H
ATOM    700  CB  SER A  45     131.760  16.996  12.231  1.00  0.00           C
ATOM    701 2HB  SER A  45     132.239  17.526  13.044  1.00  0.00           H
ATOM    702 1HB  SER A  45     132.514  16.568  11.592  1.00  0.00           H
ATOM    703  OG  SER A  45     130.937  15.957  12.746  1.00  0.00           O
ATOM    704  HG  SER A  45     131.449  15.466  13.393  1.00  0.00           H
ATOM    705  C   SER A  45     130.349  17.271  10.191  1.00  0.00           C
ATOM    706  O   SER A  45     129.176  16.901  10.157  1.00  0.00           O
ATOM    707  N   GLY A  46     131.197  17.088   9.179  1.00  0.00           N
ATOM    708  H   GLY A  46     132.129  17.400   9.261  1.00  0.00           H
ATOM    709  CA  GLY A  46     130.763  16.430   7.948  1.00  0.00           C
ATOM    710 2HA  GLY A  46     130.623  17.174   7.179  1.00  0.00           H
ATOM    711 1HA  GLY A  46     129.826  15.923   8.128  1.00  0.00           H
ATOM    712  C   GLY A  46     131.798  15.417   7.475  1.00  0.00           C
ATOM    713  O   GLY A  46     132.998  15.673   7.541  1.00  0.00           O
ATOM    714  N   SER A  47     131.327  14.264   6.999  1.00  0.00           N
ATOM    715  H   SER A  47     130.354  14.106   6.973  1.00  0.00           H
ATOM    716  CA  SER A  47     132.229  13.228   6.517  1.00  0.00           C
ATOM    717  HA  SER A  47     133.117  13.694   6.119  1.00  0.00           H
ATOM    718  CB  SER A  47     132.628  12.303   7.668  1.00  0.00           C
ATOM    719 2HB  SER A  47     131.771  12.133   8.305  1.00  0.00           H
ATOM    720 1HB  SER A  47     133.414  12.761   8.246  1.00  0.00           H
ATOM    721  OG  SER A  47     133.096  11.067   7.142  1.00  0.00           O
ATOM    722  HG  SER A  47     132.786  10.363   7.717  1.00  0.00           H
ATOM    723  C   SER A  47     131.559  12.419   5.415  1.00  0.00           C
ATOM    724  O   SER A  47     130.337  12.444   5.274  1.00  0.00           O
ATOM    725  N   ALA A  48     132.365  11.705   4.638  1.00  0.00           N
ATOM    726  H   ALA A  48     133.333  11.729   4.799  1.00  0.00           H
ATOM    727  CA  ALA A  48     131.831  10.893   3.551  1.00  0.00           C
ATOM    728  HA  ALA A  48     130.842  10.552   3.817  1.00  0.00           H
ATOM    729  CB  ALA A  48     131.740  11.711   2.268  1.00  0.00           C
ATOM    730 1HB  ALA A  48     132.168  11.131   1.454  1.00  0.00           H
ATOM    731 2HB  ALA A  48     132.292  12.629   2.386  1.00  0.00           H
ATOM    732 3HB  ALA A  48     130.707  11.929   2.050  1.00  0.00           H
ATOM    733  C   ALA A  48     132.712   9.691   3.274  1.00  0.00           C
ATOM    734  O   ALA A  48     133.900   9.687   3.598  1.00  0.00           O
ATOM    735  N   LEU A  49     132.109   8.674   2.672  1.00  0.00           N
ATOM    736  H   LEU A  49     131.149   8.732   2.471  1.00  0.00           H
ATOM    737  CA  LEU A  49     132.837   7.475   2.310  1.00  0.00           C
ATOM    738  HA  LEU A  49     133.842   7.758   2.036  1.00  0.00           H
ATOM    739  CB  LEU A  49     132.895   6.502   3.497  1.00  0.00           C
ATOM    740 2HB  LEU A  49     132.428   5.568   3.223  1.00  0.00           H
ATOM    741 1HB  LEU A  49     132.370   6.932   4.338  1.00  0.00           H
ATOM    742  CG  LEU A  49     134.356   6.242   3.890  1.00  0.00           C
ATOM    743  HG  LEU A  49     134.838   7.182   4.116  1.00  0.00           H
ATOM    744  CD1 LEU A  49     134.402   5.340   5.124  1.00  0.00           C
ATOM    745 1HD1 LEU A  49     135.389   4.912   5.221  1.00  0.00           H
ATOM    746 2HD1 LEU A  49     133.675   4.548   5.020  1.00  0.00           H
ATOM    747 3HD1 LEU A  49     134.175   5.923   6.004  1.00  0.00           H
ATOM    748  CD2 LEU A  49     135.083   5.561   2.725  1.00  0.00           C
ATOM    749 1HD2 LEU A  49     136.145   5.544   2.920  1.00  0.00           H
ATOM    750 2HD2 LEU A  49     134.891   6.119   1.817  1.00  0.00           H
ATOM    751 3HD2 LEU A  49     134.717   4.553   2.611  1.00  0.00           H
ATOM    752  C   LEU A  49     132.175   6.807   1.111  1.00  0.00           C
ATOM    753  O   LEU A  49     130.996   6.454   1.161  1.00  0.00           O
ATOM    754  N   ILE A  50     132.942   6.641   0.037  1.00  0.00           N
ATOM    755  H   ILE A  50     133.886   6.941   0.064  1.00  0.00           H
ATOM    756  CA  ILE A  50     132.417   6.016  -1.175  1.00  0.00           C
ATOM    757  HA  ILE A  50     131.366   5.809  -1.036  1.00  0.00           H
ATOM    758  CB  ILE A  50     132.584   6.968  -2.371  1.00  0.00           C
ATOM    759  HB  ILE A  50     133.584   7.376  -2.368  1.00  0.00           H
ATOM    760  CG1 ILE A  50     131.564   8.111  -2.261  1.00  0.00           C
ATOM    761 2HG1 ILE A  50     130.604   7.707  -1.977  1.00  0.00           H
ATOM    762 1HG1 ILE A  50     131.476   8.605  -3.217  1.00  0.00           H
ATOM    763  CG2 ILE A  50     132.344   6.214  -3.683  1.00  0.00           C
ATOM    764 1HG2 ILE A  50     133.106   5.460  -3.810  1.00  0.00           H
ATOM    765 2HG2 ILE A  50     132.384   6.909  -4.509  1.00  0.00           H
ATOM    766 3HG2 ILE A  50     131.372   5.744  -3.656  1.00  0.00           H
ATOM    767  CD1 ILE A  50     132.016   9.127  -1.206  1.00  0.00           C
ATOM    768 1HD1 ILE A  50     131.869  10.127  -1.587  1.00  0.00           H
ATOM    769 2HD1 ILE A  50     133.061   8.979  -0.977  1.00  0.00           H
ATOM    770 3HD1 ILE A  50     131.428   8.995  -0.309  1.00  0.00           H
ATOM    771  C   ILE A  50     133.149   4.704  -1.428  1.00  0.00           C
ATOM    772  O   ILE A  50     134.360   4.621  -1.218  1.00  0.00           O
ATOM    773  N   ARG A  51     132.410   3.686  -1.879  1.00  0.00           N
ATOM    774  H   ARG A  51     131.447   3.818  -2.043  1.00  0.00           H
ATOM    775  CA  ARG A  51     133.013   2.379  -2.132  1.00  0.00           C
ATOM    776  HA  ARG A  51     134.082   2.460  -2.011  1.00  0.00           H
ATOM    777  CB  ARG A  51     132.487   1.360  -1.118  1.00  0.00           C
ATOM    778 2HB  ARG A  51     132.889   0.385  -1.347  1.00  0.00           H
ATOM    779 1HB  ARG A  51     131.408   1.327  -1.168  1.00  0.00           H
ATOM    780  CG  ARG A  51     132.920   1.768   0.293  1.00  0.00           C
ATOM    781 2HG  ARG A  51     132.729   2.821   0.438  1.00  0.00           H
ATOM    782 1HG  ARG A  51     133.976   1.573   0.415  1.00  0.00           H
ATOM    783  CD  ARG A  51     132.128   0.962   1.326  1.00  0.00           C
ATOM    784 2HD  ARG A  51     132.548  -0.030   1.402  1.00  0.00           H
ATOM    785 1HD  ARG A  51     131.098   0.891   1.011  1.00  0.00           H
ATOM    786  NE  ARG A  51     132.187   1.618   2.631  1.00  0.00           N
ATOM    787  HE  ARG A  51     132.891   2.278   2.802  1.00  0.00           H
ATOM    788  CZ  ARG A  51     131.305   1.345   3.598  1.00  0.00           C
ATOM    789  NH1 ARG A  51     130.354   0.466   3.406  1.00  0.00           N
ATOM    790 1HH1 ARG A  51     130.280  -0.010   2.530  1.00  0.00           H
ATOM    791 2HH1 ARG A  51     129.700   0.270   4.137  1.00  0.00           H
ATOM    792  NH2 ARG A  51     131.394   1.961   4.745  1.00  0.00           N
ATOM    793 1HH2 ARG A  51     132.119   2.633   4.897  1.00  0.00           H
ATOM    794 2HH2 ARG A  51     130.737   1.761   5.472  1.00  0.00           H
ATOM    795  C   ARG A  51     132.716   1.880  -3.544  1.00  0.00           C
ATOM    796  O   ARG A  51     131.571   1.915  -4.000  1.00  0.00           O
ATOM    797  N   HIS A  52     133.768   1.418  -4.219  1.00  0.00           N
ATOM    798  H   HIS A  52     134.647   1.442  -3.791  1.00  0.00           H
ATOM    799  CA  HIS A  52     133.655   0.881  -5.574  1.00  0.00           C
ATOM    800  HA  HIS A  52     132.612   0.824  -5.850  1.00  0.00           H
ATOM    801  CB  HIS A  52     134.395   1.777  -6.574  1.00  0.00           C
ATOM    802 2HB  HIS A  52     134.123   1.470  -7.575  1.00  0.00           H
ATOM    803 1HB  HIS A  52     135.455   1.630  -6.448  1.00  0.00           H
ATOM    804  CG  HIS A  52     134.100   3.246  -6.421  1.00  0.00           C
ATOM    805  ND1 HIS A  52     135.080   4.163  -6.073  1.00  0.00           N
ATOM    806  HD1 HIS A  52     136.022   3.963  -5.891  1.00  0.00           H
ATOM    807  CD2 HIS A  52     132.945   3.972  -6.575  1.00  0.00           C
ATOM    808  HD2 HIS A  52     131.984   3.562  -6.845  1.00  0.00           H
ATOM    809  CE1 HIS A  52     134.502   5.377  -6.032  1.00  0.00           C
ATOM    810  HE1 HIS A  52     135.027   6.289  -5.787  1.00  0.00           H
ATOM    811  NE2 HIS A  52     133.202   5.317  -6.330  1.00  0.00           N
ATOM    812  C   HIS A  52     134.264  -0.519  -5.609  1.00  0.00           C
ATOM    813  O   HIS A  52     135.138  -0.827  -4.803  1.00  0.00           O
ATOM    814  N   PHE A  53     133.807  -1.362  -6.533  1.00  0.00           N
ATOM    815  H   PHE A  53     133.111  -1.066  -7.157  1.00  0.00           H
ATOM    816  CA  PHE A  53     134.330  -2.727  -6.628  1.00  0.00           C
ATOM    817  HA  PHE A  53     134.950  -2.921  -5.765  1.00  0.00           H
ATOM    818  CB  PHE A  53     133.174  -3.729  -6.634  1.00  0.00           C
ATOM    819 2HB  PHE A  53     133.474  -4.599  -7.201  1.00  0.00           H
ATOM    820 1HB  PHE A  53     132.327  -3.276  -7.124  1.00  0.00           H
ATOM    821  CG  PHE A  53     132.750  -4.171  -5.251  1.00  0.00           C
ATOM    822  CD1 PHE A  53     133.530  -5.092  -4.542  1.00  0.00           C
ATOM    823  HD1 PHE A  53     134.434  -5.486  -4.983  1.00  0.00           H
ATOM    824  CD2 PHE A  53     131.577  -3.661  -4.678  1.00  0.00           C
ATOM    825  HD2 PHE A  53     130.974  -2.951  -5.223  1.00  0.00           H
ATOM    826  CE1 PHE A  53     133.140  -5.503  -3.262  1.00  0.00           C
ATOM    827  HE1 PHE A  53     133.743  -6.214  -2.716  1.00  0.00           H
ATOM    828  CE2 PHE A  53     131.187  -4.073  -3.398  1.00  0.00           C
ATOM    829  HE2 PHE A  53     130.283  -3.680  -2.957  1.00  0.00           H
ATOM    830  CZ  PHE A  53     131.968  -4.994  -2.690  1.00  0.00           C
ATOM    831  HZ  PHE A  53     131.667  -5.311  -1.703  1.00  0.00           H
ATOM    832  C   PHE A  53     135.176  -2.915  -7.888  1.00  0.00           C
ATOM    833  O   PHE A  53     134.949  -2.261  -8.904  1.00  0.00           O
ATOM    834  N   TYR A  54     136.150  -3.821  -7.800  1.00  0.00           N
ATOM    835  H   TYR A  54     136.274  -4.300  -6.960  1.00  0.00           H
ATOM    836  CA  TYR A  54     137.039  -4.121  -8.923  1.00  0.00           C
ATOM    837  HA  TYR A  54     137.087  -3.269  -9.583  1.00  0.00           H
ATOM    838  CB  TYR A  54     138.446  -4.444  -8.408  1.00  0.00           C
ATOM    839 2HB  TYR A  54     138.972  -4.993  -9.177  1.00  0.00           H
ATOM    840 1HB  TYR A  54     138.353  -5.077  -7.550  1.00  0.00           H
ATOM    841  CG  TYR A  54     139.280  -3.245  -8.014  1.00  0.00           C
ATOM    842  CD1 TYR A  54     138.720  -2.202  -7.262  1.00  0.00           C
ATOM    843  HD1 TYR A  54     137.682  -2.244  -6.969  1.00  0.00           H
ATOM    844  CD2 TYR A  54     140.626  -3.187  -8.392  1.00  0.00           C
ATOM    845  HD2 TYR A  54     141.060  -3.991  -8.966  1.00  0.00           H
ATOM    846  CE1 TYR A  54     139.509  -1.105  -6.895  1.00  0.00           C
ATOM    847  HE1 TYR A  54     139.080  -0.301  -6.316  1.00  0.00           H
ATOM    848  CE2 TYR A  54     141.411  -2.093  -8.026  1.00  0.00           C
ATOM    849  HE2 TYR A  54     142.450  -2.050  -8.321  1.00  0.00           H
ATOM    850  CZ  TYR A  54     140.854  -1.051  -7.279  1.00  0.00           C
ATOM    851  OH  TYR A  54     141.633   0.028  -6.923  1.00  0.00           O
ATOM    852  HH  TYR A  54     141.088   0.817  -6.973  1.00  0.00           H
ATOM    853  C   TYR A  54     136.509  -5.334  -9.690  1.00  0.00           C
ATOM    854  O   TYR A  54     135.723  -6.103  -9.136  1.00  0.00           O
ATOM    855  N   PRO A  55     136.935  -5.519 -10.927  1.00  0.00           N
ATOM    856  CA  PRO A  55     136.498  -6.643 -11.800  1.00  0.00           C
ATOM    857  HA  PRO A  55     135.742  -6.305 -12.489  1.00  0.00           H
ATOM    858  CB  PRO A  55     137.774  -6.973 -12.577  1.00  0.00           C
ATOM    859 2HB  PRO A  55     137.531  -7.272 -13.585  1.00  0.00           H
ATOM    860 1HB  PRO A  55     138.323  -7.757 -12.075  1.00  0.00           H
ATOM    861  CG  PRO A  55     138.581  -5.703 -12.601  1.00  0.00           C
ATOM    862 2HG  PRO A  55     138.610  -5.304 -13.603  1.00  0.00           H
ATOM    863 1HG  PRO A  55     139.585  -5.900 -12.252  1.00  0.00           H
ATOM    864  CD  PRO A  55     137.887  -4.698 -11.669  1.00  0.00           C
ATOM    865 1HD  PRO A  55     138.593  -4.234 -11.004  1.00  0.00           H
ATOM    866 2HD  PRO A  55     137.359  -3.963 -12.238  1.00  0.00           H
ATOM    867  C   PRO A  55     135.994  -7.852 -11.023  1.00  0.00           C
ATOM    868  O   PRO A  55     136.776  -8.589 -10.424  1.00  0.00           O
ATOM    869  N   ASN A  56     134.677  -8.047 -11.041  1.00  0.00           N
ATOM    870  H   ASN A  56     134.105  -7.433 -11.547  1.00  0.00           H
ATOM    871  CA  ASN A  56     134.074  -9.159 -10.321  1.00  0.00           C
ATOM    872  HA  ASN A  56     132.999  -9.057 -10.348  1.00  0.00           H
ATOM    873  CB  ASN A  56     134.469 -10.488 -10.976  1.00  0.00           C
ATOM    874 2HB  ASN A  56     134.037 -11.304 -10.415  1.00  0.00           H
ATOM    875 1HB  ASN A  56     135.545 -10.581 -10.973  1.00  0.00           H
ATOM    876  CG  ASN A  56     133.960 -10.541 -12.415  1.00  0.00           C
ATOM    877  OD1 ASN A  56     133.761  -9.503 -13.048  1.00  0.00           O
ATOM    878  ND2 ASN A  56     133.739 -11.699 -12.975  1.00  0.00           N
ATOM    879 1HD2 ASN A  56     133.900 -12.525 -12.473  1.00  0.00           H
ATOM    880 2HD2 ASN A  56     133.414 -11.743 -13.899  1.00  0.00           H
ATOM    881  C   ASN A  56     134.541  -9.130  -8.870  1.00  0.00           C
ATOM    882  O   ASN A  56     135.272 -10.011  -8.420  1.00  0.00           O
ATOM    883  N   PHE A  57     134.122  -8.092  -8.147  1.00  0.00           N
ATOM    884  H   PHE A  57     133.548  -7.419  -8.570  1.00  0.00           H
ATOM    885  CA  PHE A  57     134.492  -7.926  -6.741  1.00  0.00           C
ATOM    886  HA  PHE A  57     134.357  -6.890  -6.469  1.00  0.00           H
ATOM    887  CB  PHE A  57     133.576  -8.782  -5.859  1.00  0.00           C
ATOM    888 2HB  PHE A  57     132.561  -8.426  -5.971  1.00  0.00           H
ATOM    889 1HB  PHE A  57     133.872  -8.655  -4.829  1.00  0.00           H
ATOM    890  CG  PHE A  57     133.616 -10.258  -6.189  1.00  0.00           C
ATOM    891  CD1 PHE A  57     134.674 -11.051  -5.726  1.00  0.00           C
ATOM    892  HD1 PHE A  57     135.460 -10.611  -5.132  1.00  0.00           H
ATOM    893  CD2 PHE A  57     132.596 -10.833  -6.958  1.00  0.00           C
ATOM    894  HD2 PHE A  57     131.780 -10.223  -7.315  1.00  0.00           H
ATOM    895  CE1 PHE A  57     134.711 -12.417  -6.032  1.00  0.00           C
ATOM    896  HE1 PHE A  57     135.527 -13.028  -5.675  1.00  0.00           H
ATOM    897  CE2 PHE A  57     132.634 -12.199  -7.263  1.00  0.00           C
ATOM    898  HE2 PHE A  57     131.847 -12.642  -7.856  1.00  0.00           H
ATOM    899  CZ  PHE A  57     133.692 -12.990  -6.800  1.00  0.00           C
ATOM    900  HZ  PHE A  57     133.721 -14.044  -7.036  1.00  0.00           H
ATOM    901  C   PHE A  57     135.956  -8.310  -6.489  1.00  0.00           C
ATOM    902  O   PHE A  57     136.314  -8.710  -5.380  1.00  0.00           O
ATOM    903  N   SER A  58     136.803  -8.191  -7.519  1.00  0.00           N
ATOM    904  H   SER A  58     136.472  -7.881  -8.397  1.00  0.00           H
ATOM    905  CA  SER A  58     138.216  -8.536  -7.369  1.00  0.00           C
ATOM    906  HA  SER A  58     138.289  -9.568  -7.061  1.00  0.00           H
ATOM    907  CB  SER A  58     138.939  -8.375  -8.706  1.00  0.00           C
ATOM    908 2HB  SER A  58     138.726  -9.230  -9.334  1.00  0.00           H
ATOM    909 1HB  SER A  58     140.001  -8.312  -8.537  1.00  0.00           H
ATOM    910  OG  SER A  58     138.495  -7.183  -9.340  1.00  0.00           O
ATOM    911  HG  SER A  58     139.169  -6.912  -9.967  1.00  0.00           H
ATOM    912  C   SER A  58     138.896  -7.662  -6.317  1.00  0.00           C
ATOM    913  O   SER A  58     139.947  -8.025  -5.786  1.00  0.00           O
ATOM    914  N   ALA A  59     138.293  -6.515  -6.024  1.00  0.00           N
ATOM    915  H   ALA A  59     137.444  -6.287  -6.484  1.00  0.00           H
ATOM    916  CA  ALA A  59     138.865  -5.585  -5.044  1.00  0.00           C
ATOM    917  HA  ALA A  59     139.079  -6.128  -4.134  1.00  0.00           H
ATOM    918  CB  ALA A  59     140.170  -4.989  -5.579  1.00  0.00           C
ATOM    919 1HB  ALA A  59     140.150  -3.912  -5.472  1.00  0.00           H
ATOM    920 2HB  ALA A  59     140.282  -5.244  -6.622  1.00  0.00           H
ATOM    921 3HB  ALA A  59     141.004  -5.389  -5.020  1.00  0.00           H
ATOM    922  C   ALA A  59     137.876  -4.469  -4.728  1.00  0.00           C
ATOM    923  O   ALA A  59     136.779  -4.438  -5.277  1.00  0.00           O
ATOM    924  N   THR A  60     138.263  -3.560  -3.835  1.00  0.00           N
ATOM    925  H   THR A  60     139.148  -3.632  -3.422  1.00  0.00           H
ATOM    926  CA  THR A  60     137.385  -2.456  -3.471  1.00  0.00           C
ATOM    927  HA  THR A  60     136.757  -2.224  -4.315  1.00  0.00           H
ATOM    928  CB  THR A  60     136.493  -2.867  -2.297  1.00  0.00           C
ATOM    929  HB  THR A  60     137.076  -2.887  -1.391  1.00  0.00           H
ATOM    930  OG1 THR A  60     135.956  -4.158  -2.545  1.00  0.00           O
ATOM    931  HG1 THR A  60     135.448  -4.116  -3.358  1.00  0.00           H
ATOM    932  CG2 THR A  60     135.352  -1.860  -2.140  1.00  0.00           C
ATOM    933 1HG2 THR A  60     135.742  -0.856  -2.225  1.00  0.00           H
ATOM    934 2HG2 THR A  60     134.892  -1.987  -1.172  1.00  0.00           H
ATOM    935 3HG2 THR A  60     134.616  -2.027  -2.913  1.00  0.00           H
ATOM    936  C   THR A  60     138.184  -1.208  -3.098  1.00  0.00           C
ATOM    937  O   THR A  60     139.202  -1.289  -2.414  1.00  0.00           O
ATOM    938  N   LEU A  61     137.707  -0.059  -3.565  1.00  0.00           N
ATOM    939  H   LEU A  61     136.908  -0.073  -4.118  1.00  0.00           H
ATOM    940  CA  LEU A  61     138.346   1.223  -3.280  1.00  0.00           C
ATOM    941  HA  LEU A  61     139.288   1.049  -2.785  1.00  0.00           H
ATOM    942  CB  LEU A  61     138.586   1.982  -4.602  1.00  0.00           C
ATOM    943 2HB  LEU A  61     137.948   2.854  -4.633  1.00  0.00           H
ATOM    944 1HB  LEU A  61     138.338   1.335  -5.431  1.00  0.00           H
ATOM    945  CG  LEU A  61     140.053   2.427  -4.735  1.00  0.00           C
ATOM    946  HG  LEU A  61     140.207   2.837  -5.724  1.00  0.00           H
ATOM    947  CD1 LEU A  61     140.364   3.509  -3.695  1.00  0.00           C
ATOM    948 1HD1 LEU A  61     139.927   4.446  -4.008  1.00  0.00           H
ATOM    949 2HD1 LEU A  61     141.434   3.624  -3.603  1.00  0.00           H
ATOM    950 3HD1 LEU A  61     139.951   3.220  -2.741  1.00  0.00           H
ATOM    951  CD2 LEU A  61     140.988   1.225  -4.534  1.00  0.00           C
ATOM    952 1HD2 LEU A  61     140.441   0.303  -4.720  1.00  0.00           H
ATOM    953 2HD2 LEU A  61     141.355   1.223  -3.521  1.00  0.00           H
ATOM    954 3HD2 LEU A  61     141.820   1.296  -5.215  1.00  0.00           H
ATOM    955  C   LEU A  61     137.448   2.050  -2.369  1.00  0.00           C
ATOM    956  O   LEU A  61     136.240   2.118  -2.590  1.00  0.00           O
ATOM    957  N   GLY A  62     138.034   2.678  -1.348  1.00  0.00           N
ATOM    958  H   GLY A  62     139.010   2.602  -1.214  1.00  0.00           H
ATOM    959  CA  GLY A  62     137.243   3.482  -0.425  1.00  0.00           C
ATOM    960 2HA  GLY A  62     136.970   2.878   0.427  1.00  0.00           H
ATOM    961 1HA  GLY A  62     136.347   3.812  -0.926  1.00  0.00           H
ATOM    962  C   GLY A  62     138.020   4.696   0.056  1.00  0.00           C
ATOM    963  O   GLY A  62     139.147   4.570   0.534  1.00  0.00           O
ATOM    964  N   VAL A  63     137.416   5.876  -0.074  1.00  0.00           N
ATOM    965  H   VAL A  63     136.519   5.927  -0.478  1.00  0.00           H
ATOM    966  CA  VAL A  63     138.069   7.099   0.372  1.00  0.00           C
ATOM    967  HA  VAL A  63     139.018   6.832   0.810  1.00  0.00           H
ATOM    968  CB  VAL A  63     138.329   8.061  -0.815  1.00  0.00           C
ATOM    969  HB  VAL A  63     139.382   8.300  -0.848  1.00  0.00           H
ATOM    970  CG1 VAL A  63     137.927   7.405  -2.142  1.00  0.00           C
ATOM    971 1HG1 VAL A  63     136.869   7.188  -2.130  1.00  0.00           H
ATOM    972 2HG1 VAL A  63     138.481   6.487  -2.272  1.00  0.00           H
ATOM    973 3HG1 VAL A  63     138.147   8.078  -2.957  1.00  0.00           H
ATOM    974  CG2 VAL A  63     137.526   9.351  -0.639  1.00  0.00           C
ATOM    975 1HG2 VAL A  63     137.668   9.986  -1.500  1.00  0.00           H
ATOM    976 2HG2 VAL A  63     137.868   9.866   0.253  1.00  0.00           H
ATOM    977 3HG2 VAL A  63     136.479   9.102  -0.539  1.00  0.00           H
ATOM    978  C   VAL A  63     137.219   7.773   1.448  1.00  0.00           C
ATOM    979  O   VAL A  63     136.001   7.903   1.295  1.00  0.00           O
ATOM    980  N   GLY A  64     137.872   8.193   2.528  1.00  0.00           N
ATOM    981  H   GLY A  64     138.845   8.058   2.580  1.00  0.00           H
ATOM    982  CA  GLY A  64     137.176   8.852   3.630  1.00  0.00           C
ATOM    983 2HA  GLY A  64     137.417   8.349   4.554  1.00  0.00           H
ATOM    984 1HA  GLY A  64     136.110   8.797   3.462  1.00  0.00           H
ATOM    985  C   GLY A  64     137.594  10.314   3.736  1.00  0.00           C
ATOM    986  O   GLY A  64     138.764  10.646   3.545  1.00  0.00           O
ATOM    987  N   VAL A  65     136.631  11.184   4.039  1.00  0.00           N
ATOM    988  H   VAL A  65     135.716  10.868   4.168  1.00  0.00           H
ATOM    989  CA  VAL A  65     136.907  12.608   4.172  1.00  0.00           C
ATOM    990  HA  VAL A  65     137.975  12.749   4.249  1.00  0.00           H
ATOM    991  CB  VAL A  65     136.396  13.364   2.923  1.00  0.00           C
ATOM    992  HB  VAL A  65     137.205  13.464   2.213  1.00  0.00           H
ATOM    993  CG1 VAL A  65     135.242  12.595   2.267  1.00  0.00           C
ATOM    994 1HG1 VAL A  65     134.791  13.207   1.500  1.00  0.00           H
ATOM    995 2HG1 VAL A  65     134.502  12.351   3.015  1.00  0.00           H
ATOM    996 3HG1 VAL A  65     135.621  11.685   1.825  1.00  0.00           H
ATOM    997  CG2 VAL A  65     135.895  14.753   3.319  1.00  0.00           C
ATOM    998 1HG2 VAL A  65     136.636  15.241   3.932  1.00  0.00           H
ATOM    999 2HG2 VAL A  65     134.978  14.643   3.879  1.00  0.00           H
ATOM   1000 3HG2 VAL A  65     135.711  15.340   2.432  1.00  0.00           H
ATOM   1001  C   VAL A  65     136.246  13.156   5.440  1.00  0.00           C
ATOM   1002  O   VAL A  65     135.150  12.731   5.808  1.00  0.00           O
ATOM   1003  N   ARG A  66     136.926  14.098   6.093  1.00  0.00           N
ATOM   1004  H   ARG A  66     137.798  14.386   5.748  1.00  0.00           H
ATOM   1005  CA  ARG A  66     136.406  14.713   7.311  1.00  0.00           C
ATOM   1006  HA  ARG A  66     135.366  14.445   7.427  1.00  0.00           H
ATOM   1007  CB  ARG A  66     137.190  14.218   8.531  1.00  0.00           C
ATOM   1008 2HB  ARG A  66     137.050  14.907   9.350  1.00  0.00           H
ATOM   1009 1HB  ARG A  66     138.239  14.166   8.282  1.00  0.00           H
ATOM   1010  CG  ARG A  66     136.689  12.827   8.947  1.00  0.00           C
ATOM   1011 2HG  ARG A  66     136.336  12.294   8.076  1.00  0.00           H
ATOM   1012 1HG  ARG A  66     135.878  12.936   9.653  1.00  0.00           H
ATOM   1013  CD  ARG A  66     137.829  12.035   9.597  1.00  0.00           C
ATOM   1014 2HD  ARG A  66     138.466  12.711  10.150  1.00  0.00           H
ATOM   1015 1HD  ARG A  66     138.407  11.549   8.828  1.00  0.00           H
ATOM   1016  NE  ARG A  66     137.287  11.024  10.507  1.00  0.00           N
ATOM   1017  HE  ARG A  66     136.410  11.175  10.917  1.00  0.00           H
ATOM   1018  CZ  ARG A  66     137.954   9.902  10.796  1.00  0.00           C
ATOM   1019  NH1 ARG A  66     139.131   9.666  10.272  1.00  0.00           N
ATOM   1020 1HH1 ARG A  66     139.544  10.328   9.648  1.00  0.00           H
ATOM   1021 2HH1 ARG A  66     139.616   8.820  10.495  1.00  0.00           H
ATOM   1022  NH2 ARG A  66     137.428   9.031  11.613  1.00  0.00           N
ATOM   1023 1HH2 ARG A  66     136.531   9.206  12.020  1.00  0.00           H
ATOM   1024 2HH2 ARG A  66     137.921   8.190  11.833  1.00  0.00           H
ATOM   1025  C   ARG A  66     136.520  16.230   7.213  1.00  0.00           C
ATOM   1026  O   ARG A  66     137.541  16.750   6.756  1.00  0.00           O
ATOM   1027  N   TYR A  67     135.472  16.931   7.643  1.00  0.00           N
ATOM   1028  H   TYR A  67     134.696  16.463   8.000  1.00  0.00           H
ATOM   1029  CA  TYR A  67     135.458  18.387   7.585  1.00  0.00           C
ATOM   1030  HA  TYR A  67     136.424  18.735   7.259  1.00  0.00           H
ATOM   1031  CB  TYR A  67     134.395  18.856   6.584  1.00  0.00           C
ATOM   1032 2HB  TYR A  67     133.580  19.311   7.130  1.00  0.00           H
ATOM   1033 1HB  TYR A  67     134.014  17.994   6.058  1.00  0.00           H
ATOM   1034  CG  TYR A  67     134.909  19.844   5.564  1.00  0.00           C
ATOM   1035  CD1 TYR A  67     135.439  19.387   4.353  1.00  0.00           C
ATOM   1036  HD1 TYR A  67     135.473  18.328   4.144  1.00  0.00           H
ATOM   1037  CD2 TYR A  67     134.864  21.216   5.837  1.00  0.00           C
ATOM   1038  HD2 TYR A  67     134.459  21.567   6.775  1.00  0.00           H
ATOM   1039  CE1 TYR A  67     135.918  20.302   3.409  1.00  0.00           C
ATOM   1040  HE1 TYR A  67     136.325  19.947   2.473  1.00  0.00           H
ATOM   1041  CE2 TYR A  67     135.344  22.133   4.893  1.00  0.00           C
ATOM   1042  HE2 TYR A  67     135.307  23.192   5.102  1.00  0.00           H
ATOM   1043  CZ  TYR A  67     135.871  21.676   3.679  1.00  0.00           C
ATOM   1044  OH  TYR A  67     136.343  22.580   2.749  1.00  0.00           O
ATOM   1045  HH  TYR A  67     137.296  22.478   2.694  1.00  0.00           H
ATOM   1046  C   TYR A  67     135.153  18.989   8.953  1.00  0.00           C
ATOM   1047  O   TYR A  67     134.127  18.681   9.564  1.00  0.00           O
ATOM   1048  N   ASP A  68     136.056  19.845   9.420  1.00  0.00           N
ATOM   1049  H   ASP A  68     136.860  20.026   8.892  1.00  0.00           H
ATOM   1050  CA  ASP A  68     135.884  20.519  10.701  1.00  0.00           C
ATOM   1051  HA  ASP A  68     135.006  20.124  11.193  1.00  0.00           H
ATOM   1052  CB  ASP A  68     137.107  20.281  11.589  1.00  0.00           C
ATOM   1053 2HB  ASP A  68     137.695  21.185  11.643  1.00  0.00           H
ATOM   1054 1HB  ASP A  68     137.707  19.489  11.165  1.00  0.00           H
ATOM   1055  CG  ASP A  68     136.666  19.883  12.993  1.00  0.00           C
ATOM   1056  OD1 ASP A  68     136.333  18.725  13.183  1.00  0.00           O
ATOM   1057  OD2 ASP A  68     136.666  20.743  13.857  1.00  0.00           O
ATOM   1058  C   ASP A  68     135.690  22.013  10.465  1.00  0.00           C
ATOM   1059  O   ASP A  68     136.296  22.581   9.554  1.00  0.00           O
ATOM   1060  N   LYS A  69     134.862  22.640  11.294  1.00  0.00           N
ATOM   1061  H   LYS A  69     134.458  22.143  12.033  1.00  0.00           H
ATOM   1062  CA  LYS A  69     134.557  24.060  11.139  1.00  0.00           C
ATOM   1063  HA  LYS A  69     134.844  24.369  10.145  1.00  0.00           H
ATOM   1064  CB  LYS A  69     133.054  24.290  11.312  1.00  0.00           C
ATOM   1065 2HB  LYS A  69     132.835  24.461  12.355  1.00  0.00           H
ATOM   1066 1HB  LYS A  69     132.518  23.415  10.971  1.00  0.00           H
ATOM   1067  CG  LYS A  69     132.616  25.511  10.494  1.00  0.00           C
ATOM   1068 2HG  LYS A  69     133.172  25.542   9.568  1.00  0.00           H
ATOM   1069 1HG  LYS A  69     132.810  26.410  11.061  1.00  0.00           H
ATOM   1070  CD  LYS A  69     131.117  25.416  10.185  1.00  0.00           C
ATOM   1071 2HD  LYS A  69     130.553  25.785  11.028  1.00  0.00           H
ATOM   1072 1HD  LYS A  69     130.852  24.384   9.999  1.00  0.00           H
ATOM   1073  CE  LYS A  69     130.789  26.256   8.948  1.00  0.00           C
ATOM   1074 2HE  LYS A  69     131.578  26.149   8.218  1.00  0.00           H
ATOM   1075 1HE  LYS A  69     130.700  27.294   9.232  1.00  0.00           H
ATOM   1076  NZ  LYS A  69     129.502  25.789   8.360  1.00  0.00           N
ATOM   1077 1HZ  LYS A  69     129.406  26.164   7.395  1.00  0.00           H
ATOM   1078 2HZ  LYS A  69     128.711  26.128   8.945  1.00  0.00           H
ATOM   1079 3HZ  LYS A  69     129.492  24.750   8.328  1.00  0.00           H
ATOM   1080  C   LYS A  69     135.320  24.901  12.153  1.00  0.00           C
ATOM   1081  O   LYS A  69     135.745  24.399  13.192  1.00  0.00           O
ATOM   1082  N   GLN A  70     135.489  26.182  11.833  1.00  0.00           N
ATOM   1083  H   GLN A  70     135.129  26.514  10.984  1.00  0.00           H
ATOM   1084  CA  GLN A  70     136.199  27.105  12.714  1.00  0.00           C
ATOM   1085  HA  GLN A  70     136.994  26.572  13.212  1.00  0.00           H
ATOM   1086  CB  GLN A  70     136.806  28.243  11.883  1.00  0.00           C
ATOM   1087 2HB  GLN A  70     136.021  28.914  11.569  1.00  0.00           H
ATOM   1088 1HB  GLN A  70     137.293  27.829  11.012  1.00  0.00           H
ATOM   1089  CG  GLN A  70     137.831  29.020  12.721  1.00  0.00           C
ATOM   1090 2HG  GLN A  70     137.654  28.840  13.771  1.00  0.00           H
ATOM   1091 1HG  GLN A  70     137.727  30.076  12.519  1.00  0.00           H
ATOM   1092  CD  GLN A  70     139.247  28.575  12.364  1.00  0.00           C
ATOM   1093  OE1 GLN A  70     139.979  28.081  13.222  1.00  0.00           O
ATOM   1094  NE2 GLN A  70     139.680  28.725  11.142  1.00  0.00           N
ATOM   1095 1HE2 GLN A  70     139.097  29.121  10.461  1.00  0.00           H
ATOM   1096 2HE2 GLN A  70     140.588  28.443  10.906  1.00  0.00           H
ATOM   1097  C   GLN A  70     135.249  27.679  13.768  1.00  0.00           C
ATOM   1098  O   GLN A  70     135.191  28.894  13.974  1.00  0.00           O
ATOM   1099  N   ASP A  71     134.505  26.796  14.434  1.00  0.00           N
ATOM   1100  H   ASP A  71     134.595  25.843  14.229  1.00  0.00           H
ATOM   1101  CA  ASP A  71     133.558  27.220  15.464  1.00  0.00           C
ATOM   1102  HA  ASP A  71     133.066  26.347  15.866  1.00  0.00           H
ATOM   1103  CB  ASP A  71     134.297  27.937  16.598  1.00  0.00           C
ATOM   1104 2HB  ASP A  71     134.337  28.995  16.386  1.00  0.00           H
ATOM   1105 1HB  ASP A  71     135.301  27.547  16.672  1.00  0.00           H
ATOM   1106  CG  ASP A  71     133.569  27.714  17.919  1.00  0.00           C
ATOM   1107  OD1 ASP A  71     132.420  28.113  18.015  1.00  0.00           O
ATOM   1108  OD2 ASP A  71     134.171  27.147  18.816  1.00  0.00           O
ATOM   1109  C   ASP A  71     132.503  28.150  14.871  1.00  0.00           C
ATOM   1110  O   ASP A  71     132.695  28.707  13.789  1.00  0.00           O
ATOM   1111  N   SER A  72     131.392  28.312  15.586  1.00  0.00           N
ATOM   1112  H   SER A  72     131.297  27.843  16.441  1.00  0.00           H
ATOM   1113  CA  SER A  72     130.312  29.175  15.118  1.00  0.00           C
ATOM   1114  HA  SER A  72     130.356  29.229  14.040  1.00  0.00           H
ATOM   1115  CB  SER A  72     128.958  28.583  15.522  1.00  0.00           C
ATOM   1116 2HB  SER A  72     128.749  27.715  14.910  1.00  0.00           H
ATOM   1117 1HB  SER A  72     128.183  29.317  15.375  1.00  0.00           H
ATOM   1118  OG  SER A  72     128.998  28.214  16.894  1.00  0.00           O
ATOM   1119  HG  SER A  72     129.579  27.455  16.980  1.00  0.00           H
ATOM   1120  C   SER A  72     130.465  30.591  15.683  1.00  0.00           C
ATOM   1121  O   SER A  72     131.079  31.448  15.048  1.00  0.00           O
ATOM   1122  N   VAL A  73     129.909  30.829  16.876  1.00  0.00           N
ATOM   1123  H   VAL A  73     129.437  30.105  17.337  1.00  0.00           H
ATOM   1124  CA  VAL A  73     129.988  32.146  17.510  1.00  0.00           C
ATOM   1125  HA  VAL A  73     129.298  32.167  18.341  1.00  0.00           H
ATOM   1126  CB  VAL A  73     131.409  32.384  18.049  1.00  0.00           C
ATOM   1127  HB  VAL A  73     132.115  32.350  17.232  1.00  0.00           H
ATOM   1128  CG1 VAL A  73     131.485  33.753  18.733  1.00  0.00           C
ATOM   1129 1HG1 VAL A  73     130.682  33.842  19.449  1.00  0.00           H
ATOM   1130 2HG1 VAL A  73     131.394  34.532  17.991  1.00  0.00           H
ATOM   1131 3HG1 VAL A  73     132.433  33.848  19.241  1.00  0.00           H
ATOM   1132  CG2 VAL A  73     131.756  31.296  19.069  1.00  0.00           C
ATOM   1133 1HG2 VAL A  73     131.716  30.328  18.591  1.00  0.00           H
ATOM   1134 2HG2 VAL A  73     131.046  31.326  19.882  1.00  0.00           H
ATOM   1135 3HG2 VAL A  73     132.751  31.466  19.453  1.00  0.00           H
ATOM   1136  C   VAL A  73     129.584  33.247  16.516  1.00  0.00           C
ATOM   1137  O   VAL A  73     128.401  33.566  16.389  1.00  0.00           O
ATOM   1138  N   GLY A  74     130.565  33.823  15.817  1.00  0.00           N
ATOM   1139  H   GLY A  74     131.490  33.536  15.959  1.00  0.00           H
ATOM   1140  CA  GLY A  74     130.290  34.872  14.841  1.00  0.00           C
ATOM   1141 2HA  GLY A  74     130.780  35.783  15.149  1.00  0.00           H
ATOM   1142 1HA  GLY A  74     129.223  35.040  14.788  1.00  0.00           H
ATOM   1143  C   GLY A  74     130.807  34.469  13.465  1.00  0.00           C
ATOM   1144  O   GLY A  74     131.471  35.254  12.788  1.00  0.00           O
ATOM   1145  N   VAL A  75     130.493  33.234  13.067  1.00  0.00           N
ATOM   1146  H   VAL A  75     129.958  32.668  13.662  1.00  0.00           H
ATOM   1147  CA  VAL A  75     130.920  32.694  11.771  1.00  0.00           C
ATOM   1148  HA  VAL A  75     130.873  31.616  11.825  1.00  0.00           H
ATOM   1149  CB  VAL A  75     129.974  33.160  10.652  1.00  0.00           C
ATOM   1150  HB  VAL A  75     130.308  32.745   9.711  1.00  0.00           H
ATOM   1151  CG1 VAL A  75     128.555  32.668  10.943  1.00  0.00           C
ATOM   1152 1HG1 VAL A  75     128.147  33.221  11.776  1.00  0.00           H
ATOM   1153 2HG1 VAL A  75     128.582  31.616  11.188  1.00  0.00           H
ATOM   1154 3HG1 VAL A  75     127.936  32.819  10.072  1.00  0.00           H
ATOM   1155  CG2 VAL A  75     129.970  34.689  10.562  1.00  0.00           C
ATOM   1156 1HG2 VAL A  75     129.435  35.098  11.406  1.00  0.00           H
ATOM   1157 2HG2 VAL A  75     129.484  34.994   9.646  1.00  0.00           H
ATOM   1158 3HG2 VAL A  75     130.986  35.053  10.569  1.00  0.00           H
ATOM   1159  C   VAL A  75     132.361  33.092  11.440  1.00  0.00           C
ATOM   1160  O   VAL A  75     132.728  33.208  10.269  1.00  0.00           O
ATOM   1161  N   ARG A  76     133.174  33.298  12.479  1.00  0.00           N
ATOM   1162  H   ARG A  76     132.825  33.192  13.388  1.00  0.00           H
ATOM   1163  CA  ARG A  76     134.574  33.680  12.288  1.00  0.00           C
ATOM   1164  HA  ARG A  76     135.085  32.875  11.782  1.00  0.00           H
ATOM   1165  CB  ARG A  76     134.666  34.955  11.430  1.00  0.00           C
ATOM   1166 2HB  ARG A  76     134.931  35.792  12.060  1.00  0.00           H
ATOM   1167 1HB  ARG A  76     133.706  35.146  10.973  1.00  0.00           H
ATOM   1168  CG  ARG A  76     135.734  34.788  10.335  1.00  0.00           C
ATOM   1169 2HG  ARG A  76     135.987  33.743  10.226  1.00  0.00           H
ATOM   1170 1HG  ARG A  76     136.619  35.343  10.611  1.00  0.00           H
ATOM   1171  CD  ARG A  76     135.199  35.318   9.002  1.00  0.00           C
ATOM   1172 2HD  ARG A  76     134.193  34.951   8.850  1.00  0.00           H
ATOM   1173 1HD  ARG A  76     135.829  34.967   8.199  1.00  0.00           H
ATOM   1174  NE  ARG A  76     135.189  36.779   9.003  1.00  0.00           N
ATOM   1175  HE  ARG A  76     135.646  37.258   9.726  1.00  0.00           H
ATOM   1176  CZ  ARG A  76     134.575  37.481   8.046  1.00  0.00           C
ATOM   1177  NH1 ARG A  76     133.957  36.874   7.065  1.00  0.00           N
ATOM   1178 1HH1 ARG A  76     133.939  35.875   7.025  1.00  0.00           H
ATOM   1179 2HH1 ARG A  76     133.501  37.410   6.354  1.00  0.00           H
ATOM   1180  NH2 ARG A  76     134.593  38.784   8.088  1.00  0.00           N
ATOM   1181 1HH2 ARG A  76     135.065  39.254   8.834  1.00  0.00           H
ATOM   1182 2HH2 ARG A  76     134.135  39.314   7.375  1.00  0.00           H
ATOM   1183  C   ARG A  76     135.251  33.921  13.636  1.00  0.00           C
ATOM   1184  O   ARG A  76     134.602  33.891  14.682  1.00  0.00           O
ATOM   1185  N   TYR A  77     136.560  34.159  13.596  1.00  0.00           N
ATOM   1186  H   TYR A  77     137.019  34.169  12.731  1.00  0.00           H
ATOM   1187  CA  TYR A  77     137.329  34.408  14.814  1.00  0.00           C
ATOM   1188  HA  TYR A  77     138.371  34.509  14.552  1.00  0.00           H
ATOM   1189  CB  TYR A  77     136.862  35.705  15.488  1.00  0.00           C
ATOM   1190 2HB  TYR A  77     137.606  35.999  16.215  1.00  0.00           H
ATOM   1191 1HB  TYR A  77     135.937  35.510  16.007  1.00  0.00           H
ATOM   1192  CG  TYR A  77     136.640  36.855  14.527  1.00  0.00           C
ATOM   1193  CD1 TYR A  77     137.726  37.421  13.848  1.00  0.00           C
ATOM   1194  HD1 TYR A  77     138.722  37.036  14.007  1.00  0.00           H
ATOM   1195  CD2 TYR A  77     135.348  37.355  14.319  1.00  0.00           C
ATOM   1196  HD2 TYR A  77     134.510  36.918  14.843  1.00  0.00           H
ATOM   1197  CE1 TYR A  77     137.520  38.485  12.961  1.00  0.00           C
ATOM   1198  HE1 TYR A  77     138.357  38.921  12.437  1.00  0.00           H
ATOM   1199  CE2 TYR A  77     135.142  38.418  13.433  1.00  0.00           C
ATOM   1200  HE2 TYR A  77     134.145  38.803  13.273  1.00  0.00           H
ATOM   1201  CZ  TYR A  77     136.228  38.984  12.754  1.00  0.00           C
ATOM   1202  OH  TYR A  77     136.026  40.033  11.880  1.00  0.00           O
ATOM   1203  HH  TYR A  77     135.215  40.480  12.133  1.00  0.00           H
ATOM   1204  C   TYR A  77     137.178  33.243  15.792  1.00  0.00           C
ATOM   1205  O   TYR A  77     136.331  33.275  16.687  1.00  0.00           O
ATOM   1206  N   ALA A  78     138.005  32.212  15.614  1.00  0.00           N
ATOM   1207  H   ALA A  78     138.657  32.241  14.883  1.00  0.00           H
ATOM   1208  CA  ALA A  78     137.961  31.038  16.488  1.00  0.00           C
ATOM   1209  HA  ALA A  78     138.224  31.339  17.491  1.00  0.00           H
ATOM   1210  CB  ALA A  78     136.550  30.443  16.505  1.00  0.00           C
ATOM   1211 1HB  ALA A  78     135.960  30.936  17.263  1.00  0.00           H
ATOM   1212 2HB  ALA A  78     136.606  29.387  16.723  1.00  0.00           H
ATOM   1213 3HB  ALA A  78     136.087  30.587  15.539  1.00  0.00           H
ATOM   1214  C   ALA A  78     138.951  29.977  16.015  1.00  0.00           C
ATOM   1215  O   ALA A  78     139.537  30.098  14.938  1.00  0.00           O
ATOM   1216  N   LYS A  79     139.132  28.939  16.831  1.00  0.00           N
ATOM   1217  H   LYS A  79     138.639  28.902  17.677  1.00  0.00           H
ATOM   1218  CA  LYS A  79     140.050  27.856  16.489  1.00  0.00           C
ATOM   1219  HA  LYS A  79     140.813  28.244  15.830  1.00  0.00           H
ATOM   1220  CB  LYS A  79     140.724  27.320  17.762  1.00  0.00           C
ATOM   1221 2HB  LYS A  79     141.424  26.542  17.496  1.00  0.00           H
ATOM   1222 1HB  LYS A  79     139.972  26.916  18.424  1.00  0.00           H
ATOM   1223  CG  LYS A  79     141.475  28.453  18.472  1.00  0.00           C
ATOM   1224 2HG  LYS A  79     140.776  29.038  19.052  1.00  0.00           H
ATOM   1225 1HG  LYS A  79     141.950  29.087  17.737  1.00  0.00           H
ATOM   1226  CD  LYS A  79     142.538  27.863  19.405  1.00  0.00           C
ATOM   1227 2HD  LYS A  79     142.145  26.982  19.890  1.00  0.00           H
ATOM   1228 1HD  LYS A  79     142.805  28.595  20.153  1.00  0.00           H
ATOM   1229  CE  LYS A  79     143.782  27.485  18.597  1.00  0.00           C
ATOM   1230 2HE  LYS A  79     143.483  27.009  17.674  1.00  0.00           H
ATOM   1231 1HE  LYS A  79     144.392  26.803  19.172  1.00  0.00           H
ATOM   1232  NZ  LYS A  79     144.567  28.714  18.291  1.00  0.00           N
ATOM   1233 1HZ  LYS A  79     144.586  29.332  19.127  1.00  0.00           H
ATOM   1234 2HZ  LYS A  79     144.124  29.219  17.496  1.00  0.00           H
ATOM   1235 3HZ  LYS A  79     145.540  28.451  18.036  1.00  0.00           H
ATOM   1236  C   LYS A  79     139.291  26.739  15.758  1.00  0.00           C
ATOM   1237  O   LYS A  79     138.472  27.023  14.885  1.00  0.00           O
ATOM   1238  N   ASN A  80     139.557  25.474  16.108  1.00  0.00           N
ATOM   1239  H   ASN A  80     140.214  25.293  16.809  1.00  0.00           H
ATOM   1240  CA  ASN A  80     138.879  24.355  15.458  1.00  0.00           C
ATOM   1241  HA  ASN A  80     139.221  23.434  15.907  1.00  0.00           H
ATOM   1242  CB  ASN A  80     137.362  24.476  15.670  1.00  0.00           C
ATOM   1243 2HB  ASN A  80     136.943  25.103  14.898  1.00  0.00           H
ATOM   1244 1HB  ASN A  80     137.173  24.924  16.634  1.00  0.00           H
ATOM   1245  CG  ASN A  80     136.705  23.098  15.618  1.00  0.00           C
ATOM   1246  OD1 ASN A  80     137.375  22.079  15.787  1.00  0.00           O
ATOM   1247  ND2 ASN A  80     135.421  23.007  15.394  1.00  0.00           N
ATOM   1248 1HD2 ASN A  80     134.888  23.819  15.263  1.00  0.00           H
ATOM   1249 2HD2 ASN A  80     134.991  22.127  15.357  1.00  0.00           H
ATOM   1250  C   ASN A  80     139.223  24.332  13.964  1.00  0.00           C
ATOM   1251  O   ASN A  80     140.275  24.835  13.565  1.00  0.00           O
ATOM   1252  N   ASP A  81     138.341  23.756  13.137  1.00  0.00           N
ATOM   1253  H   ASP A  81     137.504  23.379  13.496  1.00  0.00           H
ATOM   1254  CA  ASP A  81     138.589  23.680  11.698  1.00  0.00           C
ATOM   1255  HA  ASP A  81     137.724  23.247  11.222  1.00  0.00           H
ATOM   1256  CB  ASP A  81     138.814  25.081  11.121  1.00  0.00           C
ATOM   1257 2HB  ASP A  81     139.846  25.365  11.261  1.00  0.00           H
ATOM   1258 1HB  ASP A  81     138.175  25.786  11.631  1.00  0.00           H
ATOM   1259  CG  ASP A  81     138.488  25.085   9.631  1.00  0.00           C
ATOM   1260  OD1 ASP A  81     137.318  24.980   9.301  1.00  0.00           O
ATOM   1261  OD2 ASP A  81     139.412  25.191   8.842  1.00  0.00           O
ATOM   1262  C   ASP A  81     139.801  22.803  11.399  1.00  0.00           C
ATOM   1263  O   ASP A  81     140.844  22.924  12.042  1.00  0.00           O
ATOM   1264  N   LYS A  82     139.647  21.921  10.410  1.00  0.00           N
ATOM   1265  H   LYS A  82     138.795  21.886   9.929  1.00  0.00           H
ATOM   1266  CA  LYS A  82     140.707  21.004  10.007  1.00  0.00           C
ATOM   1267  HA  LYS A  82     141.485  21.569   9.514  1.00  0.00           H
ATOM   1268  CB  LYS A  82     141.313  20.271  11.215  1.00  0.00           C
ATOM   1269 2HB  LYS A  82     141.899  20.964  11.798  1.00  0.00           H
ATOM   1270 1HB  LYS A  82     141.950  19.472  10.864  1.00  0.00           H
ATOM   1271  CG  LYS A  82     140.203  19.685  12.092  1.00  0.00           C
ATOM   1272 2HG  LYS A  82     139.666  18.929  11.539  1.00  0.00           H
ATOM   1273 1HG  LYS A  82     139.523  20.473  12.380  1.00  0.00           H
ATOM   1274  CD  LYS A  82     140.816  19.059  13.348  1.00  0.00           C
ATOM   1275 2HD  LYS A  82     140.048  18.929  14.095  1.00  0.00           H
ATOM   1276 1HD  LYS A  82     141.588  19.709  13.734  1.00  0.00           H
ATOM   1277  CE  LYS A  82     141.422  17.696  13.003  1.00  0.00           C
ATOM   1278 2HE  LYS A  82     141.969  17.769  12.074  1.00  0.00           H
ATOM   1279 1HE  LYS A  82     140.632  16.967  12.900  1.00  0.00           H
ATOM   1280  NZ  LYS A  82     142.348  17.275  14.093  1.00  0.00           N
ATOM   1281 1HZ  LYS A  82     142.869  18.102  14.444  1.00  0.00           H
ATOM   1282 2HZ  LYS A  82     143.020  16.571  13.723  1.00  0.00           H
ATOM   1283 3HZ  LYS A  82     141.800  16.857  14.871  1.00  0.00           H
ATOM   1284  C   LYS A  82     140.138  19.993   9.022  1.00  0.00           C
ATOM   1285  O   LYS A  82     138.952  19.669   9.071  1.00  0.00           O
ATOM   1286  N   LEU A  83     140.984  19.503   8.131  1.00  0.00           N
ATOM   1287  H   LEU A  83     141.913  19.797   8.149  1.00  0.00           H
ATOM   1288  CA  LEU A  83     140.547  18.539   7.125  1.00  0.00           C
ATOM   1289  HA  LEU A  83     139.497  18.336   7.268  1.00  0.00           H
ATOM   1290  CB  LEU A  83     140.752  19.133   5.726  1.00  0.00           C
ATOM   1291 2HB  LEU A  83     141.041  18.350   5.040  1.00  0.00           H
ATOM   1292 1HB  LEU A  83     141.532  19.880   5.765  1.00  0.00           H
ATOM   1293  CG  LEU A  83     139.453  19.780   5.236  1.00  0.00           C
ATOM   1294  HG  LEU A  83     139.067  20.433   6.005  1.00  0.00           H
ATOM   1295  CD1 LEU A  83     139.739  20.600   3.974  1.00  0.00           C
ATOM   1296 1HD1 LEU A  83     138.867  21.183   3.718  1.00  0.00           H
ATOM   1297 2HD1 LEU A  83     139.978  19.933   3.158  1.00  0.00           H
ATOM   1298 3HD1 LEU A  83     140.573  21.261   4.156  1.00  0.00           H
ATOM   1299  CD2 LEU A  83     138.419  18.686   4.926  1.00  0.00           C
ATOM   1300 1HD2 LEU A  83     138.892  17.716   4.982  1.00  0.00           H
ATOM   1301 2HD2 LEU A  83     138.014  18.832   3.937  1.00  0.00           H
ATOM   1302 3HD2 LEU A  83     137.620  18.734   5.653  1.00  0.00           H
ATOM   1303  C   LEU A  83     141.320  17.229   7.232  1.00  0.00           C
ATOM   1304  O   LEU A  83     142.394  17.176   7.824  1.00  0.00           O
ATOM   1305  N   ARG A  84     140.750  16.174   6.655  1.00  0.00           N
ATOM   1306  H   ARG A  84     139.868  16.278   6.228  1.00  0.00           H
ATOM   1307  CA  ARG A  84     141.393  14.862   6.651  1.00  0.00           C
ATOM   1308  HA  ARG A  84     142.462  14.996   6.578  1.00  0.00           H
ATOM   1309  CB  ARG A  84     141.067  14.108   7.943  1.00  0.00           C
ATOM   1310 2HB  ARG A  84     140.117  13.609   7.838  1.00  0.00           H
ATOM   1311 1HB  ARG A  84     141.018  14.807   8.765  1.00  0.00           H
ATOM   1312  CG  ARG A  84     142.156  13.069   8.219  1.00  0.00           C
ATOM   1313 2HG  ARG A  84     143.127  13.525   8.100  1.00  0.00           H
ATOM   1314 1HG  ARG A  84     142.055  12.249   7.523  1.00  0.00           H
ATOM   1315  CD  ARG A  84     142.015  12.545   9.649  1.00  0.00           C
ATOM   1316 2HD  ARG A  84     141.164  11.881   9.704  1.00  0.00           H
ATOM   1317 1HD  ARG A  84     141.865  13.375  10.322  1.00  0.00           H
ATOM   1318  NE  ARG A  84     143.223  11.820  10.039  1.00  0.00           N
ATOM   1319  HE  ARG A  84     143.913  11.648   9.364  1.00  0.00           H
ATOM   1320  CZ  ARG A  84     143.415  11.387  11.287  1.00  0.00           C
ATOM   1321  NH1 ARG A  84     142.518  11.601  12.216  1.00  0.00           N
ATOM   1322 1HH1 ARG A  84     141.676  12.093  11.995  1.00  0.00           H
ATOM   1323 2HH1 ARG A  84     142.674  11.271  13.147  1.00  0.00           H
ATOM   1324  NH2 ARG A  84     144.511  10.744  11.585  1.00  0.00           N
ATOM   1325 1HH2 ARG A  84     145.201  10.579  10.880  1.00  0.00           H
ATOM   1326 2HH2 ARG A  84     144.661  10.417  12.518  1.00  0.00           H
ATOM   1327  C   ARG A  84     140.908  14.062   5.448  1.00  0.00           C
ATOM   1328  O   ARG A  84     139.735  14.144   5.081  1.00  0.00           O
ATOM   1329  N   TYR A  85     141.805  13.290   4.835  1.00  0.00           N
ATOM   1330  H   TYR A  85     142.733  13.248   5.175  1.00  0.00           H
ATOM   1331  CA  TYR A  85     141.428  12.501   3.663  1.00  0.00           C
ATOM   1332  HA  TYR A  85     140.378  12.262   3.730  1.00  0.00           H
ATOM   1333  CB  TYR A  85     141.664  13.314   2.388  1.00  0.00           C
ATOM   1334 2HB  TYR A  85     140.837  13.999   2.261  1.00  0.00           H
ATOM   1335 1HB  TYR A  85     141.678  12.637   1.548  1.00  0.00           H
ATOM   1336  CG  TYR A  85     142.956  14.103   2.389  1.00  0.00           C
ATOM   1337  CD1 TYR A  85     143.042  15.317   3.089  1.00  0.00           C
ATOM   1338  HD1 TYR A  85     142.189  15.690   3.641  1.00  0.00           H
ATOM   1339  CD2 TYR A  85     144.065  13.624   1.683  1.00  0.00           C
ATOM   1340  HD2 TYR A  85     143.998  12.688   1.149  1.00  0.00           H
ATOM   1341  CE1 TYR A  85     144.236  16.047   3.078  1.00  0.00           C
ATOM   1342  HE1 TYR A  85     144.302  16.980   3.617  1.00  0.00           H
ATOM   1343  CE2 TYR A  85     145.260  14.355   1.675  1.00  0.00           C
ATOM   1344  HE2 TYR A  85     146.116  13.984   1.130  1.00  0.00           H
ATOM   1345  CZ  TYR A  85     145.345  15.566   2.372  1.00  0.00           C
ATOM   1346  OH  TYR A  85     146.521  16.288   2.362  1.00  0.00           O
ATOM   1347  HH  TYR A  85     146.403  17.040   1.778  1.00  0.00           H
ATOM   1348  C   TYR A  85     142.223  11.204   3.603  1.00  0.00           C
ATOM   1349  O   TYR A  85     143.371  11.153   4.045  1.00  0.00           O
ATOM   1350  N   THR A  86     141.604  10.157   3.049  1.00  0.00           N
ATOM   1351  H   THR A  86     140.686  10.260   2.701  1.00  0.00           H
ATOM   1352  CA  THR A  86     142.264   8.857   2.951  1.00  0.00           C
ATOM   1353  HA  THR A  86     143.325   9.006   2.829  1.00  0.00           H
ATOM   1354  CB  THR A  86     142.018   8.056   4.240  1.00  0.00           C
ATOM   1355  HB  THR A  86     142.437   8.587   5.079  1.00  0.00           H
ATOM   1356  OG1 THR A  86     142.633   6.779   4.130  1.00  0.00           O
ATOM   1357  HG1 THR A  86     143.383   6.855   3.536  1.00  0.00           H
ATOM   1358  CG2 THR A  86     140.513   7.875   4.466  1.00  0.00           C
ATOM   1359 1HG2 THR A  86     140.004   8.807   4.271  1.00  0.00           H
ATOM   1360 2HG2 THR A  86     140.336   7.575   5.488  1.00  0.00           H
ATOM   1361 3HG2 THR A  86     140.138   7.114   3.797  1.00  0.00           H
ATOM   1362  C   THR A  86     141.729   8.062   1.767  1.00  0.00           C
ATOM   1363  O   THR A  86     140.541   8.134   1.463  1.00  0.00           O
ATOM   1364  N   VAL A  87     142.607   7.308   1.098  1.00  0.00           N
ATOM   1365  H   VAL A  87     143.571   7.309   1.357  1.00  0.00           H
ATOM   1366  CA  VAL A  87     142.177   6.481  -0.022  1.00  0.00           C
ATOM   1367  HA  VAL A  87     141.126   6.258   0.099  1.00  0.00           H
ATOM   1368  CB  VAL A  87     142.374   7.223  -1.351  1.00  0.00           C
ATOM   1369  HB  VAL A  87     141.928   8.205  -1.277  1.00  0.00           H
ATOM   1370  CG1 VAL A  87     143.867   7.374  -1.668  1.00  0.00           C
ATOM   1371 1HG1 VAL A  87     144.393   7.692  -0.779  1.00  0.00           H
ATOM   1372 2HG1 VAL A  87     143.997   8.112  -2.445  1.00  0.00           H
ATOM   1373 3HG1 VAL A  87     144.262   6.426  -2.001  1.00  0.00           H
ATOM   1374  CG2 VAL A  87     141.683   6.438  -2.468  1.00  0.00           C
ATOM   1375 1HG2 VAL A  87     141.736   6.999  -3.390  1.00  0.00           H
ATOM   1376 2HG2 VAL A  87     140.643   6.276  -2.204  1.00  0.00           H
ATOM   1377 3HG2 VAL A  87     142.174   5.485  -2.596  1.00  0.00           H
ATOM   1378  C   VAL A  87     142.955   5.171   0.003  1.00  0.00           C
ATOM   1379  O   VAL A  87     144.185   5.176  -0.071  1.00  0.00           O
ATOM   1380  N   LEU A  88     142.237   4.051   0.107  1.00  0.00           N
ATOM   1381  H   LEU A  88     141.253   4.100   0.124  1.00  0.00           H
ATOM   1382  CA  LEU A  88     142.898   2.750   0.187  1.00  0.00           C
ATOM   1383  HA  LEU A  88     143.931   2.880  -0.095  1.00  0.00           H
ATOM   1384  CB  LEU A  88     142.863   2.180   1.630  1.00  0.00           C
ATOM   1385 2HB  LEU A  88     143.728   2.531   2.167  1.00  0.00           H
ATOM   1386 1HB  LEU A  88     142.905   1.104   1.578  1.00  0.00           H
ATOM   1387  CG  LEU A  88     141.593   2.586   2.415  1.00  0.00           C
ATOM   1388  HG  LEU A  88     141.571   2.027   3.340  1.00  0.00           H
ATOM   1389  CD1 LEU A  88     141.620   4.084   2.756  1.00  0.00           C
ATOM   1390 1HD1 LEU A  88     141.271   4.227   3.768  1.00  0.00           H
ATOM   1391 2HD1 LEU A  88     140.977   4.626   2.076  1.00  0.00           H
ATOM   1392 3HD1 LEU A  88     142.630   4.459   2.669  1.00  0.00           H
ATOM   1393  CD2 LEU A  88     140.334   2.257   1.607  1.00  0.00           C
ATOM   1394 1HD2 LEU A  88     140.363   2.782   0.670  1.00  0.00           H
ATOM   1395 2HD2 LEU A  88     139.458   2.567   2.162  1.00  0.00           H
ATOM   1396 3HD2 LEU A  88     140.297   1.192   1.425  1.00  0.00           H
ATOM   1397  C   LEU A  88     142.274   1.733  -0.759  1.00  0.00           C
ATOM   1398  O   LEU A  88     141.125   1.863  -1.181  1.00  0.00           O
ATOM   1399  N   ALA A  89     143.069   0.719  -1.082  1.00  0.00           N
ATOM   1400  H   ALA A  89     143.980   0.703  -0.725  1.00  0.00           H
ATOM   1401  CA  ALA A  89     142.638  -0.365  -1.952  1.00  0.00           C
ATOM   1402  HA  ALA A  89     141.633  -0.181  -2.295  1.00  0.00           H
ATOM   1403  CB  ALA A  89     143.578  -0.464  -3.146  1.00  0.00           C
ATOM   1404 1HB  ALA A  89     143.487   0.423  -3.753  1.00  0.00           H
ATOM   1405 2HB  ALA A  89     143.326  -1.335  -3.732  1.00  0.00           H
ATOM   1406 3HB  ALA A  89     144.592  -0.552  -2.780  1.00  0.00           H
ATOM   1407  C   ALA A  89     142.677  -1.665  -1.171  1.00  0.00           C
ATOM   1408  O   ALA A  89     143.642  -1.922  -0.452  1.00  0.00           O
ATOM   1409  N   LYS A  90     141.642  -2.484  -1.304  1.00  0.00           N
ATOM   1410  H   LYS A  90     140.904  -2.246  -1.900  1.00  0.00           H
ATOM   1411  CA  LYS A  90     141.603  -3.733  -0.560  1.00  0.00           C
ATOM   1412  HA  LYS A  90     142.573  -3.897  -0.133  1.00  0.00           H
ATOM   1413  CB  LYS A  90     140.586  -3.632   0.582  1.00  0.00           C
ATOM   1414 2HB  LYS A  90     140.881  -2.840   1.250  1.00  0.00           H
ATOM   1415 1HB  LYS A  90     140.568  -4.567   1.123  1.00  0.00           H
ATOM   1416  CG  LYS A  90     139.180  -3.339   0.023  1.00  0.00           C
ATOM   1417 2HG  LYS A  90     138.482  -4.058   0.423  1.00  0.00           H
ATOM   1418 1HG  LYS A  90     139.196  -3.423  -1.055  1.00  0.00           H
ATOM   1419  CD  LYS A  90     138.733  -1.919   0.413  1.00  0.00           C
ATOM   1420 2HD  LYS A  90     138.209  -1.469  -0.415  1.00  0.00           H
ATOM   1421 1HD  LYS A  90     139.597  -1.319   0.656  1.00  0.00           H
ATOM   1422  CE  LYS A  90     137.796  -1.979   1.625  1.00  0.00           C
ATOM   1423 2HE  LYS A  90     137.786  -1.019   2.120  1.00  0.00           H
ATOM   1424 1HE  LYS A  90     138.144  -2.735   2.315  1.00  0.00           H
ATOM   1425  NZ  LYS A  90     136.418  -2.317   1.169  1.00  0.00           N
ATOM   1426 1HZ  LYS A  90     136.123  -1.646   0.432  1.00  0.00           H
ATOM   1427 2HZ  LYS A  90     135.763  -2.258   1.975  1.00  0.00           H
ATOM   1428 3HZ  LYS A  90     136.408  -3.281   0.782  1.00  0.00           H
ATOM   1429  C   LYS A  90     141.265  -4.930  -1.429  1.00  0.00           C
ATOM   1430  O   LYS A  90     140.617  -4.802  -2.467  1.00  0.00           O
ATOM   1431  N   LYS A  91     141.719  -6.098  -0.975  1.00  0.00           N
ATOM   1432  H   LYS A  91     142.248  -6.119  -0.132  1.00  0.00           H
ATOM   1433  CA  LYS A  91     141.448  -7.340  -1.682  1.00  0.00           C
ATOM   1434  HA  LYS A  91     141.019  -7.106  -2.646  1.00  0.00           H
ATOM   1435  CB  LYS A  91     142.739  -8.149  -1.892  1.00  0.00           C
ATOM   1436 2HB  LYS A  91     143.422  -7.575  -2.501  1.00  0.00           H
ATOM   1437 1HB  LYS A  91     142.500  -9.073  -2.399  1.00  0.00           H
ATOM   1438  CG  LYS A  91     143.407  -8.470  -0.546  1.00  0.00           C
ATOM   1439 2HG  LYS A  91     142.951  -9.353  -0.123  1.00  0.00           H
ATOM   1440 1HG  LYS A  91     143.277  -7.639   0.131  1.00  0.00           H
ATOM   1441  CD  LYS A  91     144.906  -8.725  -0.760  1.00  0.00           C
ATOM   1442 2HD  LYS A  91     145.447  -7.798  -0.640  1.00  0.00           H
ATOM   1443 1HD  LYS A  91     145.070  -9.110  -1.757  1.00  0.00           H
ATOM   1444  CE  LYS A  91     145.415  -9.743   0.266  1.00  0.00           C
ATOM   1445 2HE  LYS A  91     146.311 -10.214  -0.110  1.00  0.00           H
ATOM   1446 1HE  LYS A  91     144.658 -10.495   0.435  1.00  0.00           H
ATOM   1447  NZ  LYS A  91     145.720  -9.049   1.549  1.00  0.00           N
ATOM   1448 1HZ  LYS A  91     146.595  -9.435   1.953  1.00  0.00           H
ATOM   1449 2HZ  LYS A  91     144.934  -9.195   2.216  1.00  0.00           H
ATOM   1450 3HZ  LYS A  91     145.842  -8.031   1.374  1.00  0.00           H
ATOM   1451  C   LYS A  91     140.435  -8.135  -0.874  1.00  0.00           C
ATOM   1452  O   LYS A  91     140.784  -8.774   0.120  1.00  0.00           O
ATOM   1453  N   THR A  92     139.179  -8.078  -1.303  1.00  0.00           N
ATOM   1454  H   THR A  92     138.970  -7.561  -2.108  1.00  0.00           H
ATOM   1455  CA  THR A  92     138.108  -8.770  -0.599  1.00  0.00           C
ATOM   1456  HA  THR A  92     138.371  -8.833   0.443  1.00  0.00           H
ATOM   1457  CB  THR A  92     136.799  -7.977  -0.721  1.00  0.00           C
ATOM   1458  HB  THR A  92     136.933  -6.997  -0.290  1.00  0.00           H
ATOM   1459  OG1 THR A  92     135.769  -8.664  -0.024  1.00  0.00           O
ATOM   1460  HG1 THR A  92     136.125  -8.962   0.816  1.00  0.00           H
ATOM   1461  CG2 THR A  92     136.407  -7.829  -2.195  1.00  0.00           C
ATOM   1462 1HG2 THR A  92     135.582  -7.137  -2.280  1.00  0.00           H
ATOM   1463 2HG2 THR A  92     136.110  -8.791  -2.587  1.00  0.00           H
ATOM   1464 3HG2 THR A  92     137.249  -7.456  -2.758  1.00  0.00           H
ATOM   1465  C   THR A  92     137.906 -10.179  -1.137  1.00  0.00           C
ATOM   1466  O   THR A  92     137.767 -10.381  -2.345  1.00  0.00           O
ATOM   1467  N   PHE A  93     137.891 -11.152  -0.227  1.00  0.00           N
ATOM   1468  H   PHE A  93     138.020 -10.934   0.728  1.00  0.00           H
ATOM   1469  CA  PHE A  93     137.685 -12.538  -0.609  1.00  0.00           C
ATOM   1470  HA  PHE A  93     137.646 -12.609  -1.685  1.00  0.00           H
ATOM   1471  CB  PHE A  93     138.838 -13.396  -0.091  1.00  0.00           C
ATOM   1472 2HB  PHE A  93     138.775 -13.437   0.984  1.00  0.00           H
ATOM   1473 1HB  PHE A  93     139.769 -12.923  -0.362  1.00  0.00           H
ATOM   1474  CG  PHE A  93     138.842 -14.806  -0.637  1.00  0.00           C
ATOM   1475  CD1 PHE A  93     138.966 -15.025  -2.014  1.00  0.00           C
ATOM   1476  HD1 PHE A  93     139.057 -14.185  -2.688  1.00  0.00           H
ATOM   1477  CD2 PHE A  93     138.724 -15.895   0.236  1.00  0.00           C
ATOM   1478  HD2 PHE A  93     138.628 -15.728   1.298  1.00  0.00           H
ATOM   1479  CE1 PHE A  93     138.973 -16.331  -2.518  1.00  0.00           C
ATOM   1480  HE1 PHE A  93     139.069 -16.499  -3.581  1.00  0.00           H
ATOM   1481  CE2 PHE A  93     138.730 -17.201  -0.268  1.00  0.00           C
ATOM   1482  HE2 PHE A  93     138.639 -18.040   0.406  1.00  0.00           H
ATOM   1483  CZ  PHE A  93     138.854 -17.419  -1.645  1.00  0.00           C
ATOM   1484  HZ  PHE A  93     138.860 -18.427  -2.034  1.00  0.00           H
ATOM   1485  C   PHE A  93     136.363 -13.018  -0.013  1.00  0.00           C
ATOM   1486  O   PHE A  93     136.244 -13.126   1.212  1.00  0.00           O
ATOM   1487  N   PRO A  94     135.375 -13.296  -0.837  1.00  0.00           N
ATOM   1488  CA  PRO A  94     134.050 -13.756  -0.343  1.00  0.00           C
ATOM   1489  HA  PRO A  94     133.783 -13.230   0.559  1.00  0.00           H
ATOM   1490  CB  PRO A  94     133.101 -13.350  -1.467  1.00  0.00           C
ATOM   1491 2HB  PRO A  94     132.753 -12.339  -1.319  1.00  0.00           H
ATOM   1492 1HB  PRO A  94     132.265 -14.034  -1.516  1.00  0.00           H
ATOM   1493  CG  PRO A  94     133.917 -13.431  -2.716  1.00  0.00           C
ATOM   1494 2HG  PRO A  94     133.613 -12.660  -3.406  1.00  0.00           H
ATOM   1495 1HG  PRO A  94     133.796 -14.405  -3.170  1.00  0.00           H
ATOM   1496  CD  PRO A  94     135.380 -13.213  -2.313  1.00  0.00           C
ATOM   1497 1HD  PRO A  94     136.005 -13.988  -2.735  1.00  0.00           H
ATOM   1498 2HD  PRO A  94     135.719 -12.239  -2.628  1.00  0.00           H
ATOM   1499  C   PRO A  94     134.007 -15.260  -0.110  1.00  0.00           C
ATOM   1500  O   PRO A  94     134.089 -16.048  -1.054  1.00  0.00           O
ATOM   1501  N   VAL A  95     133.878 -15.650   1.154  1.00  0.00           N
ATOM   1502  H   VAL A  95     133.826 -14.977   1.866  1.00  0.00           H
ATOM   1503  CA  VAL A  95     133.812 -17.062   1.513  1.00  0.00           C
ATOM   1504  HA  VAL A  95     133.859 -17.654   0.611  1.00  0.00           H
ATOM   1505  CB  VAL A  95     134.989 -17.441   2.420  1.00  0.00           C
ATOM   1506  HB  VAL A  95     134.754 -17.173   3.438  1.00  0.00           H
ATOM   1507  CG1 VAL A  95     135.235 -18.949   2.337  1.00  0.00           C
ATOM   1508 1HG1 VAL A  95     135.324 -19.242   1.301  1.00  0.00           H
ATOM   1509 2HG1 VAL A  95     134.408 -19.474   2.791  1.00  0.00           H
ATOM   1510 3HG1 VAL A  95     136.148 -19.194   2.860  1.00  0.00           H
ATOM   1511  CG2 VAL A  95     136.248 -16.696   1.971  1.00  0.00           C
ATOM   1512 1HG2 VAL A  95     136.334 -16.757   0.896  1.00  0.00           H
ATOM   1513 2HG2 VAL A  95     137.117 -17.141   2.431  1.00  0.00           H
ATOM   1514 3HG2 VAL A  95     136.171 -15.659   2.266  1.00  0.00           H
ATOM   1515  C   VAL A  95     132.496 -17.351   2.227  1.00  0.00           C
ATOM   1516  O   VAL A  95     132.418 -18.230   3.077  1.00  0.00           O
ATOM   1517  N   THR A  96     131.474 -16.583   1.878  1.00  0.00           N
ATOM   1518  H   THR A  96     131.622 -15.888   1.222  1.00  0.00           H
ATOM   1519  CA  THR A  96     130.144 -16.747   2.460  1.00  0.00           C
ATOM   1520  HA  THR A  96     130.242 -17.153   3.454  1.00  0.00           H
ATOM   1521  CB  THR A  96     129.442 -15.389   2.544  1.00  0.00           C
ATOM   1522  HB  THR A  96     129.167 -15.064   1.553  1.00  0.00           H
ATOM   1523  OG1 THR A  96     130.323 -14.441   3.127  1.00  0.00           O
ATOM   1524  HG1 THR A  96     130.731 -13.940   2.417  1.00  0.00           H
ATOM   1525  CG2 THR A  96     128.180 -15.510   3.403  1.00  0.00           C
ATOM   1526 1HG2 THR A  96     127.635 -14.578   3.372  1.00  0.00           H
ATOM   1527 2HG2 THR A  96     128.458 -15.731   4.422  1.00  0.00           H
ATOM   1528 3HG2 THR A  96     127.557 -16.303   3.019  1.00  0.00           H
ATOM   1529  C   THR A  96     129.307 -17.702   1.614  1.00  0.00           C
ATOM   1530  O   THR A  96     128.603 -18.562   2.145  1.00  0.00           O
ATOM   1531  N   ASN A  97     129.390 -17.541   0.295  1.00  0.00           N
ATOM   1532  H   ASN A  97     129.966 -16.836  -0.068  1.00  0.00           H
ATOM   1533  CA  ASN A  97     128.641 -18.393  -0.623  1.00  0.00           C
ATOM   1534  HA  ASN A  97     127.586 -18.200  -0.502  1.00  0.00           H
ATOM   1535  CB  ASN A  97     129.040 -18.083  -2.068  1.00  0.00           C
ATOM   1536 2HB  ASN A  97     128.493 -18.729  -2.738  1.00  0.00           H
ATOM   1537 1HB  ASN A  97     130.099 -18.254  -2.191  1.00  0.00           H
ATOM   1538  CG  ASN A  97     128.721 -16.628  -2.396  1.00  0.00           C
ATOM   1539  OD1 ASN A  97     129.608 -15.776  -2.366  1.00  0.00           O
ATOM   1540  ND2 ASN A  97     127.500 -16.292  -2.712  1.00  0.00           N
ATOM   1541 1HD2 ASN A  97     126.795 -16.973  -2.736  1.00  0.00           H
ATOM   1542 2HD2 ASN A  97     127.288 -15.359  -2.924  1.00  0.00           H
ATOM   1543  C   ASN A  97     128.915 -19.863  -0.323  1.00  0.00           C
ATOM   1544  O   ASN A  97     127.995 -20.682  -0.287  1.00  0.00           O
ATOM   1545  N   ASP A  98     130.188 -20.185  -0.110  1.00  0.00           N
ATOM   1546  H   ASP A  98     130.873 -19.486  -0.158  1.00  0.00           H
ATOM   1547  CA  ASP A  98     130.585 -21.557   0.195  1.00  0.00           C
ATOM   1548  HA  ASP A  98     129.742 -22.210   0.024  1.00  0.00           H
ATOM   1549  CB  ASP A  98     131.731 -21.984  -0.728  1.00  0.00           C
ATOM   1550 2HB  ASP A  98     131.445 -21.814  -1.755  1.00  0.00           H
ATOM   1551 1HB  ASP A  98     131.934 -23.035  -0.583  1.00  0.00           H
ATOM   1552  CG  ASP A  98     132.989 -21.179  -0.416  1.00  0.00           C
ATOM   1553  OD1 ASP A  98     133.134 -20.104  -0.973  1.00  0.00           O
ATOM   1554  OD2 ASP A  98     133.788 -21.651   0.376  1.00  0.00           O
ATOM   1555  C   ASP A  98     131.023 -21.687   1.657  1.00  0.00           C
ATOM   1556  O   ASP A  98     131.468 -22.754   2.084  1.00  0.00           O
ATOM   1557  N   GLY A  99     130.894 -20.598   2.417  1.00  0.00           N
ATOM   1558  H   GLY A  99     130.535 -19.776   2.023  1.00  0.00           H
ATOM   1559  CA  GLY A  99     131.275 -20.604   3.825  1.00  0.00           C
ATOM   1560 2HA  GLY A  99     132.307 -20.303   3.917  1.00  0.00           H
ATOM   1561 1HA  GLY A  99     131.160 -21.604   4.218  1.00  0.00           H
ATOM   1562  C   GLY A  99     130.400 -19.645   4.627  1.00  0.00           C
ATOM   1563  O   GLY A  99     129.187 -19.836   4.718  1.00  0.00           O
ATOM   1564  N   LEU A 100     131.019 -18.613   5.208  1.00  0.00           N
ATOM   1565  H   LEU A 100     131.986 -18.506   5.096  1.00  0.00           H
ATOM   1566  CA  LEU A 100     130.275 -17.641   6.009  1.00  0.00           C
ATOM   1567  HA  LEU A 100     129.481 -17.231   5.404  1.00  0.00           H
ATOM   1568  CB  LEU A 100     129.646 -18.346   7.226  1.00  0.00           C
ATOM   1569 2HB  LEU A 100     129.137 -19.239   6.896  1.00  0.00           H
ATOM   1570 1HB  LEU A 100     128.933 -17.683   7.692  1.00  0.00           H
ATOM   1571  CG  LEU A 100     130.727 -18.731   8.252  1.00  0.00           C
ATOM   1572  HG  LEU A 100     131.247 -17.840   8.575  1.00  0.00           H
ATOM   1573  CD1 LEU A 100     130.063 -19.392   9.461  1.00  0.00           C
ATOM   1574 1HD1 LEU A 100     129.461 -18.664   9.984  1.00  0.00           H
ATOM   1575 2HD1 LEU A 100     130.823 -19.774  10.126  1.00  0.00           H
ATOM   1576 3HD1 LEU A 100     129.435 -20.205   9.127  1.00  0.00           H
ATOM   1577  CD2 LEU A 100     131.729 -19.708   7.620  1.00  0.00           C
ATOM   1578 1HD2 LEU A 100     131.195 -20.434   7.024  1.00  0.00           H
ATOM   1579 2HD2 LEU A 100     132.285 -20.212   8.394  1.00  0.00           H
ATOM   1580 3HD2 LEU A 100     132.411 -19.156   6.982  1.00  0.00           H
ATOM   1581  C   LEU A 100     131.170 -16.491   6.490  1.00  0.00           C
ATOM   1582  O   LEU A 100     130.839 -15.819   7.469  1.00  0.00           O
ATOM   1583  N   VAL A 101     132.297 -16.262   5.812  1.00  0.00           N
ATOM   1584  H   VAL A 101     132.520 -16.824   5.036  1.00  0.00           H
ATOM   1585  CA  VAL A 101     133.201 -15.179   6.219  1.00  0.00           C
ATOM   1586  HA  VAL A 101     132.686 -14.561   6.941  1.00  0.00           H
ATOM   1587  CB  VAL A 101     134.464 -15.746   6.885  1.00  0.00           C
ATOM   1588  HB  VAL A 101     135.051 -14.929   7.282  1.00  0.00           H
ATOM   1589  CG1 VAL A 101     134.072 -16.683   8.031  1.00  0.00           C
ATOM   1590 1HG1 VAL A 101     133.502 -17.511   7.638  1.00  0.00           H
ATOM   1591 2HG1 VAL A 101     133.474 -16.142   8.749  1.00  0.00           H
ATOM   1592 3HG1 VAL A 101     134.964 -17.055   8.512  1.00  0.00           H
ATOM   1593  CG2 VAL A 101     135.299 -16.519   5.859  1.00  0.00           C
ATOM   1594 1HG2 VAL A 101     135.348 -15.954   4.937  1.00  0.00           H
ATOM   1595 2HG2 VAL A 101     134.843 -17.479   5.670  1.00  0.00           H
ATOM   1596 3HG2 VAL A 101     136.297 -16.661   6.245  1.00  0.00           H
ATOM   1597  C   VAL A 101     133.595 -14.301   5.034  1.00  0.00           C
ATOM   1598  O   VAL A 101     133.351 -14.647   3.879  1.00  0.00           O
ATOM   1599  N   ASN A 102     134.216 -13.163   5.345  1.00  0.00           N
ATOM   1600  H   ASN A 102     134.394 -12.959   6.293  1.00  0.00           H
ATOM   1601  CA  ASN A 102     134.651 -12.210   4.324  1.00  0.00           C
ATOM   1602  HA  ASN A 102     135.077 -12.748   3.491  1.00  0.00           H
ATOM   1603  CB  ASN A 102     133.470 -11.362   3.831  1.00  0.00           C
ATOM   1604 2HB  ASN A 102     133.772 -10.810   2.953  1.00  0.00           H
ATOM   1605 1HB  ASN A 102     133.185 -10.667   4.607  1.00  0.00           H
ATOM   1606  CG  ASN A 102     132.276 -12.244   3.484  1.00  0.00           C
ATOM   1607  OD1 ASN A 102     132.271 -12.905   2.445  1.00  0.00           O
ATOM   1608  ND2 ASN A 102     131.256 -12.294   4.297  1.00  0.00           N
ATOM   1609 1HD2 ASN A 102     131.261 -11.766   5.123  1.00  0.00           H
ATOM   1610 2HD2 ASN A 102     130.484 -12.858   4.081  1.00  0.00           H
ATOM   1611  C   ASN A 102     135.705 -11.285   4.921  1.00  0.00           C
ATOM   1612  O   ASN A 102     135.606 -10.908   6.083  1.00  0.00           O
ATOM   1613  N   PHE A 103     136.711 -10.925   4.135  1.00  0.00           N
ATOM   1614  H   PHE A 103     136.751 -11.265   3.209  1.00  0.00           H
ATOM   1615  CA  PHE A 103     137.762 -10.036   4.638  1.00  0.00           C
ATOM   1616  HA  PHE A 103     137.306  -9.305   5.289  1.00  0.00           H
ATOM   1617  CB  PHE A 103     138.789 -10.834   5.451  1.00  0.00           C
ATOM   1618 2HB  PHE A 103     138.292 -11.231   6.325  1.00  0.00           H
ATOM   1619 1HB  PHE A 103     139.562 -10.158   5.780  1.00  0.00           H
ATOM   1620  CG  PHE A 103     139.444 -11.981   4.703  1.00  0.00           C
ATOM   1621  CD1 PHE A 103     138.664 -12.915   4.008  1.00  0.00           C
ATOM   1622  HD1 PHE A 103     137.593 -12.797   3.960  1.00  0.00           H
ATOM   1623  CD2 PHE A 103     140.837 -12.129   4.737  1.00  0.00           C
ATOM   1624  HD2 PHE A 103     141.442 -11.412   5.270  1.00  0.00           H
ATOM   1625  CE1 PHE A 103     139.268 -13.986   3.351  1.00  0.00           C
ATOM   1626  HE1 PHE A 103     138.655 -14.700   2.824  1.00  0.00           H
ATOM   1627  CE2 PHE A 103     141.446 -13.199   4.070  1.00  0.00           C
ATOM   1628  HE2 PHE A 103     142.519 -13.308   4.091  1.00  0.00           H
ATOM   1629  CZ  PHE A 103     140.661 -14.130   3.377  1.00  0.00           C
ATOM   1630  HZ  PHE A 103     141.128 -14.960   2.868  1.00  0.00           H
ATOM   1631  C   PHE A 103     138.452  -9.302   3.500  1.00  0.00           C
ATOM   1632  O   PHE A 103     138.506  -9.803   2.380  1.00  0.00           O
ATOM   1633  N   LYS A 104     138.981  -8.112   3.798  1.00  0.00           N
ATOM   1634  H   LYS A 104     138.927  -7.770   4.725  1.00  0.00           H
ATOM   1635  CA  LYS A 104     139.648  -7.312   2.770  1.00  0.00           C
ATOM   1636  HA  LYS A 104     140.083  -7.981   2.046  1.00  0.00           H
ATOM   1637  CB  LYS A 104     138.643  -6.391   2.045  1.00  0.00           C
ATOM   1638 2HB  LYS A 104     138.601  -6.667   1.001  1.00  0.00           H
ATOM   1639 1HB  LYS A 104     138.972  -5.366   2.127  1.00  0.00           H
ATOM   1640  CG  LYS A 104     137.242  -6.521   2.657  1.00  0.00           C
ATOM   1641 2HG  LYS A 104     137.301  -6.366   3.724  1.00  0.00           H
ATOM   1642 1HG  LYS A 104     136.854  -7.509   2.457  1.00  0.00           H
ATOM   1643  CD  LYS A 104     136.311  -5.469   2.043  1.00  0.00           C
ATOM   1644 2HD  LYS A 104     136.522  -5.369   0.989  1.00  0.00           H
ATOM   1645 1HD  LYS A 104     136.471  -4.519   2.534  1.00  0.00           H
ATOM   1646  CE  LYS A 104     134.855  -5.902   2.230  1.00  0.00           C
ATOM   1647 2HE  LYS A 104     134.591  -5.832   3.275  1.00  0.00           H
ATOM   1648 1HE  LYS A 104     134.737  -6.922   1.896  1.00  0.00           H
ATOM   1649  NZ  LYS A 104     133.965  -5.011   1.432  1.00  0.00           N
ATOM   1650 1HZ  LYS A 104     133.886  -4.088   1.903  1.00  0.00           H
ATOM   1651 2HZ  LYS A 104     133.022  -5.444   1.355  1.00  0.00           H
ATOM   1652 3HZ  LYS A 104     134.367  -4.881   0.483  1.00  0.00           H
ATOM   1653  C   LYS A 104     140.760  -6.466   3.378  1.00  0.00           C
ATOM   1654  O   LYS A 104     140.551  -5.772   4.372  1.00  0.00           O
ATOM   1655  N   ILE A 105     141.940  -6.534   2.766  1.00  0.00           N
ATOM   1656  H   ILE A 105     142.034  -7.117   1.975  1.00  0.00           H
ATOM   1657  CA  ILE A 105     143.093  -5.764   3.245  1.00  0.00           C
ATOM   1658  HA  ILE A 105     142.983  -5.588   4.305  1.00  0.00           H
ATOM   1659  CB  ILE A 105     144.398  -6.556   2.998  1.00  0.00           C
ATOM   1660  HB  ILE A 105     144.298  -7.126   2.086  1.00  0.00           H
ATOM   1661  CG1 ILE A 105     144.661  -7.515   4.169  1.00  0.00           C
ATOM   1662 2HG1 ILE A 105     145.091  -6.968   4.995  1.00  0.00           H
ATOM   1663 1HG1 ILE A 105     145.345  -8.290   3.854  1.00  0.00           H
ATOM   1664  CG2 ILE A 105     145.590  -5.600   2.863  1.00  0.00           C
ATOM   1665 1HG2 ILE A 105     145.570  -4.884   3.672  1.00  0.00           H
ATOM   1666 2HG2 ILE A 105     145.528  -5.078   1.920  1.00  0.00           H
ATOM   1667 3HG2 ILE A 105     146.510  -6.163   2.903  1.00  0.00           H
ATOM   1668  CD1 ILE A 105     143.346  -8.144   4.611  1.00  0.00           C
ATOM   1669 1HD1 ILE A 105     142.790  -8.449   3.732  1.00  0.00           H
ATOM   1670 2HD1 ILE A 105     142.778  -7.395   5.152  1.00  0.00           H
ATOM   1671 3HD1 ILE A 105     143.535  -8.994   5.246  1.00  0.00           H
ATOM   1672  C   ILE A 105     143.144  -4.430   2.535  1.00  0.00           C
ATOM   1673  O   ILE A 105     143.299  -4.389   1.323  1.00  0.00           O
ATOM   1674  N   LYS A 106     143.037  -3.349   3.298  1.00  0.00           N
ATOM   1675  H   LYS A 106     142.943  -3.447   4.267  1.00  0.00           H
ATOM   1676  CA  LYS A 106     143.047  -2.016   2.713  1.00  0.00           C
ATOM   1677  HA  LYS A 106     142.748  -2.075   1.678  1.00  0.00           H
ATOM   1678  CB  LYS A 106     142.072  -1.096   3.471  1.00  0.00           C
ATOM   1679 2HB  LYS A 106     142.006  -0.148   2.958  1.00  0.00           H
ATOM   1680 1HB  LYS A 106     142.443  -0.934   4.472  1.00  0.00           H
ATOM   1681  CG  LYS A 106     140.676  -1.731   3.542  1.00  0.00           C
ATOM   1682 2HG  LYS A 106     140.769  -2.798   3.675  1.00  0.00           H
ATOM   1683 1HG  LYS A 106     140.144  -1.528   2.625  1.00  0.00           H
ATOM   1684  CD  LYS A 106     139.896  -1.140   4.724  1.00  0.00           C
ATOM   1685 2HD  LYS A 106     140.561  -1.010   5.565  1.00  0.00           H
ATOM   1686 1HD  LYS A 106     139.099  -1.815   4.998  1.00  0.00           H
ATOM   1687  CE  LYS A 106     139.303   0.216   4.333  1.00  0.00           C
ATOM   1688 2HE  LYS A 106     138.360   0.065   3.828  1.00  0.00           H
ATOM   1689 1HE  LYS A 106     139.985   0.733   3.676  1.00  0.00           H
ATOM   1690  NZ  LYS A 106     139.083   1.033   5.560  1.00  0.00           N
ATOM   1691 1HZ  LYS A 106     138.715   1.968   5.293  1.00  0.00           H
ATOM   1692 2HZ  LYS A 106     139.985   1.146   6.066  1.00  0.00           H
ATOM   1693 3HZ  LYS A 106     138.395   0.555   6.177  1.00  0.00           H
ATOM   1694  C   LYS A 106     144.442  -1.422   2.803  1.00  0.00           C
ATOM   1695  O   LYS A 106     145.117  -1.548   3.819  1.00  0.00           O
ATOM   1696  N   GLY A 107     144.865  -0.782   1.721  1.00  0.00           N
ATOM   1697  H   GLY A 107     144.276  -0.727   0.928  1.00  0.00           H
ATOM   1698  CA  GLY A 107     146.179  -0.155   1.674  1.00  0.00           C
ATOM   1699 2HA  GLY A 107     146.841  -0.743   1.058  1.00  0.00           H
ATOM   1700 1HA  GLY A 107     146.582  -0.083   2.675  1.00  0.00           H
ATOM   1701  C   GLY A 107     146.036   1.227   1.080  1.00  0.00           C
ATOM   1702  O   GLY A 107     145.884   1.369  -0.134  1.00  0.00           O
ATOM   1703  N   GLY A 108     146.080   2.244   1.932  1.00  0.00           N
ATOM   1704  H   GLY A 108     146.244   2.066   2.902  1.00  0.00           H
ATOM   1705  CA  GLY A 108     145.896   3.608   1.439  1.00  0.00           C
ATOM   1706 2HA  GLY A 108     144.896   3.933   1.682  1.00  0.00           H
ATOM   1707 1HA  GLY A 108     146.009   3.608   0.366  1.00  0.00           H
ATOM   1708  C   GLY A 108     146.881   4.593   2.029  1.00  0.00           C
ATOM   1709  O   GLY A 108     147.631   4.268   2.953  1.00  0.00           O
ATOM   1710  N   CYS A 109     146.836   5.804   1.476  1.00  0.00           N
ATOM   1711  H   CYS A 109     146.162   5.976   0.770  1.00  0.00           H
ATOM   1712  CA  CYS A 109     147.713   6.891   1.885  1.00  0.00           C
ATOM   1713  HA  CYS A 109     148.307   6.564   2.727  1.00  0.00           H
ATOM   1714 2HB  CYS A 109     148.306   6.761  -0.189  1.00  0.00           H
ATOM   1715 1HB  CYS A 109     149.650   6.904   0.930  1.00  0.00           H
ATOM   1716  C   CYS A 109     146.823   8.048   2.329  1.00  0.00           C
ATOM   1717  O   CYS A 109     146.082   8.616   1.521  1.00  0.00           O
ATOM   1718  CB  CYS A 109     148.657   7.258   0.705  1.00  0.00           C
ATOM   1719  SG  CYS A 109     148.736   9.049   0.396  1.00  0.00           S
ATOM   1720  N   ASP A 110     146.884   8.380   3.622  1.00  0.00           N
ATOM   1721  H   ASP A 110     147.509   7.908   4.220  1.00  0.00           H
ATOM   1722  CA  ASP A 110     146.040   9.438   4.169  1.00  0.00           C
ATOM   1723  HA  ASP A 110     145.556   9.959   3.357  1.00  0.00           H
ATOM   1724  CB  ASP A 110     144.968   8.816   5.062  1.00  0.00           C
ATOM   1725 2HB  ASP A 110     144.481   8.021   4.524  1.00  0.00           H
ATOM   1726 1HB  ASP A 110     144.241   9.568   5.328  1.00  0.00           H
ATOM   1727  CG  ASP A 110     145.596   8.250   6.330  1.00  0.00           C
ATOM   1728  OD1 ASP A 110     145.929   9.034   7.204  1.00  0.00           O
ATOM   1729  OD2 ASP A 110     145.734   7.041   6.409  1.00  0.00           O
ATOM   1730  C   ASP A 110     146.856  10.430   4.976  1.00  0.00           C
ATOM   1731  O   ASP A 110     148.039  10.205   5.235  1.00  0.00           O
ATOM   1732  N   VAL A 111     146.215  11.530   5.374  1.00  0.00           N
ATOM   1733  H   VAL A 111     145.262  11.654   5.143  1.00  0.00           H
ATOM   1734  CA  VAL A 111     146.908  12.551   6.148  1.00  0.00           C
ATOM   1735  HA  VAL A 111     147.434  12.069   6.955  1.00  0.00           H
ATOM   1736  CB  VAL A 111     147.935  13.261   5.247  1.00  0.00           C
ATOM   1737  HB  VAL A 111     148.826  12.655   5.194  1.00  0.00           H
ATOM   1738  CG1 VAL A 111     147.356  13.430   3.837  1.00  0.00           C
ATOM   1739 1HG1 VAL A 111     146.309  13.683   3.909  1.00  0.00           H
ATOM   1740 2HG1 VAL A 111     147.467  12.506   3.290  1.00  0.00           H
ATOM   1741 3HG1 VAL A 111     147.882  14.219   3.320  1.00  0.00           H
ATOM   1742  CG2 VAL A 111     148.293  14.648   5.804  1.00  0.00           C
ATOM   1743 1HG2 VAL A 111     147.445  15.308   5.690  1.00  0.00           H
ATOM   1744 2HG2 VAL A 111     149.135  15.048   5.261  1.00  0.00           H
ATOM   1745 3HG2 VAL A 111     148.546  14.565   6.849  1.00  0.00           H
ATOM   1746  C   VAL A 111     145.927  13.559   6.738  1.00  0.00           C
ATOM   1747  O   VAL A 111     144.817  13.736   6.231  1.00  0.00           O
ATOM   1748  N   ASP A 112     146.359  14.212   7.813  1.00  0.00           N
ATOM   1749  H   ASP A 112     147.246  14.006   8.173  1.00  0.00           H
ATOM   1750  CA  ASP A 112     145.552  15.225   8.465  1.00  0.00           C
ATOM   1751  HA  ASP A 112     144.532  15.144   8.120  1.00  0.00           H
ATOM   1752  CB  ASP A 112     145.588  15.038   9.983  1.00  0.00           C
ATOM   1753 2HB  ASP A 112     146.487  15.487  10.378  1.00  0.00           H
ATOM   1754 1HB  ASP A 112     145.581  13.984  10.215  1.00  0.00           H
ATOM   1755  CG  ASP A 112     144.372  15.705  10.618  1.00  0.00           C
ATOM   1756  OD1 ASP A 112     144.348  16.924  10.668  1.00  0.00           O
ATOM   1757  OD2 ASP A 112     143.482  14.987  11.043  1.00  0.00           O
ATOM   1758  C   ASP A 112     146.098  16.598   8.101  1.00  0.00           C
ATOM   1759  O   ASP A 112     147.319  16.822   8.153  1.00  0.00           O
ATOM   1760  N   GLN A 113     145.191  17.505   7.741  1.00  0.00           N
ATOM   1761  H   GLN A 113     144.250  17.258   7.736  1.00  0.00           H
ATOM   1762  CA  GLN A 113     145.571  18.855   7.356  1.00  0.00           C
ATOM   1763  HA  GLN A 113     146.529  18.822   6.861  1.00  0.00           H
ATOM   1764  CB  GLN A 113     144.532  19.444   6.395  1.00  0.00           C
ATOM   1765 2HB  GLN A 113     143.599  19.587   6.919  1.00  0.00           H
ATOM   1766 1HB  GLN A 113     144.381  18.765   5.569  1.00  0.00           H
ATOM   1767  CG  GLN A 113     145.027  20.793   5.862  1.00  0.00           C
ATOM   1768 2HG  GLN A 113     145.373  21.399   6.687  1.00  0.00           H
ATOM   1769 1HG  GLN A 113     144.215  21.299   5.361  1.00  0.00           H
ATOM   1770  CD  GLN A 113     146.173  20.580   4.878  1.00  0.00           C
ATOM   1771  OE1 GLN A 113     145.951  20.527   3.668  1.00  0.00           O
ATOM   1772  NE2 GLN A 113     147.392  20.454   5.325  1.00  0.00           N
ATOM   1773 1HE2 GLN A 113     147.567  20.496   6.289  1.00  0.00           H
ATOM   1774 2HE2 GLN A 113     148.133  20.318   4.698  1.00  0.00           H
ATOM   1775  C   GLN A 113     145.682  19.728   8.595  1.00  0.00           C
ATOM   1776  O   GLN A 113     144.701  20.326   9.046  1.00  0.00           O
ATOM   1777  N   ASP A 114     146.897  19.773   9.123  1.00  0.00           N
ATOM   1778  H   ASP A 114     147.610  19.260   8.692  1.00  0.00           H
ATOM   1779  CA  ASP A 114     147.217  20.548  10.315  1.00  0.00           C
ATOM   1780  HA  ASP A 114     146.993  21.589  10.133  1.00  0.00           H
ATOM   1781  CB  ASP A 114     146.391  20.052  11.509  1.00  0.00           C
ATOM   1782 2HB  ASP A 114     147.031  19.950  12.373  1.00  0.00           H
ATOM   1783 1HB  ASP A 114     145.959  19.092  11.269  1.00  0.00           H
ATOM   1784  CG  ASP A 114     145.276  21.044  11.823  1.00  0.00           C
ATOM   1785  OD1 ASP A 114     145.581  22.212  12.000  1.00  0.00           O
ATOM   1786  OD2 ASP A 114     144.134  20.620  11.883  1.00  0.00           O
ATOM   1787  C   ASP A 114     148.707  20.399  10.614  1.00  0.00           C
ATOM   1788  O   ASP A 114     149.343  21.309  11.147  1.00  0.00           O
ATOM   1789  N   PHE A 115     149.248  19.232  10.258  1.00  0.00           N
ATOM   1790  H   PHE A 115     148.686  18.545   9.848  1.00  0.00           H
ATOM   1791  CA  PHE A 115     150.651  18.931  10.451  1.00  0.00           C
ATOM   1792  HA  PHE A 115     151.239  19.813  10.245  1.00  0.00           H
ATOM   1793  CB  PHE A 115     150.912  18.468  11.888  1.00  0.00           C
ATOM   1794 2HB  PHE A 115     151.979  18.351  12.020  1.00  0.00           H
ATOM   1795 1HB  PHE A 115     150.443  17.507  12.030  1.00  0.00           H
ATOM   1796  CG  PHE A 115     150.391  19.416  12.944  1.00  0.00           C
ATOM   1797  CD1 PHE A 115     151.084  20.599  13.228  1.00  0.00           C
ATOM   1798  HD1 PHE A 115     151.990  20.836  12.691  1.00  0.00           H
ATOM   1799  CD2 PHE A 115     149.215  19.109  13.640  1.00  0.00           C
ATOM   1800  HD2 PHE A 115     148.681  18.197  13.421  1.00  0.00           H
ATOM   1801  CE1 PHE A 115     150.601  21.475  14.208  1.00  0.00           C
ATOM   1802  HE1 PHE A 115     151.135  22.388  14.428  1.00  0.00           H
ATOM   1803  CE2 PHE A 115     148.733  19.985  14.620  1.00  0.00           C
ATOM   1804  HE2 PHE A 115     147.826  19.748  15.156  1.00  0.00           H
ATOM   1805  CZ  PHE A 115     149.426  21.168  14.904  1.00  0.00           C
ATOM   1806  HZ  PHE A 115     149.054  21.843  15.660  1.00  0.00           H
ATOM   1807  C   PHE A 115     151.041  17.823   9.481  1.00  0.00           C
ATOM   1808  O   PHE A 115     150.191  17.286   8.770  1.00  0.00           O
ATOM   1809  N   LYS A 116     152.317  17.485   9.454  1.00  0.00           N
ATOM   1810  H   LYS A 116     152.941  17.949  10.038  1.00  0.00           H
ATOM   1811  CA  LYS A 116     152.801  16.431   8.568  1.00  0.00           C
ATOM   1812  HA  LYS A 116     152.318  16.536   7.608  1.00  0.00           H
ATOM   1813  CB  LYS A 116     154.320  16.560   8.372  1.00  0.00           C
ATOM   1814 2HB  LYS A 116     154.534  17.470   7.831  1.00  0.00           H
ATOM   1815 1HB  LYS A 116     154.679  15.714   7.804  1.00  0.00           H
ATOM   1816  CG  LYS A 116     155.032  16.593   9.736  1.00  0.00           C
ATOM   1817 2HG  LYS A 116     155.875  15.919   9.715  1.00  0.00           H
ATOM   1818 1HG  LYS A 116     154.347  16.285  10.513  1.00  0.00           H
ATOM   1819  CD  LYS A 116     155.529  18.013  10.029  1.00  0.00           C
ATOM   1820 2HD  LYS A 116     154.691  18.692  10.047  1.00  0.00           H
ATOM   1821 1HD  LYS A 116     156.223  18.317   9.259  1.00  0.00           H
ATOM   1822  CE  LYS A 116     156.232  18.038  11.388  1.00  0.00           C
ATOM   1823 2HE  LYS A 116     157.009  17.288  11.406  1.00  0.00           H
ATOM   1824 1HE  LYS A 116     155.514  17.833  12.168  1.00  0.00           H
ATOM   1825  NZ  LYS A 116     156.834  19.384  11.608  1.00  0.00           N
ATOM   1826 1HZ  LYS A 116     156.228  20.110  11.177  1.00  0.00           H
ATOM   1827 2HZ  LYS A 116     157.779  19.415  11.172  1.00  0.00           H
ATOM   1828 3HZ  LYS A 116     156.916  19.564  12.629  1.00  0.00           H
ATOM   1829  C   LYS A 116     152.463  15.052   9.140  1.00  0.00           C
ATOM   1830  O   LYS A 116     153.357  14.294   9.526  1.00  0.00           O
ATOM   1831  N   GLU A 117     151.165  14.728   9.194  1.00  0.00           N
ATOM   1832  H   GLU A 117     150.476  15.375   8.874  1.00  0.00           H
ATOM   1833  CA  GLU A 117     150.737  13.432   9.720  1.00  0.00           C
ATOM   1834  HA  GLU A 117     151.592  12.918  10.132  1.00  0.00           H
ATOM   1835  CB  GLU A 117     149.700  13.638  10.826  1.00  0.00           C
ATOM   1836 2HB  GLU A 117     149.230  12.694  11.059  1.00  0.00           H
ATOM   1837 1HB  GLU A 117     148.952  14.341  10.491  1.00  0.00           H
ATOM   1838  CG  GLU A 117     150.390  14.184  12.078  1.00  0.00           C
ATOM   1839 2HG  GLU A 117     150.945  15.074  11.822  1.00  0.00           H
ATOM   1840 1HG  GLU A 117     151.069  13.438  12.467  1.00  0.00           H
ATOM   1841  CD  GLU A 117     149.350  14.525  13.139  1.00  0.00           C
ATOM   1842  OE1 GLU A 117     148.835  13.606  13.753  1.00  0.00           O
ATOM   1843  OE2 GLU A 117     149.084  15.702  13.322  1.00  0.00           O
ATOM   1844  C   GLU A 117     150.137  12.585   8.604  1.00  0.00           C
ATOM   1845  O   GLU A 117     149.043  12.870   8.129  1.00  0.00           O
ATOM   1846  N   TRP A 118     150.860  11.543   8.194  1.00  0.00           N
ATOM   1847  H   TRP A 118     151.720  11.357   8.626  1.00  0.00           H
ATOM   1848  CA  TRP A 118     150.397  10.672   7.112  1.00  0.00           C
ATOM   1849  HA  TRP A 118     149.331  10.802   6.995  1.00  0.00           H
ATOM   1850  CB  TRP A 118     151.092  11.047   5.786  1.00  0.00           C
ATOM   1851 2HB  TRP A 118     150.384  10.906   4.981  1.00  0.00           H
ATOM   1852 1HB  TRP A 118     151.914  10.376   5.633  1.00  0.00           H
ATOM   1853  CG  TRP A 118     151.611  12.463   5.732  1.00  0.00           C
ATOM   1854  CD1 TRP A 118     152.485  13.006   6.612  1.00  0.00           C
ATOM   1855  HD1 TRP A 118     152.924  12.494   7.455  1.00  0.00           H
ATOM   1856  CD2 TRP A 118     151.302  13.520   4.771  1.00  0.00           C
ATOM   1857  NE1 TRP A 118     152.726  14.319   6.261  1.00  0.00           N
ATOM   1858  HE1 TRP A 118     153.320  14.931   6.739  1.00  0.00           H
ATOM   1859  CE2 TRP A 118     152.020  14.685   5.136  1.00  0.00           C
ATOM   1860  CE3 TRP A 118     150.478  13.585   3.633  1.00  0.00           C
ATOM   1861  HE3 TRP A 118     149.918  12.713   3.326  1.00  0.00           H
ATOM   1862  CZ2 TRP A 118     151.921  15.867   4.404  1.00  0.00           C
ATOM   1863  HZ2 TRP A 118     152.478  16.742   4.706  1.00  0.00           H
ATOM   1864  CZ3 TRP A 118     150.376  14.774   2.895  1.00  0.00           C
ATOM   1865  HZ3 TRP A 118     149.737  14.812   2.024  1.00  0.00           H
ATOM   1866  CH2 TRP A 118     151.095  15.913   3.280  1.00  0.00           C
ATOM   1867  HH2 TRP A 118     151.012  16.825   2.707  1.00  0.00           H
ATOM   1868  C   TRP A 118     150.681   9.208   7.457  1.00  0.00           C
ATOM   1869  O   TRP A 118     151.728   8.892   8.024  1.00  0.00           O
ATOM   1870  N   LYS A 119     149.745   8.317   7.113  1.00  0.00           N
ATOM   1871  H   LYS A 119     148.938   8.622   6.634  1.00  0.00           H
ATOM   1872  CA  LYS A 119     149.906   6.892   7.422  1.00  0.00           C
ATOM   1873  HA  LYS A 119     150.958   6.694   7.564  1.00  0.00           H
ATOM   1874  CB  LYS A 119     149.172   6.539   8.721  1.00  0.00           C
ATOM   1875 2HB  LYS A 119     149.557   7.146   9.526  1.00  0.00           H
ATOM   1876 1HB  LYS A 119     149.331   5.496   8.950  1.00  0.00           H
ATOM   1877  CG  LYS A 119     147.674   6.801   8.564  1.00  0.00           C
ATOM   1878 2HG  LYS A 119     147.276   6.160   7.792  1.00  0.00           H
ATOM   1879 1HG  LYS A 119     147.515   7.835   8.293  1.00  0.00           H
ATOM   1880  CD  LYS A 119     146.963   6.502   9.887  1.00  0.00           C
ATOM   1881 2HD  LYS A 119     147.198   7.275  10.603  1.00  0.00           H
ATOM   1882 1HD  LYS A 119     147.300   5.548  10.266  1.00  0.00           H
ATOM   1883  CE  LYS A 119     145.446   6.457   9.668  1.00  0.00           C
ATOM   1884 2HE  LYS A 119     145.055   5.528  10.057  1.00  0.00           H
ATOM   1885 1HE  LYS A 119     145.226   6.525   8.613  1.00  0.00           H
ATOM   1886  NZ  LYS A 119     144.808   7.599  10.382  1.00  0.00           N
ATOM   1887 1HZ  LYS A 119     144.947   7.490  11.406  1.00  0.00           H
ATOM   1888 2HZ  LYS A 119     143.790   7.615  10.169  1.00  0.00           H
ATOM   1889 3HZ  LYS A 119     145.243   8.490  10.069  1.00  0.00           H
ATOM   1890  C   LYS A 119     149.402   6.013   6.278  1.00  0.00           C
ATOM   1891  O   LYS A 119     148.563   6.440   5.483  1.00  0.00           O
ATOM   1892  N   SER A 120     149.924   4.785   6.201  1.00  0.00           N
ATOM   1893  H   SER A 120     150.591   4.494   6.874  1.00  0.00           H
ATOM   1894  CA  SER A 120     149.524   3.850   5.150  1.00  0.00           C
ATOM   1895  HA  SER A 120     148.482   4.000   4.920  1.00  0.00           H
ATOM   1896  CB  SER A 120     150.363   4.091   3.890  1.00  0.00           C
ATOM   1897 2HB  SER A 120     150.846   5.056   3.962  1.00  0.00           H
ATOM   1898 1HB  SER A 120     149.730   4.076   3.022  1.00  0.00           H
ATOM   1899  OG  SER A 120     151.341   3.066   3.768  1.00  0.00           O
ATOM   1900  HG  SER A 120     151.312   2.734   2.868  1.00  0.00           H
ATOM   1901  C   SER A 120     149.730   2.425   5.641  1.00  0.00           C
ATOM   1902  O   SER A 120     150.848   2.058   5.999  1.00  0.00           O
ATOM   1903  N   ARG A 121     148.667   1.619   5.662  1.00  0.00           N
ATOM   1904  H   ARG A 121     147.800   1.948   5.329  1.00  0.00           H
ATOM   1905  CA  ARG A 121     148.826   0.248   6.161  1.00  0.00           C
ATOM   1906  HA  ARG A 121     149.710  -0.151   5.702  1.00  0.00           H
ATOM   1907  CB  ARG A 121     149.052   0.291   7.673  1.00  0.00           C
ATOM   1908 2HB  ARG A 121     148.104   0.166   8.177  1.00  0.00           H
ATOM   1909 1HB  ARG A 121     149.473   1.249   7.942  1.00  0.00           H
ATOM   1910  CG  ARG A 121     150.011  -0.824   8.118  1.00  0.00           C
ATOM   1911 2HG  ARG A 121     149.495  -1.769   8.098  1.00  0.00           H
ATOM   1912 1HG  ARG A 121     150.324  -0.619   9.126  1.00  0.00           H
ATOM   1913  CD  ARG A 121     151.253  -0.901   7.201  1.00  0.00           C
ATOM   1914 2HD  ARG A 121     152.129  -1.102   7.798  1.00  0.00           H
ATOM   1915 1HD  ARG A 121     151.386   0.038   6.690  1.00  0.00           H
ATOM   1916  NE  ARG A 121     151.085  -1.968   6.214  1.00  0.00           N
ATOM   1917  HE  ARG A 121     150.195  -2.358   6.082  1.00  0.00           H
ATOM   1918  CZ  ARG A 121     152.107  -2.422   5.483  1.00  0.00           C
ATOM   1919  NH1 ARG A 121     153.310  -1.929   5.634  1.00  0.00           N
ATOM   1920 1HH1 ARG A 121     153.474  -1.204   6.302  1.00  0.00           H
ATOM   1921 2HH1 ARG A 121     154.066  -2.278   5.080  1.00  0.00           H
ATOM   1922  NH2 ARG A 121     151.902  -3.368   4.609  1.00  0.00           N
ATOM   1923 1HH2 ARG A 121     150.985  -3.749   4.490  1.00  0.00           H
ATOM   1924 2HH2 ARG A 121     152.662  -3.714   4.057  1.00  0.00           H
ATOM   1925  C   ARG A 121     147.672  -0.699   5.818  1.00  0.00           C
ATOM   1926  O   ARG A 121     146.774  -0.348   5.043  1.00  0.00           O
ATOM   1927  N   GLY A 122     147.736  -1.910   6.429  1.00  0.00           N
ATOM   1928  H   GLY A 122     148.492  -2.086   7.054  1.00  0.00           H
ATOM   1929  CA  GLY A 122     146.749  -2.979   6.207  1.00  0.00           C
ATOM   1930 2HA  GLY A 122     147.200  -3.921   6.484  1.00  0.00           H
ATOM   1931 1HA  GLY A 122     146.511  -3.011   5.154  1.00  0.00           H
ATOM   1932  C   GLY A 122     145.437  -2.814   6.994  1.00  0.00           C
ATOM   1933  O   GLY A 122     145.221  -3.397   8.095  1.00  0.00           O
ATOM   1934  N   GLY A 123     144.540  -2.044   6.417  1.00  0.00           N
ATOM   1935  H   GLY A 123     144.739  -1.649   5.559  1.00  0.00           H
ATOM   1936  CA  GLY A 123     143.254  -1.823   7.028  1.00  0.00           C
ATOM   1937 2HA  GLY A 123     142.772  -0.964   6.589  1.00  0.00           H
ATOM   1938 1HA  GLY A 123     143.367  -1.688   8.096  1.00  0.00           H
ATOM   1939  C   GLY A 123     142.448  -3.062   6.735  1.00  0.00           C
ATOM   1940  O   GLY A 123     141.560  -3.053   5.882  1.00  0.00           O
ATOM   1941  N   ALA A 124     142.767  -4.136   7.447  1.00  0.00           N
ATOM   1942  H   ALA A 124     143.461  -4.076   8.149  1.00  0.00           H
ATOM   1943  CA  ALA A 124     142.095  -5.392   7.198  1.00  0.00           C
ATOM   1944  HA  ALA A 124     141.818  -5.442   6.158  1.00  0.00           H
ATOM   1945  CB  ALA A 124     143.011  -6.571   7.521  1.00  0.00           C
ATOM   1946 1HB  ALA A 124     142.547  -7.483   7.167  1.00  0.00           H
ATOM   1947 2HB  ALA A 124     143.155  -6.631   8.587  1.00  0.00           H
ATOM   1948 3HB  ALA A 124     143.963  -6.436   7.032  1.00  0.00           H
ATOM   1949  C   ALA A 124     140.858  -5.493   8.044  1.00  0.00           C
ATOM   1950  O   ALA A 124     140.925  -5.453   9.272  1.00  0.00           O
ATOM   1951  N   GLU A 125     139.731  -5.618   7.366  1.00  0.00           N
ATOM   1952  H   GLU A 125     139.761  -5.627   6.388  1.00  0.00           H
ATOM   1953  CA  GLU A 125     138.463  -5.749   8.043  1.00  0.00           C
ATOM   1954  HA  GLU A 125     138.612  -5.595   9.102  1.00  0.00           H
ATOM   1955  CB  GLU A 125     137.452  -4.712   7.522  1.00  0.00           C
ATOM   1956 2HB  GLU A 125     137.799  -3.720   7.770  1.00  0.00           H
ATOM   1957 1HB  GLU A 125     136.494  -4.883   7.991  1.00  0.00           H
ATOM   1958  CG  GLU A 125     137.297  -4.826   6.000  1.00  0.00           C
ATOM   1959 2HG  GLU A 125     136.672  -5.674   5.765  1.00  0.00           H
ATOM   1960 1HG  GLU A 125     138.267  -4.960   5.548  1.00  0.00           H
ATOM   1961  CD  GLU A 125     136.652  -3.560   5.447  1.00  0.00           C
ATOM   1962  OE1 GLU A 125     137.095  -2.484   5.815  1.00  0.00           O
ATOM   1963  OE2 GLU A 125     135.724  -3.684   4.665  1.00  0.00           O
ATOM   1964  C   GLU A 125     137.947  -7.153   7.816  1.00  0.00           C
ATOM   1965  O   GLU A 125     137.522  -7.505   6.714  1.00  0.00           O
ATOM   1966  N   PHE A 126     137.998  -7.953   8.866  1.00  0.00           N
ATOM   1967  H   PHE A 126     138.386  -7.605   9.722  1.00  0.00           H
ATOM   1968  CA  PHE A 126     137.516  -9.330   8.770  1.00  0.00           C
ATOM   1969  HA  PHE A 126     137.691  -9.693   7.768  1.00  0.00           H
ATOM   1970  CB  PHE A 126     138.272 -10.217   9.758  1.00  0.00           C
ATOM   1971 2HB  PHE A 126     137.791 -11.184   9.794  1.00  0.00           H
ATOM   1972 1HB  PHE A 126     138.219  -9.766  10.737  1.00  0.00           H
ATOM   1973  CG  PHE A 126     139.727 -10.406   9.389  1.00  0.00           C
ATOM   1974  CD1 PHE A 126     140.081 -11.291   8.363  1.00  0.00           C
ATOM   1975  HD1 PHE A 126     139.316 -11.844   7.840  1.00  0.00           H
ATOM   1976  CD2 PHE A 126     140.721  -9.689  10.068  1.00  0.00           C
ATOM   1977  HD2 PHE A 126     140.449  -9.004  10.857  1.00  0.00           H
ATOM   1978  CE1 PHE A 126     141.427 -11.460   8.018  1.00  0.00           C
ATOM   1979  HE1 PHE A 126     141.701 -12.140   7.224  1.00  0.00           H
ATOM   1980  CE2 PHE A 126     142.067  -9.860   9.722  1.00  0.00           C
ATOM   1981  HE2 PHE A 126     142.834  -9.309  10.246  1.00  0.00           H
ATOM   1982  CZ  PHE A 126     142.420 -10.746   8.698  1.00  0.00           C
ATOM   1983  HZ  PHE A 126     143.458 -10.877   8.431  1.00  0.00           H
ATOM   1984  C   PHE A 126     136.023  -9.374   9.056  1.00  0.00           C
ATOM   1985  O   PHE A 126     135.513  -8.532   9.783  1.00  0.00           O
ATOM   1986  N   SER A 127     135.318 -10.348   8.479  1.00  0.00           N
ATOM   1987  H   SER A 127     135.764 -11.003   7.895  1.00  0.00           H
ATOM   1988  CA  SER A 127     133.881 -10.457   8.701  1.00  0.00           C
ATOM   1989  HA  SER A 127     133.568  -9.644   9.340  1.00  0.00           H
ATOM   1990  CB  SER A 127     133.123 -10.355   7.372  1.00  0.00           C
ATOM   1991 2HB  SER A 127     133.723  -9.803   6.661  1.00  0.00           H
ATOM   1992 1HB  SER A 127     132.194  -9.834   7.529  1.00  0.00           H
ATOM   1993  OG  SER A 127     132.846 -11.655   6.871  1.00  0.00           O
ATOM   1994  HG  SER A 127     131.905 -11.817   6.972  1.00  0.00           H
ATOM   1995  C   SER A 127     133.561 -11.768   9.401  1.00  0.00           C
ATOM   1996  O   SER A 127     133.614 -12.840   8.795  1.00  0.00           O
ATOM   1997  N   TRP A 128     133.237 -11.657  10.681  1.00  0.00           N
ATOM   1998  H   TRP A 128     133.221 -10.765  11.090  1.00  0.00           H
ATOM   1999  CA  TRP A 128     132.911 -12.817  11.496  1.00  0.00           C
ATOM   2000  HA  TRP A 128     132.615 -13.628  10.846  1.00  0.00           H
ATOM   2001  CB  TRP A 128     134.140 -13.248  12.295  1.00  0.00           C
ATOM   2002 2HB  TRP A 128     134.504 -12.397  12.854  1.00  0.00           H
ATOM   2003 1HB  TRP A 128     134.908 -13.562  11.607  1.00  0.00           H
ATOM   2004  CG  TRP A 128     133.866 -14.367  13.241  1.00  0.00           C
ATOM   2005  CD1 TRP A 128     133.615 -14.213  14.555  1.00  0.00           C
ATOM   2006  HD1 TRP A 128     133.584 -13.271  15.082  1.00  0.00           H
ATOM   2007  CD2 TRP A 128     133.804 -15.796  12.973  1.00  0.00           C
ATOM   2008  NE1 TRP A 128     133.395 -15.452  15.115  1.00  0.00           N
ATOM   2009  HE1 TRP A 128     133.188 -15.608  16.053  1.00  0.00           H
ATOM   2010  CE2 TRP A 128     133.504 -16.465  14.182  1.00  0.00           C
ATOM   2011  CE3 TRP A 128     133.975 -16.569  11.810  1.00  0.00           C
ATOM   2012  HE3 TRP A 128     134.205 -16.084  10.873  1.00  0.00           H
ATOM   2013  CZ2 TRP A 128     133.379 -17.854  14.237  1.00  0.00           C
ATOM   2014  HZ2 TRP A 128     133.150 -18.343  15.173  1.00  0.00           H
ATOM   2015  CZ3 TRP A 128     133.850 -17.967  11.862  1.00  0.00           C
ATOM   2016  HZ3 TRP A 128     133.984 -18.551  10.963  1.00  0.00           H
ATOM   2017  CH2 TRP A 128     133.553 -18.608  13.072  1.00  0.00           C
ATOM   2018  HH2 TRP A 128     133.458 -19.684  13.105  1.00  0.00           H
ATOM   2019  C   TRP A 128     131.750 -12.489  12.435  1.00  0.00           C
ATOM   2020  O   TRP A 128     131.493 -11.320  12.725  1.00  0.00           O
ATOM   2021  N   ASN A 129     131.054 -13.526  12.900  1.00  0.00           N
ATOM   2022  H   ASN A 129     131.319 -14.434  12.646  1.00  0.00           H
ATOM   2023  CA  ASN A 129     129.909 -13.337  13.790  1.00  0.00           C
ATOM   2024  HA  ASN A 129     129.557 -12.321  13.689  1.00  0.00           H
ATOM   2025  CB  ASN A 129     128.770 -14.290  13.402  1.00  0.00           C
ATOM   2026 2HB  ASN A 129     128.193 -13.847  12.603  1.00  0.00           H
ATOM   2027 1HB  ASN A 129     128.130 -14.447  14.258  1.00  0.00           H
ATOM   2028  CG  ASN A 129     129.328 -15.633  12.935  1.00  0.00           C
ATOM   2029  OD1 ASN A 129     129.361 -15.907  11.735  1.00  0.00           O
ATOM   2030  ND2 ASN A 129     129.773 -16.491  13.814  1.00  0.00           N
ATOM   2031 1HD2 ASN A 129     129.749 -16.272  14.769  1.00  0.00           H
ATOM   2032 2HD2 ASN A 129     130.135 -17.352  13.518  1.00  0.00           H
ATOM   2033  C   ASN A 129     130.297 -13.577  15.247  1.00  0.00           C
ATOM   2034  O   ASN A 129     130.744 -14.665  15.608  1.00  0.00           O
ATOM   2035  N   VAL A 130     130.120 -12.548  16.074  1.00  0.00           N
ATOM   2036  H   VAL A 130     129.762 -11.707  15.721  1.00  0.00           H
ATOM   2037  CA  VAL A 130     130.445 -12.641  17.497  1.00  0.00           C
ATOM   2038  HA  VAL A 130     130.380 -13.675  17.803  1.00  0.00           H
ATOM   2039  CB  VAL A 130     131.882 -12.136  17.740  1.00  0.00           C
ATOM   2040  HB  VAL A 130     132.078 -11.299  17.085  1.00  0.00           H
ATOM   2041  CG1 VAL A 130     132.055 -11.685  19.197  1.00  0.00           C
ATOM   2042 1HG1 VAL A 130     131.702 -12.462  19.859  1.00  0.00           H
ATOM   2043 2HG1 VAL A 130     131.486 -10.783  19.366  1.00  0.00           H
ATOM   2044 3HG1 VAL A 130     133.100 -11.494  19.393  1.00  0.00           H
ATOM   2045  CG2 VAL A 130     132.884 -13.261  17.439  1.00  0.00           C
ATOM   2046 1HG2 VAL A 130     133.766 -12.842  16.978  1.00  0.00           H
ATOM   2047 2HG2 VAL A 130     132.435 -13.975  16.768  1.00  0.00           H
ATOM   2048 3HG2 VAL A 130     133.161 -13.759  18.357  1.00  0.00           H
ATOM   2049  C   VAL A 130     129.448 -11.820  18.316  1.00  0.00           C
ATOM   2050  O   VAL A 130     128.942 -10.798  17.851  1.00  0.00           O
ATOM   2051  N   PHE A 131     129.173 -12.279  19.535  1.00  0.00           N
ATOM   2052  H   PHE A 131     129.605 -13.103  19.846  1.00  0.00           H
ATOM   2053  CA  PHE A 131     128.243 -11.583  20.418  1.00  0.00           C
ATOM   2054  HA  PHE A 131     128.108 -12.169  21.314  1.00  0.00           H
ATOM   2055  CB  PHE A 131     128.824 -10.218  20.806  1.00  0.00           C
ATOM   2056 2HB  PHE A 131     128.596  -9.513  20.018  1.00  0.00           H
ATOM   2057 1HB  PHE A 131     129.896 -10.311  20.884  1.00  0.00           H
ATOM   2058  CG  PHE A 131     128.294  -9.679  22.116  1.00  0.00           C
ATOM   2059  CD1 PHE A 131     128.381 -10.452  23.282  1.00  0.00           C
ATOM   2060  HD1 PHE A 131     128.824 -11.436  23.244  1.00  0.00           H
ATOM   2061  CD2 PHE A 131     127.718  -8.403  22.166  1.00  0.00           C
ATOM   2062  HD2 PHE A 131     127.651  -7.806  21.269  1.00  0.00           H
ATOM   2063  CE1 PHE A 131     127.893  -9.950  24.494  1.00  0.00           C
ATOM   2064  HE1 PHE A 131     127.960 -10.546  25.392  1.00  0.00           H
ATOM   2065  CE2 PHE A 131     127.231  -7.901  23.378  1.00  0.00           C
ATOM   2066  HE2 PHE A 131     126.787  -6.917  23.415  1.00  0.00           H
ATOM   2067  CZ  PHE A 131     127.318  -8.674  24.542  1.00  0.00           C
ATOM   2068  HZ  PHE A 131     126.941  -8.287  25.477  1.00  0.00           H
ATOM   2069  C   PHE A 131     126.886 -11.398  19.740  1.00  0.00           C
ATOM   2070  O   PHE A 131     126.281 -10.327  19.814  1.00  0.00           O
ATOM   2071  N   ASN A 132     126.413 -12.452  19.079  1.00  0.00           N
ATOM   2072  H   ASN A 132     126.940 -13.279  19.053  1.00  0.00           H
ATOM   2073  CA  ASN A 132     125.126 -12.401  18.393  1.00  0.00           C
ATOM   2074  HA  ASN A 132     125.007 -11.427  17.943  1.00  0.00           H
ATOM   2075  CB  ASN A 132     125.078 -13.464  17.291  1.00  0.00           C
ATOM   2076 2HB  ASN A 132     124.066 -13.829  17.188  1.00  0.00           H
ATOM   2077 1HB  ASN A 132     125.729 -14.284  17.556  1.00  0.00           H
ATOM   2078  CG  ASN A 132     125.533 -12.864  15.965  1.00  0.00           C
ATOM   2079  OD1 ASN A 132     126.719 -12.910  15.636  1.00  0.00           O
ATOM   2080  ND2 ASN A 132     124.656 -12.302  15.179  1.00  0.00           N
ATOM   2081 1HD2 ASN A 132     123.713 -12.267  15.443  1.00  0.00           H
ATOM   2082 2HD2 ASN A 132     124.940 -11.915  14.325  1.00  0.00           H
ATOM   2083  C   ASN A 132     123.985 -12.633  19.379  1.00  0.00           C
ATOM   2084  O   ASN A 132     123.929 -13.668  20.045  1.00  0.00           O
ATOM   2085  N   PHE A 133     123.079 -11.662  19.466  1.00  0.00           N
ATOM   2086  H   PHE A 133     123.179 -10.861  18.909  1.00  0.00           H
ATOM   2087  CA  PHE A 133     121.938 -11.764  20.373  1.00  0.00           C
ATOM   2088  HA  PHE A 133     122.181 -12.453  21.167  1.00  0.00           H
ATOM   2089  CB  PHE A 133     121.632 -10.394  20.980  1.00  0.00           C
ATOM   2090 2HB  PHE A 133     120.587 -10.368  21.260  1.00  0.00           H
ATOM   2091 1HB  PHE A 133     121.805  -9.638  20.231  1.00  0.00           H
ATOM   2092  CG  PHE A 133     122.469 -10.069  22.196  1.00  0.00           C
ATOM   2093  CD1 PHE A 133     122.369 -10.861  23.346  1.00  0.00           C
ATOM   2094  HD1 PHE A 133     121.696 -11.705  23.363  1.00  0.00           H
ATOM   2095  CD2 PHE A 133     123.344  -8.974  22.175  1.00  0.00           C
ATOM   2096  HD2 PHE A 133     123.421  -8.363  21.288  1.00  0.00           H
ATOM   2097  CE1 PHE A 133     123.143 -10.560  24.474  1.00  0.00           C
ATOM   2098  HE1 PHE A 133     123.066 -11.172  25.360  1.00  0.00           H
ATOM   2099  CE2 PHE A 133     124.116  -8.674  23.302  1.00  0.00           C
ATOM   2100  HE2 PHE A 133     124.789  -7.829  23.285  1.00  0.00           H
ATOM   2101  CZ  PHE A 133     124.016  -9.466  24.452  1.00  0.00           C
ATOM   2102  HZ  PHE A 133     124.613  -9.234  25.321  1.00  0.00           H
ATOM   2103  C   PHE A 133     120.708 -12.275  19.629  1.00  0.00           C
ATOM   2104  O   PHE A 133     120.732 -12.433  18.408  1.00  0.00           O
ATOM   2105  N   GLN A 134     119.633 -12.530  20.374  1.00  0.00           N
ATOM   2106  H   GLN A 134     119.676 -12.390  21.343  1.00  0.00           H
ATOM   2107  CA  GLN A 134     118.393 -13.015  19.772  1.00  0.00           C
ATOM   2108  HA  GLN A 134     118.569 -13.994  19.352  1.00  0.00           H
ATOM   2109  CB  GLN A 134     117.288 -13.125  20.834  1.00  0.00           C
ATOM   2110 2HB  GLN A 134     117.558 -13.884  21.553  1.00  0.00           H
ATOM   2111 1HB  GLN A 134     116.360 -13.400  20.355  1.00  0.00           H
ATOM   2112  CG  GLN A 134     117.108 -11.783  21.557  1.00  0.00           C
ATOM   2113 2HG  GLN A 134     116.071 -11.665  21.837  1.00  0.00           H
ATOM   2114 1HG  GLN A 134     117.394 -10.975  20.900  1.00  0.00           H
ATOM   2115  CD  GLN A 134     117.974 -11.747  22.812  1.00  0.00           C
ATOM   2116  OE1 GLN A 134     117.932 -12.672  23.623  1.00  0.00           O
ATOM   2117  NE2 GLN A 134     118.763 -10.729  23.020  1.00  0.00           N
ATOM   2118 1HE2 GLN A 134     118.796  -9.994  22.373  1.00  0.00           H
ATOM   2119 2HE2 GLN A 134     119.323 -10.700  23.824  1.00  0.00           H
ATOM   2120  C   GLN A 134     117.947 -12.074  18.657  1.00  0.00           C
ATOM   2121  O   GLN A 134     118.131 -10.860  18.748  1.00  0.00           O
ATOM   2122  N   LYS A 135     117.361 -12.642  17.604  1.00  0.00           N
ATOM   2123  H   LYS A 135     117.234 -13.614  17.589  1.00  0.00           H
ATOM   2124  CA  LYS A 135     116.905 -11.841  16.471  1.00  0.00           C
ATOM   2125  HA  LYS A 135     116.569 -12.503  15.687  1.00  0.00           H
ATOM   2126  CB  LYS A 135     115.740 -10.941  16.897  1.00  0.00           C
ATOM   2127 2HB  LYS A 135     115.580 -10.181  16.148  1.00  0.00           H
ATOM   2128 1HB  LYS A 135     115.974 -10.473  17.842  1.00  0.00           H
ATOM   2129  CG  LYS A 135     114.468 -11.781  17.045  1.00  0.00           C
ATOM   2130 2HG  LYS A 135     114.641 -12.575  17.756  1.00  0.00           H
ATOM   2131 1HG  LYS A 135     114.204 -12.206  16.088  1.00  0.00           H
ATOM   2132  CD  LYS A 135     113.325 -10.894  17.544  1.00  0.00           C
ATOM   2133 2HD  LYS A 135     113.062 -10.182  16.776  1.00  0.00           H
ATOM   2134 1HD  LYS A 135     113.641 -10.367  18.432  1.00  0.00           H
ATOM   2135  CE  LYS A 135     112.107 -11.762  17.869  1.00  0.00           C
ATOM   2136 2HE  LYS A 135     112.345 -12.423  18.689  1.00  0.00           H
ATOM   2137 1HE  LYS A 135     111.839 -12.346  17.001  1.00  0.00           H
ATOM   2138  NZ  LYS A 135     110.962 -10.888  18.252  1.00  0.00           N
ATOM   2139 1HZ  LYS A 135     110.362 -11.385  18.940  1.00  0.00           H
ATOM   2140 2HZ  LYS A 135     110.403 -10.659  17.405  1.00  0.00           H
ATOM   2141 3HZ  LYS A 135     111.321 -10.011  18.679  1.00  0.00           H
ATOM   2142  C   LYS A 135     118.055 -10.987  15.940  1.00  0.00           C
ATOM   2143  O   LYS A 135     118.170  -9.804  16.268  1.00  0.00           O
ATOM   2144  N   ASP A 136     118.904 -11.598  15.116  1.00  0.00           N
ATOM   2145  H   ASP A 136     118.751 -12.535  14.878  1.00  0.00           H
ATOM   2146  CA  ASP A 136     120.054 -10.902  14.553  1.00  0.00           C
ATOM   2147  HA  ASP A 136     119.769  -9.890  14.310  1.00  0.00           H
ATOM   2148  CB  ASP A 136     121.193 -10.866  15.577  1.00  0.00           C
ATOM   2149 2HB  ASP A 136     122.136 -10.763  15.060  1.00  0.00           H
ATOM   2150 1HB  ASP A 136     121.195 -11.787  16.143  1.00  0.00           H
ATOM   2151  CG  ASP A 136     121.009  -9.689  16.530  1.00  0.00           C
ATOM   2152  OD1 ASP A 136     120.320  -9.857  17.522  1.00  0.00           O
ATOM   2153  OD2 ASP A 136     121.564  -8.639  16.255  1.00  0.00           O
ATOM   2154  C   ASP A 136     120.527 -11.606  13.283  1.00  0.00           C
ATOM   2155  O   ASP A 136     121.479 -12.388  13.310  1.00  0.00           O
ATOM   2156  N   GLN A 137     119.850 -11.322  12.175  1.00  0.00           N
ATOM   2157  H   GLN A 137     119.099 -10.696  12.224  1.00  0.00           H
ATOM   2158  CA  GLN A 137     120.197 -11.927  10.890  1.00  0.00           C
ATOM   2159  HA  GLN A 137     120.069 -12.997  10.966  1.00  0.00           H
ATOM   2160  CB  GLN A 137     119.264 -11.391   9.794  1.00  0.00           C
ATOM   2161 2HB  GLN A 137     119.775 -10.629   9.225  1.00  0.00           H
ATOM   2162 1HB  GLN A 137     118.383 -10.965  10.252  1.00  0.00           H
ATOM   2163  CG  GLN A 137     118.848 -12.529   8.856  1.00  0.00           C
ATOM   2164 2HG  GLN A 137     118.088 -12.173   8.177  1.00  0.00           H
ATOM   2165 1HG  GLN A 137     118.453 -13.347   9.439  1.00  0.00           H
ATOM   2166  CD  GLN A 137     120.052 -13.014   8.055  1.00  0.00           C
ATOM   2167  OE1 GLN A 137     120.330 -12.493   6.974  1.00  0.00           O
ATOM   2168  NE2 GLN A 137     120.787 -13.985   8.522  1.00  0.00           N
ATOM   2169 1HE2 GLN A 137     120.564 -14.397   9.383  1.00  0.00           H
ATOM   2170 2HE2 GLN A 137     121.562 -14.302   8.014  1.00  0.00           H
ATOM   2171  C   GLN A 137     121.653 -11.631  10.521  1.00  0.00           C
ATOM   2172  O   GLN A 137     121.946 -10.639   9.852  1.00  0.00           O
ATOM   2173  N   ASP A 138     122.557 -12.504  10.964  1.00  0.00           N
ATOM   2174  H   ASP A 138     122.259 -13.272  11.495  1.00  0.00           H
ATOM   2175  CA  ASP A 138     123.983 -12.347  10.678  1.00  0.00           C
ATOM   2176  HA  ASP A 138     124.519 -13.168  11.130  1.00  0.00           H
ATOM   2177  CB  ASP A 138     124.222 -12.384   9.165  1.00  0.00           C
ATOM   2178 2HB  ASP A 138     123.780 -11.510   8.712  1.00  0.00           H
ATOM   2179 1HB  ASP A 138     123.766 -13.272   8.753  1.00  0.00           H
ATOM   2180  CG  ASP A 138     125.719 -12.401   8.873  1.00  0.00           C
ATOM   2181  OD1 ASP A 138     126.351 -11.375   9.059  1.00  0.00           O
ATOM   2182  OD2 ASP A 138     126.211 -13.441   8.466  1.00  0.00           O
ATOM   2183  C   ASP A 138     124.526 -11.035  11.244  1.00  0.00           C
ATOM   2184  O   ASP A 138     123.824 -10.025  11.290  1.00  0.00           O
ATOM   2185  N   VAL A 139     125.785 -11.068  11.676  1.00  0.00           N
ATOM   2186  H   VAL A 139     126.285 -11.909  11.623  1.00  0.00           H
ATOM   2187  CA  VAL A 139     126.442  -9.883  12.226  1.00  0.00           C
ATOM   2188  HA  VAL A 139     125.786  -9.033  12.103  1.00  0.00           H
ATOM   2189  CB  VAL A 139     126.721 -10.097  13.733  1.00  0.00           C
ATOM   2190  HB  VAL A 139     126.644 -11.149  13.963  1.00  0.00           H
ATOM   2191  CG1 VAL A 139     128.121  -9.600  14.122  1.00  0.00           C
ATOM   2192 1HG1 VAL A 139     128.266  -9.731  15.184  1.00  0.00           H
ATOM   2193 2HG1 VAL A 139     128.214  -8.553  13.874  1.00  0.00           H
ATOM   2194 3HG1 VAL A 139     128.868 -10.166  13.585  1.00  0.00           H
ATOM   2195  CG2 VAL A 139     125.684  -9.325  14.549  1.00  0.00           C
ATOM   2196 1HG2 VAL A 139     124.700  -9.724  14.353  1.00  0.00           H
ATOM   2197 2HG2 VAL A 139     125.714  -8.283  14.265  1.00  0.00           H
ATOM   2198 3HG2 VAL A 139     125.909  -9.419  15.601  1.00  0.00           H
ATOM   2199  C   VAL A 139     127.731  -9.621  11.449  1.00  0.00           C
ATOM   2200  O   VAL A 139     128.272 -10.532  10.818  1.00  0.00           O
ATOM   2201  N   ARG A 140     128.222  -8.380  11.493  1.00  0.00           N
ATOM   2202  H   ARG A 140     127.759  -7.684  12.025  1.00  0.00           H
ATOM   2203  CA  ARG A 140     129.445  -8.044  10.766  1.00  0.00           C
ATOM   2204  HA  ARG A 140     129.866  -8.949  10.353  1.00  0.00           H
ATOM   2205  CB  ARG A 140     129.119  -7.086   9.615  1.00  0.00           C
ATOM   2206 2HB  ARG A 140     130.034  -6.646   9.248  1.00  0.00           H
ATOM   2207 1HB  ARG A 140     128.466  -6.303   9.975  1.00  0.00           H
ATOM   2208  CG  ARG A 140     128.432  -7.855   8.471  1.00  0.00           C
ATOM   2209 2HG  ARG A 140     128.478  -8.916   8.667  1.00  0.00           H
ATOM   2210 1HG  ARG A 140     128.945  -7.644   7.544  1.00  0.00           H
ATOM   2211  CD  ARG A 140     126.963  -7.427   8.343  1.00  0.00           C
ATOM   2212 2HD  ARG A 140     126.660  -6.890   9.230  1.00  0.00           H
ATOM   2213 1HD  ARG A 140     126.345  -8.305   8.233  1.00  0.00           H
ATOM   2214  NE  ARG A 140     126.789  -6.569   7.172  1.00  0.00           N
ATOM   2215  HE  ARG A 140     126.730  -5.599   7.296  1.00  0.00           H
ATOM   2216  CZ  ARG A 140     126.711  -7.072   5.936  1.00  0.00           C
ATOM   2217  NH1 ARG A 140     126.782  -8.363   5.733  1.00  0.00           N
ATOM   2218 1HH1 ARG A 140     126.897  -8.986   6.507  1.00  0.00           H
ATOM   2219 2HH1 ARG A 140     126.721  -8.727   4.804  1.00  0.00           H
ATOM   2220  NH2 ARG A 140     126.561  -6.266   4.920  1.00  0.00           N
ATOM   2221 1HH2 ARG A 140     126.506  -5.279   5.069  1.00  0.00           H
ATOM   2222 2HH2 ARG A 140     126.502  -6.637   3.993  1.00  0.00           H
ATOM   2223  C   ARG A 140     130.474  -7.402  11.688  1.00  0.00           C
ATOM   2224  O   ARG A 140     130.382  -6.217  11.996  1.00  0.00           O
ATOM   2225  N   LEU A 141     131.451  -8.197  12.124  1.00  0.00           N
ATOM   2226  H   LEU A 141     131.460  -9.142  11.860  1.00  0.00           H
ATOM   2227  CA  LEU A 141     132.511  -7.701  12.995  1.00  0.00           C
ATOM   2228  HA  LEU A 141     132.283  -6.685  13.283  1.00  0.00           H
ATOM   2229  CB  LEU A 141     132.572  -8.581  14.259  1.00  0.00           C
ATOM   2230 2HB  LEU A 141     132.332  -9.600  13.993  1.00  0.00           H
ATOM   2231 1HB  LEU A 141     131.842  -8.222  14.971  1.00  0.00           H
ATOM   2232  CG  LEU A 141     133.970  -8.538  14.901  1.00  0.00           C
ATOM   2233  HG  LEU A 141     134.443  -7.594  14.673  1.00  0.00           H
ATOM   2234  CD1 LEU A 141     133.846  -8.688  16.420  1.00  0.00           C
ATOM   2235 1HD1 LEU A 141     133.172  -9.501  16.648  1.00  0.00           H
ATOM   2236 2HD1 LEU A 141     133.462  -7.772  16.842  1.00  0.00           H
ATOM   2237 3HD1 LEU A 141     134.818  -8.898  16.842  1.00  0.00           H
ATOM   2238  CD2 LEU A 141     134.819  -9.686  14.344  1.00  0.00           C
ATOM   2239 1HD2 LEU A 141     134.575 -10.609  14.861  1.00  0.00           H
ATOM   2240 2HD2 LEU A 141     135.864  -9.457  14.481  1.00  0.00           H
ATOM   2241 3HD2 LEU A 141     134.611  -9.800  13.291  1.00  0.00           H
ATOM   2242  C   LEU A 141     133.838  -7.718  12.230  1.00  0.00           C
ATOM   2243  O   LEU A 141     134.098  -8.649  11.473  1.00  0.00           O
ATOM   2244  N   ARG A 142     134.664  -6.688  12.441  1.00  0.00           N
ATOM   2245  H   ARG A 142     134.411  -5.994  13.089  1.00  0.00           H
ATOM   2246  CA  ARG A 142     135.950  -6.563  11.741  1.00  0.00           C
ATOM   2247  HA  ARG A 142     136.344  -7.548  11.549  1.00  0.00           H
ATOM   2248  CB  ARG A 142     135.757  -5.828  10.410  1.00  0.00           C
ATOM   2249 2HB  ARG A 142     135.057  -6.376   9.797  1.00  0.00           H
ATOM   2250 1HB  ARG A 142     136.705  -5.767   9.899  1.00  0.00           H
ATOM   2251  CG  ARG A 142     135.219  -4.407  10.656  1.00  0.00           C
ATOM   2252 2HG  ARG A 142     135.931  -3.686  10.282  1.00  0.00           H
ATOM   2253 1HG  ARG A 142     135.075  -4.251  11.715  1.00  0.00           H
ATOM   2254  CD  ARG A 142     133.883  -4.220   9.930  1.00  0.00           C
ATOM   2255 2HD  ARG A 142     133.088  -4.635  10.533  1.00  0.00           H
ATOM   2256 1HD  ARG A 142     133.915  -4.734   8.981  1.00  0.00           H
ATOM   2257  NE  ARG A 142     133.628  -2.800   9.699  1.00  0.00           N
ATOM   2258  HE  ARG A 142     134.200  -2.136  10.138  1.00  0.00           H
ATOM   2259  CZ  ARG A 142     132.639  -2.381   8.905  1.00  0.00           C
ATOM   2260  NH1 ARG A 142     131.855  -3.239   8.304  1.00  0.00           N
ATOM   2261 1HH1 ARG A 142     131.992  -4.221   8.435  1.00  0.00           H
ATOM   2262 2HH1 ARG A 142     131.117  -2.913   7.713  1.00  0.00           H
ATOM   2263  NH2 ARG A 142     132.451  -1.102   8.727  1.00  0.00           N
ATOM   2264 1HH2 ARG A 142     133.047  -0.441   9.184  1.00  0.00           H
ATOM   2265 2HH2 ARG A 142     131.713  -0.782   8.134  1.00  0.00           H
ATOM   2266  C   ARG A 142     136.936  -5.798  12.613  1.00  0.00           C
ATOM   2267  O   ARG A 142     136.539  -5.277  13.661  1.00  0.00           O
ATOM   2268  N   ILE A 143     138.227  -5.703  12.209  1.00  0.00           N
ATOM   2269  H   ILE A 143     138.583  -6.072  11.336  1.00  0.00           H
ATOM   2270  CA  ILE A 143     139.169  -5.010  13.019  1.00  0.00           C
ATOM   2271  HA  ILE A 143     138.653  -4.278  13.621  1.00  0.00           H
ATOM   2272  CB  ILE A 143     139.947  -5.969  13.936  1.00  0.00           C
ATOM   2273  HB  ILE A 143     140.840  -5.467  14.283  1.00  0.00           H
ATOM   2274  CG1 ILE A 143     140.355  -7.249  13.166  1.00  0.00           C
ATOM   2275 2HG1 ILE A 143     141.234  -7.674  13.628  1.00  0.00           H
ATOM   2276 1HG1 ILE A 143     140.582  -6.995  12.143  1.00  0.00           H
ATOM   2277  CG2 ILE A 143     139.084  -6.327  15.153  1.00  0.00           C
ATOM   2278 1HG2 ILE A 143     138.081  -6.562  14.826  1.00  0.00           H
ATOM   2279 2HG2 ILE A 143     139.053  -5.489  15.832  1.00  0.00           H
ATOM   2280 3HG2 ILE A 143     139.508  -7.183  15.656  1.00  0.00           H
ATOM   2281  CD1 ILE A 143     139.224  -8.287  13.186  1.00  0.00           C
ATOM   2282 1HD1 ILE A 143     138.272  -7.780  13.167  1.00  0.00           H
ATOM   2283 2HD1 ILE A 143     139.298  -8.881  14.083  1.00  0.00           H
ATOM   2284 3HD1 ILE A 143     139.308  -8.926  12.321  1.00  0.00           H
ATOM   2285  C   ILE A 143     140.109  -4.309  12.086  1.00  0.00           C
ATOM   2286  O   ILE A 143     140.930  -4.955  11.441  1.00  0.00           O
ATOM   2287  N   GLY A 144     139.953  -3.000  12.005  1.00  0.00           N
ATOM   2288  H   GLY A 144     139.247  -2.575  12.529  1.00  0.00           H
ATOM   2289  CA  GLY A 144     140.814  -2.193  11.168  1.00  0.00           C
ATOM   2290 2HA  GLY A 144     140.425  -1.191  11.097  1.00  0.00           H
ATOM   2291 1HA  GLY A 144     140.886  -2.634  10.183  1.00  0.00           H
ATOM   2292  C   GLY A 144     142.174  -2.159  11.820  1.00  0.00           C
ATOM   2293  O   GLY A 144     142.553  -1.169  12.448  1.00  0.00           O
ATOM   2294  N   TYR A 145     142.904  -3.254  11.666  1.00  0.00           N
ATOM   2295  H   TYR A 145     142.555  -3.998  11.120  1.00  0.00           H
ATOM   2296  CA  TYR A 145     144.206  -3.361  12.286  1.00  0.00           C
ATOM   2297  HA  TYR A 145     144.213  -2.751  13.173  1.00  0.00           H
ATOM   2298  CB  TYR A 145     144.481  -4.821  12.696  1.00  0.00           C
ATOM   2299 2HB  TYR A 145     143.530  -5.321  12.826  1.00  0.00           H
ATOM   2300 1HB  TYR A 145     144.993  -4.818  13.645  1.00  0.00           H
ATOM   2301  CG  TYR A 145     145.314  -5.614  11.711  1.00  0.00           C
ATOM   2302  CD1 TYR A 145     144.715  -6.171  10.576  1.00  0.00           C
ATOM   2303  HD1 TYR A 145     143.655  -6.039  10.401  1.00  0.00           H
ATOM   2304  CD2 TYR A 145     146.684  -5.784  11.935  1.00  0.00           C
ATOM   2305  HD2 TYR A 145     147.146  -5.352  12.811  1.00  0.00           H
ATOM   2306  CE1 TYR A 145     145.487  -6.900   9.665  1.00  0.00           C
ATOM   2307  HE1 TYR A 145     145.025  -7.328   8.788  1.00  0.00           H
ATOM   2308  CE2 TYR A 145     147.457  -6.512  11.024  1.00  0.00           C
ATOM   2309  HE2 TYR A 145     148.514  -6.640  11.198  1.00  0.00           H
ATOM   2310  CZ  TYR A 145     146.859  -7.071   9.888  1.00  0.00           C
ATOM   2311  OH  TYR A 145     147.620  -7.791   8.990  1.00  0.00           O
ATOM   2312  HH  TYR A 145     147.159  -8.612   8.802  1.00  0.00           H
ATOM   2313  C   TYR A 145     145.268  -2.841  11.340  1.00  0.00           C
ATOM   2314  O   TYR A 145     145.528  -3.428  10.289  1.00  0.00           O
ATOM   2315  N   GLU A 146     145.862  -1.720  11.724  1.00  0.00           N
ATOM   2316  H   GLU A 146     145.587  -1.290  12.564  1.00  0.00           H
ATOM   2317  CA  GLU A 146     146.910  -1.118  10.931  1.00  0.00           C
ATOM   2318  HA  GLU A 146     146.813  -1.441   9.905  1.00  0.00           H
ATOM   2319  CB  GLU A 146     146.818   0.409  10.993  1.00  0.00           C
ATOM   2320 2HB  GLU A 146     147.741   0.840  10.636  1.00  0.00           H
ATOM   2321 1HB  GLU A 146     146.647   0.718  12.015  1.00  0.00           H
ATOM   2322  CG  GLU A 146     145.660   0.887  10.115  1.00  0.00           C
ATOM   2323 2HG  GLU A 146     145.743   0.437   9.137  1.00  0.00           H
ATOM   2324 1HG  GLU A 146     145.704   1.963  10.019  1.00  0.00           H
ATOM   2325  CD  GLU A 146     144.330   0.488  10.743  1.00  0.00           C
ATOM   2326  OE1 GLU A 146     144.183   0.674  11.940  1.00  0.00           O
ATOM   2327  OE2 GLU A 146     143.477   0.000  10.019  1.00  0.00           O
ATOM   2328  C   GLU A 146     148.244  -1.574  11.475  1.00  0.00           C
ATOM   2329  O   GLU A 146     148.672  -1.124  12.548  1.00  0.00           O
ATOM   2330  N   ALA A 147     148.899  -2.467  10.740  1.00  0.00           N
ATOM   2331  H   ALA A 147     148.490  -2.798   9.893  1.00  0.00           H
ATOM   2332  CA  ALA A 147     150.194  -2.963  11.198  1.00  0.00           C
ATOM   2333  HA  ALA A 147     150.251  -2.862  12.271  1.00  0.00           H
ATOM   2334  CB  ALA A 147     150.357  -4.437  10.828  1.00  0.00           C
ATOM   2335 1HB  ALA A 147     150.239  -4.557   9.763  1.00  0.00           H
ATOM   2336 2HB  ALA A 147     149.611  -5.022  11.344  1.00  0.00           H
ATOM   2337 3HB  ALA A 147     151.342  -4.766  11.122  1.00  0.00           H
ATOM   2338  C   ALA A 147     151.316  -2.158  10.563  1.00  0.00           C
ATOM   2339  O   ALA A 147     151.650  -2.348   9.397  1.00  0.00           O
ATOM   2340  N   PHE A 148     151.876  -1.273  11.384  1.00  0.00           N
ATOM   2341  H   PHE A 148     151.540  -1.233  12.301  1.00  0.00           H
ATOM   2342  CA  PHE A 148     152.968  -0.370  10.999  1.00  0.00           C
ATOM   2343  HA  PHE A 148     153.766  -0.948  10.554  1.00  0.00           H
ATOM   2344  CB  PHE A 148     152.503   0.713   9.999  1.00  0.00           C
ATOM   2345 2HB  PHE A 148     151.915   1.455  10.522  1.00  0.00           H
ATOM   2346 1HB  PHE A 148     151.881   0.267   9.247  1.00  0.00           H
ATOM   2347  CG  PHE A 148     153.648   1.412   9.305  1.00  0.00           C
ATOM   2348  CD1 PHE A 148     154.210   2.564   9.867  1.00  0.00           C
ATOM   2349  HD1 PHE A 148     153.828   2.951  10.800  1.00  0.00           H
ATOM   2350  CD2 PHE A 148     154.144   0.909   8.096  1.00  0.00           C
ATOM   2351  HD2 PHE A 148     153.710   0.020   7.662  1.00  0.00           H
ATOM   2352  CE1 PHE A 148     155.267   3.214   9.220  1.00  0.00           C
ATOM   2353  HE1 PHE A 148     155.701   4.102   9.654  1.00  0.00           H
ATOM   2354  CE2 PHE A 148     155.202   1.559   7.449  1.00  0.00           C
ATOM   2355  HE2 PHE A 148     155.584   1.171   6.516  1.00  0.00           H
ATOM   2356  CZ  PHE A 148     155.764   2.712   8.011  1.00  0.00           C
ATOM   2357  HZ  PHE A 148     156.580   3.214   7.512  1.00  0.00           H
ATOM   2358  C   PHE A 148     153.486   0.306  12.263  1.00  0.00           C
ATOM   2359  O   PHE A 148     154.612   0.057  12.699  1.00  0.00           O
ATOM   2360  N   GLU A 149     152.648   1.167  12.846  1.00  0.00           N
ATOM   2361  H   GLU A 149     151.780   1.352  12.429  1.00  0.00           H
ATOM   2362  CA  GLU A 149     152.995   1.847  14.084  1.00  0.00           C
ATOM   2363  HA  GLU A 149     154.071   1.927  14.151  1.00  0.00           H
ATOM   2364  CB  GLU A 149     152.382   3.254  14.110  1.00  0.00           C
ATOM   2365 2HB  GLU A 149     151.357   3.194  14.444  1.00  0.00           H
ATOM   2366 1HB  GLU A 149     152.409   3.674  13.114  1.00  0.00           H
ATOM   2367  CG  GLU A 149     153.174   4.156  15.067  1.00  0.00           C
ATOM   2368 2HG  GLU A 149     154.121   3.692  15.305  1.00  0.00           H
ATOM   2369 1HG  GLU A 149     152.607   4.297  15.976  1.00  0.00           H
ATOM   2370  CD  GLU A 149     153.430   5.513  14.417  1.00  0.00           C
ATOM   2371  OE1 GLU A 149     152.467   6.224  14.177  1.00  0.00           O
ATOM   2372  OE2 GLU A 149     154.584   5.819  14.167  1.00  0.00           O
ATOM   2373  C   GLU A 149     152.481   1.022  15.262  1.00  0.00           C
ATOM   2374  O   GLU A 149     153.273   0.428  15.992  1.00  0.00           O
ATOM   2375  N   GLN A 150     151.148   0.993  15.432  1.00  0.00           N
ATOM   2376  H   GLN A 150     150.582   1.503  14.816  1.00  0.00           H
ATOM   2377  CA  GLN A 150     150.502   0.221  16.510  1.00  0.00           C
ATOM   2378  HA  GLN A 150     150.366  -0.794  16.168  1.00  0.00           H
ATOM   2379  CB  GLN A 150     151.361   0.194  17.790  1.00  0.00           C
ATOM   2380 2HB  GLN A 150     152.226  -0.430  17.631  1.00  0.00           H
ATOM   2381 1HB  GLN A 150     150.774  -0.214  18.601  1.00  0.00           H
ATOM   2382  CG  GLN A 150     151.815   1.615  18.157  1.00  0.00           C
ATOM   2383 2HG  GLN A 150     151.179   2.337  17.665  1.00  0.00           H
ATOM   2384 1HG  GLN A 150     152.835   1.758  17.833  1.00  0.00           H
ATOM   2385  CD  GLN A 150     151.731   1.817  19.666  1.00  0.00           C
ATOM   2386  OE1 GLN A 150     152.710   1.595  20.379  1.00  0.00           O
ATOM   2387  NE2 GLN A 150     150.612   2.227  20.198  1.00  0.00           N
ATOM   2388 1HE2 GLN A 150     149.834   2.402  19.628  1.00  0.00           H
ATOM   2389 2HE2 GLN A 150     150.550   2.359  21.167  1.00  0.00           H
ATOM   2390  C   GLN A 150     149.131   0.802  16.862  1.00  0.00           C
ATOM   2391  O   GLN A 150     149.005   1.555  17.831  1.00  0.00           O
ATOM   2392  N   VAL A 151     148.099   0.463  16.080  1.00  0.00           N
ATOM   2393  H   VAL A 151     148.243  -0.117  15.293  1.00  0.00           H
ATOM   2394  CA  VAL A 151     146.756   0.962  16.386  1.00  0.00           C
ATOM   2395  HA  VAL A 151     146.600   0.857  17.449  1.00  0.00           H
ATOM   2396  CB  VAL A 151     146.648   2.457  16.043  1.00  0.00           C
ATOM   2397  HB  VAL A 151     147.410   2.998  16.585  1.00  0.00           H
ATOM   2398  CG1 VAL A 151     146.851   2.681  14.537  1.00  0.00           C
ATOM   2399 1HG1 VAL A 151     147.198   3.689  14.369  1.00  0.00           H
ATOM   2400 2HG1 VAL A 151     145.915   2.533  14.019  1.00  0.00           H
ATOM   2401 3HG1 VAL A 151     147.584   1.981  14.163  1.00  0.00           H
ATOM   2402  CG2 VAL A 151     145.263   2.971  16.470  1.00  0.00           C
ATOM   2403 1HG2 VAL A 151     145.307   4.036  16.639  1.00  0.00           H
ATOM   2404 2HG2 VAL A 151     144.959   2.473  17.386  1.00  0.00           H
ATOM   2405 3HG2 VAL A 151     144.543   2.757  15.694  1.00  0.00           H
ATOM   2406  C   VAL A 151     145.656   0.165  15.665  1.00  0.00           C
ATOM   2407  O   VAL A 151     145.234   0.515  14.561  1.00  0.00           O
ATOM   2408  N   PRO A 152     145.194  -0.910  16.262  1.00  0.00           N
ATOM   2409  CA  PRO A 152     144.096  -1.728  15.689  1.00  0.00           C
ATOM   2410  HA  PRO A 152     144.092  -1.659  14.618  1.00  0.00           H
ATOM   2411  CB  PRO A 152     144.485  -3.138  16.119  1.00  0.00           C
ATOM   2412 2HB  PRO A 152     145.161  -3.577  15.401  1.00  0.00           H
ATOM   2413 1HB  PRO A 152     143.602  -3.752  16.231  1.00  0.00           H
ATOM   2414  CG  PRO A 152     145.179  -2.969  17.438  1.00  0.00           C
ATOM   2415 2HG  PRO A 152     146.030  -3.629  17.495  1.00  0.00           H
ATOM   2416 1HG  PRO A 152     144.490  -3.183  18.243  1.00  0.00           H
ATOM   2417  CD  PRO A 152     145.655  -1.508  17.524  1.00  0.00           C
ATOM   2418 1HD  PRO A 152     145.204  -1.010  18.369  1.00  0.00           H
ATOM   2419 2HD  PRO A 152     146.731  -1.463  17.586  1.00  0.00           H
ATOM   2420  C   PRO A 152     142.727  -1.342  16.262  1.00  0.00           C
ATOM   2421  O   PRO A 152     142.458  -1.568  17.443  1.00  0.00           O
ATOM   2422  N   TYR A 153     141.867  -0.760  15.422  1.00  0.00           N
ATOM   2423  H   TYR A 153     142.137  -0.600  14.493  1.00  0.00           H
ATOM   2424  CA  TYR A 153     140.528  -0.359  15.862  1.00  0.00           C
ATOM   2425  HA  TYR A 153     140.514  -0.326  16.941  1.00  0.00           H
ATOM   2426  CB  TYR A 153     140.191   1.037  15.321  1.00  0.00           C
ATOM   2427 2HB  TYR A 153     140.879   1.747  15.760  1.00  0.00           H
ATOM   2428 1HB  TYR A 153     139.193   1.301  15.626  1.00  0.00           H
ATOM   2429  CG  TYR A 153     140.272   1.155  13.817  1.00  0.00           C
ATOM   2430  CD1 TYR A 153     141.480   1.512  13.207  1.00  0.00           C
ATOM   2431  HD1 TYR A 153     142.357   1.693  13.810  1.00  0.00           H
ATOM   2432  CD2 TYR A 153     139.135   0.921  13.034  1.00  0.00           C
ATOM   2433  HD2 TYR A 153     138.203   0.645  13.504  1.00  0.00           H
ATOM   2434  CE1 TYR A 153     141.552   1.635  11.814  1.00  0.00           C
ATOM   2435  HE1 TYR A 153     142.484   1.910  11.343  1.00  0.00           H
ATOM   2436  CE2 TYR A 153     139.207   1.042  11.640  1.00  0.00           C
ATOM   2437  HE2 TYR A 153     138.331   0.860  11.037  1.00  0.00           H
ATOM   2438  CZ  TYR A 153     140.416   1.399  11.030  1.00  0.00           C
ATOM   2439  OH  TYR A 153     140.486   1.520   9.657  1.00  0.00           O
ATOM   2440  HH  TYR A 153     141.201   2.125   9.446  1.00  0.00           H
ATOM   2441  C   TYR A 153     139.492  -1.380  15.388  1.00  0.00           C
ATOM   2442  O   TYR A 153     139.671  -2.009  14.348  1.00  0.00           O
ATOM   2443  N   LEU A 154     138.408  -1.545  16.152  1.00  0.00           N
ATOM   2444  H   LEU A 154     138.305  -1.010  16.967  1.00  0.00           H
ATOM   2445  CA  LEU A 154     137.370  -2.521  15.792  1.00  0.00           C
ATOM   2446  HA  LEU A 154     137.724  -3.100  14.954  1.00  0.00           H
ATOM   2447  CB  LEU A 154     137.076  -3.489  16.959  1.00  0.00           C
ATOM   2448 2HB  LEU A 154     137.183  -4.505  16.611  1.00  0.00           H
ATOM   2449 1HB  LEU A 154     136.063  -3.338  17.302  1.00  0.00           H
ATOM   2450  CG  LEU A 154     138.040  -3.254  18.129  1.00  0.00           C
ATOM   2451  HG  LEU A 154     137.979  -2.220  18.439  1.00  0.00           H
ATOM   2452  CD1 LEU A 154     137.644  -4.154  19.302  1.00  0.00           C
ATOM   2453 1HD1 LEU A 154     136.714  -3.804  19.726  1.00  0.00           H
ATOM   2454 2HD1 LEU A 154     138.417  -4.123  20.056  1.00  0.00           H
ATOM   2455 3HD1 LEU A 154     137.522  -5.168  18.953  1.00  0.00           H
ATOM   2456  CD2 LEU A 154     139.473  -3.572  17.686  1.00  0.00           C
ATOM   2457 1HD2 LEU A 154     139.499  -3.674  16.601  1.00  0.00           H
ATOM   2458 2HD2 LEU A 154     139.807  -4.488  18.145  1.00  0.00           H
ATOM   2459 3HD2 LEU A 154     140.115  -2.754  17.985  1.00  0.00           H
ATOM   2460  C   LEU A 154     136.078  -1.836  15.387  1.00  0.00           C
ATOM   2461  O   LEU A 154     135.830  -0.690  15.757  1.00  0.00           O
ATOM   2462  N   GLN A 155     135.260  -2.564  14.629  1.00  0.00           N
ATOM   2463  H   GLN A 155     135.528  -3.484  14.376  1.00  0.00           H
ATOM   2464  CA  GLN A 155     133.976  -2.044  14.163  1.00  0.00           C
ATOM   2465  HA  GLN A 155     133.559  -1.393  14.918  1.00  0.00           H
ATOM   2466  CB  GLN A 155     134.151  -1.256  12.855  1.00  0.00           C
ATOM   2467 2HB  GLN A 155     133.229  -0.744  12.621  1.00  0.00           H
ATOM   2468 1HB  GLN A 155     134.392  -1.941  12.056  1.00  0.00           H
ATOM   2469  CG  GLN A 155     135.277  -0.226  12.997  1.00  0.00           C
ATOM   2470 2HG  GLN A 155     136.222  -0.739  13.095  1.00  0.00           H
ATOM   2471 1HG  GLN A 155     135.105   0.375  13.876  1.00  0.00           H
ATOM   2472  CD  GLN A 155     135.318   0.675  11.768  1.00  0.00           C
ATOM   2473  OE1 GLN A 155     134.626   1.692  11.720  1.00  0.00           O
ATOM   2474  NE2 GLN A 155     136.093   0.362  10.766  1.00  0.00           N
ATOM   2475 1HE2 GLN A 155     136.644  -0.447  10.807  1.00  0.00           H
ATOM   2476 2HE2 GLN A 155     136.124   0.936   9.973  1.00  0.00           H
ATOM   2477  C   GLN A 155     133.025  -3.208  13.921  1.00  0.00           C
ATOM   2478  O   GLN A 155     133.388  -4.170  13.243  1.00  0.00           O
ATOM   2479  N   ILE A 156     131.811  -3.134  14.472  1.00  0.00           N
ATOM   2480  H   ILE A 156     131.550  -2.350  15.011  1.00  0.00           H
ATOM   2481  CA  ILE A 156     130.854  -4.213  14.288  1.00  0.00           C
ATOM   2482  HA  ILE A 156     131.116  -4.748  13.390  1.00  0.00           H
ATOM   2483  CB  ILE A 156     130.933  -5.194  15.485  1.00  0.00           C
ATOM   2484  HB  ILE A 156     131.754  -5.876  15.308  1.00  0.00           H
ATOM   2485  CG1 ILE A 156     129.627  -6.016  15.618  1.00  0.00           C
ATOM   2486 2HG1 ILE A 156     129.832  -6.913  16.184  1.00  0.00           H
ATOM   2487 1HG1 ILE A 156     129.280  -6.292  14.634  1.00  0.00           H
ATOM   2488  CG2 ILE A 156     131.215  -4.431  16.788  1.00  0.00           C
ATOM   2489 1HG2 ILE A 156     130.972  -5.058  17.633  1.00  0.00           H
ATOM   2490 2HG2 ILE A 156     130.611  -3.536  16.818  1.00  0.00           H
ATOM   2491 3HG2 ILE A 156     132.260  -4.161  16.829  1.00  0.00           H
ATOM   2492  CD1 ILE A 156     128.531  -5.207  16.333  1.00  0.00           C
ATOM   2493 1HD1 ILE A 156     128.455  -5.533  17.359  1.00  0.00           H
ATOM   2494 2HD1 ILE A 156     127.587  -5.365  15.833  1.00  0.00           H
ATOM   2495 3HD1 ILE A 156     128.783  -4.152  16.305  1.00  0.00           H
ATOM   2496  C   ILE A 156     129.450  -3.641  14.116  1.00  0.00           C
ATOM   2497  O   ILE A 156     129.143  -2.563  14.627  1.00  0.00           O
ATOM   2498  N   ARG A 157     128.607  -4.373  13.391  1.00  0.00           N
ATOM   2499  H   ARG A 157     128.913  -5.225  13.006  1.00  0.00           H
ATOM   2500  CA  ARG A 157     127.238  -3.940  13.155  1.00  0.00           C
ATOM   2501  HA  ARG A 157     127.060  -3.026  13.698  1.00  0.00           H
ATOM   2502  CB  ARG A 157     127.027  -3.687  11.659  1.00  0.00           C
ATOM   2503 2HB  ARG A 157     126.703  -4.600  11.183  1.00  0.00           H
ATOM   2504 1HB  ARG A 157     127.957  -3.361  11.216  1.00  0.00           H
ATOM   2505  CG  ARG A 157     125.961  -2.606  11.458  1.00  0.00           C
ATOM   2506 2HG  ARG A 157     126.344  -1.656  11.798  1.00  0.00           H
ATOM   2507 1HG  ARG A 157     125.078  -2.862  12.025  1.00  0.00           H
ATOM   2508  CD  ARG A 157     125.603  -2.507   9.973  1.00  0.00           C
ATOM   2509 2HD  ARG A 157     124.861  -3.255   9.734  1.00  0.00           H
ATOM   2510 1HD  ARG A 157     126.487  -2.679   9.377  1.00  0.00           H
ATOM   2511  NE  ARG A 157     125.072  -1.179   9.670  1.00  0.00           N
ATOM   2512  HE  ARG A 157     125.060  -0.499  10.375  1.00  0.00           H
ATOM   2513  CZ  ARG A 157     124.604  -0.867   8.458  1.00  0.00           C
ATOM   2514  NH1 ARG A 157     124.604  -1.752   7.493  1.00  0.00           N
ATOM   2515 1HH1 ARG A 157     124.956  -2.673   7.657  1.00  0.00           H
ATOM   2516 2HH1 ARG A 157     124.251  -1.506   6.590  1.00  0.00           H
ATOM   2517  NH2 ARG A 157     124.143   0.333   8.234  1.00  0.00           N
ATOM   2518 1HH2 ARG A 157     124.141   1.012   8.968  1.00  0.00           H
ATOM   2519 2HH2 ARG A 157     123.791   0.573   7.330  1.00  0.00           H
ATOM   2520  C   ARG A 157     126.264  -5.009  13.637  1.00  0.00           C
ATOM   2521  O   ARG A 157     126.253  -6.124  13.109  1.00  0.00           O
ATOM   2522  N   GLU A 158     125.453  -4.667  14.640  1.00  0.00           N
ATOM   2523  H   GLU A 158     125.507  -3.759  15.024  1.00  0.00           H
ATOM   2524  CA  GLU A 158     124.484  -5.619  15.174  1.00  0.00           C
ATOM   2525  HA  GLU A 158     124.630  -6.575  14.694  1.00  0.00           H
ATOM   2526  CB  GLU A 158     124.696  -5.788  16.682  1.00  0.00           C
ATOM   2527 2HB  GLU A 158     124.320  -4.916  17.196  1.00  0.00           H
ATOM   2528 1HB  GLU A 158     125.751  -5.897  16.885  1.00  0.00           H
ATOM   2529  CG  GLU A 158     123.947  -7.031  17.177  1.00  0.00           C
ATOM   2530 2HG  GLU A 158     123.750  -7.693  16.346  1.00  0.00           H
ATOM   2531 1HG  GLU A 158     123.010  -6.730  17.623  1.00  0.00           H
ATOM   2532  CD  GLU A 158     124.786  -7.768  18.217  1.00  0.00           C
ATOM   2533  OE1 GLU A 158     125.309  -7.111  19.102  1.00  0.00           O
ATOM   2534  OE2 GLU A 158     124.894  -8.978  18.112  1.00  0.00           O
ATOM   2535  C   GLU A 158     123.060  -5.145  14.906  1.00  0.00           C
ATOM   2536  O   GLU A 158     122.579  -4.210  15.539  1.00  0.00           O
ATOM   2537  N   ASN A 159     122.397  -5.806  13.961  1.00  0.00           N
ATOM   2538  H   ASN A 159     122.847  -6.543  13.497  1.00  0.00           H
ATOM   2539  CA  ASN A 159     121.017  -5.476  13.588  1.00  0.00           C
ATOM   2540  HA  ASN A 159     120.904  -5.649  12.529  1.00  0.00           H
ATOM   2541  CB  ASN A 159     120.047  -6.402  14.335  1.00  0.00           C
ATOM   2542 2HB  ASN A 159     119.438  -5.821  15.010  1.00  0.00           H
ATOM   2543 1HB  ASN A 159     120.611  -7.129  14.900  1.00  0.00           H
ATOM   2544  CG  ASN A 159     119.143  -7.130  13.343  1.00  0.00           C
ATOM   2545  OD1 ASN A 159     119.622  -7.919  12.529  1.00  0.00           O
ATOM   2546  ND2 ASN A 159     117.857  -6.910  13.364  1.00  0.00           N
ATOM   2547 1HD2 ASN A 159     117.477  -6.281  14.014  1.00  0.00           H
ATOM   2548 2HD2 ASN A 159     117.270  -7.373  12.730  1.00  0.00           H
ATOM   2549  C   ASN A 159     120.661  -4.009  13.877  1.00  0.00           C
ATOM   2550  O   ASN A 159     120.116  -3.688  14.934  1.00  0.00           O
ATOM   2551  N   ASN A 160     120.978  -3.127  12.926  1.00  0.00           N
ATOM   2552  H   ASN A 160     121.439  -3.444  12.121  1.00  0.00           H
ATOM   2553  CA  ASN A 160     120.658  -1.697  13.047  1.00  0.00           C
ATOM   2554  HA  ASN A 160     120.783  -1.243  12.076  1.00  0.00           H
ATOM   2555  CB  ASN A 160     119.195  -1.518  13.467  1.00  0.00           C
ATOM   2556 2HB  ASN A 160     119.123  -1.563  14.543  1.00  0.00           H
ATOM   2557 1HB  ASN A 160     118.599  -2.308  13.035  1.00  0.00           H
ATOM   2558  CG  ASN A 160     118.674  -0.168  12.983  1.00  0.00           C
ATOM   2559  OD1 ASN A 160     118.364   0.705  13.793  1.00  0.00           O
ATOM   2560  ND2 ASN A 160     118.560   0.056  11.703  1.00  0.00           N
ATOM   2561 1HD2 ASN A 160     118.808  -0.641  11.059  1.00  0.00           H
ATOM   2562 2HD2 ASN A 160     118.227   0.921  11.385  1.00  0.00           H
ATOM   2563  C   ASN A 160     121.559  -0.953  14.039  1.00  0.00           C
ATOM   2564  O   ASN A 160     121.323   0.227  14.310  1.00  0.00           O
ATOM   2565  N   TRP A 161     122.581  -1.617  14.585  1.00  0.00           N
ATOM   2566  H   TRP A 161     122.735  -2.560  14.361  1.00  0.00           H
ATOM   2567  CA  TRP A 161     123.481  -0.951  15.527  1.00  0.00           C
ATOM   2568  HA  TRP A 161     123.165   0.075  15.647  1.00  0.00           H
ATOM   2569  CB  TRP A 161     123.439  -1.641  16.894  1.00  0.00           C
ATOM   2570 2HB  TRP A 161     124.372  -1.449  17.404  1.00  0.00           H
ATOM   2571 1HB  TRP A 161     123.344  -2.701  16.745  1.00  0.00           H
ATOM   2572  CG  TRP A 161     122.311  -1.181  17.763  1.00  0.00           C
ATOM   2573  CD1 TRP A 161     122.286  -0.016  18.449  1.00  0.00           C
ATOM   2574  HD1 TRP A 161     123.071   0.726  18.457  1.00  0.00           H
ATOM   2575  CD2 TRP A 161     121.051  -1.853  18.052  1.00  0.00           C
ATOM   2576  NE1 TRP A 161     121.091   0.071  19.140  1.00  0.00           N
ATOM   2577  HE1 TRP A 161     120.822   0.818  19.714  1.00  0.00           H
ATOM   2578  CE2 TRP A 161     120.295  -1.037  18.926  1.00  0.00           C
ATOM   2579  CE3 TRP A 161     120.496  -3.079  17.643  1.00  0.00           C
ATOM   2580  HE3 TRP A 161     121.050  -3.723  16.976  1.00  0.00           H
ATOM   2581  CZ2 TRP A 161     119.033  -1.424  19.379  1.00  0.00           C
ATOM   2582  HZ2 TRP A 161     118.475  -0.784  20.046  1.00  0.00           H
ATOM   2583  CZ3 TRP A 161     119.226  -3.471  18.097  1.00  0.00           C
ATOM   2584  HZ3 TRP A 161     118.809  -4.415  17.777  1.00  0.00           H
ATOM   2585  CH2 TRP A 161     118.496  -2.645  18.963  1.00  0.00           C
ATOM   2586  HH2 TRP A 161     117.521  -2.953  19.309  1.00  0.00           H
ATOM   2587  C   TRP A 161     124.907  -0.964  14.997  1.00  0.00           C
ATOM   2588  O   TRP A 161     125.305  -1.892  14.298  1.00  0.00           O
ATOM   2589  N   THR A 162     125.670   0.071  15.335  1.00  0.00           N
ATOM   2590  H   THR A 162     125.293   0.786  15.898  1.00  0.00           H
ATOM   2591  CA  THR A 162     127.056   0.169  14.890  1.00  0.00           C
ATOM   2592  HA  THR A 162     127.415  -0.817  14.635  1.00  0.00           H
ATOM   2593  CB  THR A 162     127.151   1.070  13.655  1.00  0.00           C
ATOM   2594  HB  THR A 162     126.954   2.092  13.939  1.00  0.00           H
ATOM   2595  OG1 THR A 162     126.192   0.652  12.694  1.00  0.00           O
ATOM   2596  HG1 THR A 162     125.398   1.178  12.818  1.00  0.00           H
ATOM   2597  CG2 THR A 162     128.554   0.975  13.052  1.00  0.00           C
ATOM   2598 1HG2 THR A 162     128.619   0.095  12.429  1.00  0.00           H
ATOM   2599 2HG2 THR A 162     129.286   0.909  13.845  1.00  0.00           H
ATOM   2600 3HG2 THR A 162     128.749   1.854  12.455  1.00  0.00           H
ATOM   2601  C   THR A 162     127.916   0.736  16.010  1.00  0.00           C
ATOM   2602  O   THR A 162     127.553   1.738  16.625  1.00  0.00           O
ATOM   2603  N   PHE A 163     129.053   0.098  16.275  1.00  0.00           N
ATOM   2604  H   PHE A 163     129.305  -0.697  15.748  1.00  0.00           H
ATOM   2605  CA  PHE A 163     129.929   0.562  17.340  1.00  0.00           C
ATOM   2606  HA  PHE A 163     129.829   1.634  17.424  1.00  0.00           H
ATOM   2607  CB  PHE A 163     129.483  -0.076  18.665  1.00  0.00           C
ATOM   2608 2HB  PHE A 163     128.533  -0.572  18.494  1.00  0.00           H
ATOM   2609 1HB  PHE A 163     129.330   0.708  19.387  1.00  0.00           H
ATOM   2610  CG  PHE A 163     130.449  -1.077  19.255  1.00  0.00           C
ATOM   2611  CD1 PHE A 163     131.604  -0.633  19.905  1.00  0.00           C
ATOM   2612  HD1 PHE A 163     131.808   0.425  19.981  1.00  0.00           H
ATOM   2613  CD2 PHE A 163     130.181  -2.448  19.154  1.00  0.00           C
ATOM   2614  HD2 PHE A 163     129.284  -2.789  18.643  1.00  0.00           H
ATOM   2615  CE1 PHE A 163     132.495  -1.557  20.457  1.00  0.00           C
ATOM   2616  HE1 PHE A 163     133.385  -1.210  20.957  1.00  0.00           H
ATOM   2617  CE2 PHE A 163     131.074  -3.375  19.706  1.00  0.00           C
ATOM   2618  HE2 PHE A 163     130.869  -4.431  19.631  1.00  0.00           H
ATOM   2619  CZ  PHE A 163     132.231  -2.930  20.359  1.00  0.00           C
ATOM   2620  HZ  PHE A 163     132.920  -3.645  20.785  1.00  0.00           H
ATOM   2621  C   PHE A 163     131.385   0.236  17.016  1.00  0.00           C
ATOM   2622  O   PHE A 163     131.666  -0.709  16.279  1.00  0.00           O
ATOM   2623  N   ASN A 164     132.304   1.025  17.571  1.00  0.00           N
ATOM   2624  H   ASN A 164     132.018   1.758  18.163  1.00  0.00           H
ATOM   2625  CA  ASN A 164     133.727   0.816  17.314  1.00  0.00           C
ATOM   2626  HA  ASN A 164     133.920  -0.243  17.242  1.00  0.00           H
ATOM   2627  CB  ASN A 164     134.109   1.477  15.989  1.00  0.00           C
ATOM   2628 2HB  ASN A 164     133.634   0.949  15.176  1.00  0.00           H
ATOM   2629 1HB  ASN A 164     135.181   1.439  15.865  1.00  0.00           H
ATOM   2630  CG  ASN A 164     133.654   2.931  15.977  1.00  0.00           C
ATOM   2631  OD1 ASN A 164     134.365   3.807  16.469  1.00  0.00           O
ATOM   2632  ND2 ASN A 164     132.505   3.242  15.442  1.00  0.00           N
ATOM   2633 1HD2 ASN A 164     131.941   2.542  15.050  1.00  0.00           H
ATOM   2634 2HD2 ASN A 164     132.205   4.175  15.432  1.00  0.00           H
ATOM   2635  C   ASN A 164     134.578   1.401  18.437  1.00  0.00           C
ATOM   2636  O   ASN A 164     134.088   2.191  19.248  1.00  0.00           O
ATOM   2637  N   ALA A 165     135.855   1.007  18.475  1.00  0.00           N
ATOM   2638  H   ALA A 165     136.187   0.369  17.798  1.00  0.00           H
ATOM   2639  CA  ALA A 165     136.768   1.504  19.502  1.00  0.00           C
ATOM   2640  HA  ALA A 165     136.420   2.466  19.846  1.00  0.00           H
ATOM   2641  CB  ALA A 165     136.812   0.544  20.689  1.00  0.00           C
ATOM   2642 1HB  ALA A 165     137.228  -0.405  20.366  1.00  0.00           H
ATOM   2643 2HB  ALA A 165     135.815   0.394  21.074  1.00  0.00           H
ATOM   2644 3HB  ALA A 165     137.444   0.968  21.464  1.00  0.00           H
ATOM   2645  C   ALA A 165     138.180   1.654  18.958  1.00  0.00           C
ATOM   2646  O   ALA A 165     138.665   0.793  18.221  1.00  0.00           O
ATOM   2647  N   ASP A 166     138.832   2.753  19.329  1.00  0.00           N
ATOM   2648  H   ASP A 166     138.380   3.413  19.899  1.00  0.00           H
ATOM   2649  CA  ASP A 166     140.200   3.005  18.907  1.00  0.00           C
ATOM   2650  HA  ASP A 166     140.538   2.189  18.286  1.00  0.00           H
ATOM   2651  CB  ASP A 166     140.277   4.308  18.109  1.00  0.00           C
ATOM   2652 2HB  ASP A 166     141.304   4.638  18.060  1.00  0.00           H
ATOM   2653 1HB  ASP A 166     139.681   5.063  18.600  1.00  0.00           H
ATOM   2654  CG  ASP A 166     139.750   4.085  16.696  1.00  0.00           C
ATOM   2655  OD1 ASP A 166     138.563   3.836  16.560  1.00  0.00           O
ATOM   2656  OD2 ASP A 166     140.540   4.168  15.771  1.00  0.00           O
ATOM   2657  C   ASP A 166     141.089   3.100  20.139  1.00  0.00           C
ATOM   2658  O   ASP A 166     140.682   3.661  21.155  1.00  0.00           O
ATOM   2659  N   TYR A 167     142.296   2.554  20.044  1.00  0.00           N
ATOM   2660  H   TYR A 167     142.567   2.132  19.202  1.00  0.00           H
ATOM   2661  CA  TYR A 167     143.231   2.569  21.169  1.00  0.00           C
ATOM   2662  HA  TYR A 167     142.823   1.961  21.962  1.00  0.00           H
ATOM   2663  CB  TYR A 167     144.563   1.965  20.737  1.00  0.00           C
ATOM   2664 2HB  TYR A 167     145.331   2.305  21.415  1.00  0.00           H
ATOM   2665 1HB  TYR A 167     144.794   2.320  19.745  1.00  0.00           H
ATOM   2666  CG  TYR A 167     144.548   0.453  20.720  1.00  0.00           C
ATOM   2667  CD1 TYR A 167     143.481  -0.226  20.117  1.00  0.00           C
ATOM   2668  HD1 TYR A 167     142.673   0.333  19.662  1.00  0.00           H
ATOM   2669  CD2 TYR A 167     145.593  -0.267  21.310  1.00  0.00           C
ATOM   2670  HD2 TYR A 167     146.415   0.257  21.773  1.00  0.00           H
ATOM   2671  CE1 TYR A 167     143.459  -1.623  20.106  1.00  0.00           C
ATOM   2672  HE1 TYR A 167     142.639  -2.141  19.636  1.00  0.00           H
ATOM   2673  CE2 TYR A 167     145.572  -1.667  21.297  1.00  0.00           C
ATOM   2674  HE2 TYR A 167     146.378  -2.222  21.750  1.00  0.00           H
ATOM   2675  CZ  TYR A 167     144.505  -2.346  20.696  1.00  0.00           C
ATOM   2676  OH  TYR A 167     144.483  -3.727  20.686  1.00  0.00           O
ATOM   2677  HH  TYR A 167     143.945  -4.012  19.944  1.00  0.00           H
ATOM   2678  C   TYR A 167     143.453   3.980  21.708  1.00  0.00           C
ATOM   2679  O   TYR A 167     144.036   4.154  22.780  1.00  0.00           O
ATOM   2680  N   LYS A 168     142.990   4.982  20.968  1.00  0.00           N
ATOM   2681  H   LYS A 168     142.539   4.786  20.121  1.00  0.00           H
ATOM   2682  CA  LYS A 168     143.136   6.366  21.402  1.00  0.00           C
ATOM   2683  HA  LYS A 168     144.099   6.489  21.875  1.00  0.00           H
ATOM   2684  CB  LYS A 168     143.046   7.307  20.195  1.00  0.00           C
ATOM   2685 2HB  LYS A 168     142.735   8.287  20.527  1.00  0.00           H
ATOM   2686 1HB  LYS A 168     142.323   6.920  19.493  1.00  0.00           H
ATOM   2687  CG  LYS A 168     144.415   7.416  19.512  1.00  0.00           C
ATOM   2688 2HG  LYS A 168     144.892   6.447  19.502  1.00  0.00           H
ATOM   2689 1HG  LYS A 168     145.033   8.116  20.056  1.00  0.00           H
ATOM   2690  CD  LYS A 168     144.233   7.906  18.068  1.00  0.00           C
ATOM   2691 2HD  LYS A 168     143.438   8.636  18.033  1.00  0.00           H
ATOM   2692 1HD  LYS A 168     143.979   7.068  17.436  1.00  0.00           H
ATOM   2693  CE  LYS A 168     145.531   8.548  17.565  1.00  0.00           C
ATOM   2694 2HE  LYS A 168     145.613   8.403  16.498  1.00  0.00           H
ATOM   2695 1HE  LYS A 168     146.378   8.090  18.055  1.00  0.00           H
ATOM   2696  NZ  LYS A 168     145.512  10.008  17.867  1.00  0.00           N
ATOM   2697 1HZ  LYS A 168     146.192  10.498  17.252  1.00  0.00           H
ATOM   2698 2HZ  LYS A 168     145.773  10.159  18.863  1.00  0.00           H
ATOM   2699 3HZ  LYS A 168     144.559  10.385  17.696  1.00  0.00           H
ATOM   2700  C   LYS A 168     142.039   6.723  22.406  1.00  0.00           C
ATOM   2701  O   LYS A 168     141.841   7.897  22.724  1.00  0.00           O
ATOM   2702  N   GLY A 169     141.325   5.705  22.903  1.00  0.00           N
ATOM   2703  H   GLY A 169     141.516   4.784  22.617  1.00  0.00           H
ATOM   2704  CA  GLY A 169     140.254   5.936  23.860  1.00  0.00           C
ATOM   2705 2HA  GLY A 169     140.611   6.581  24.649  1.00  0.00           H
ATOM   2706 1HA  GLY A 169     139.941   4.992  24.282  1.00  0.00           H
ATOM   2707  C   GLY A 169     139.073   6.600  23.170  1.00  0.00           C
ATOM   2708  O   GLY A 169     138.371   7.416  23.769  1.00  0.00           O
ATOM   2709  N   ARG A 170     138.860   6.243  21.902  1.00  0.00           N
ATOM   2710  H   ARG A 170     139.457   5.569  21.472  1.00  0.00           H
ATOM   2711  CA  ARG A 170     137.761   6.824  21.136  1.00  0.00           C
ATOM   2712  HA  ARG A 170     137.270   7.573  21.739  1.00  0.00           H
ATOM   2713  CB  ARG A 170     138.305   7.490  19.869  1.00  0.00           C
ATOM   2714 2HB  ARG A 170     138.679   6.732  19.198  1.00  0.00           H
ATOM   2715 1HB  ARG A 170     139.108   8.162  20.134  1.00  0.00           H
ATOM   2716  CG  ARG A 170     137.189   8.278  19.173  1.00  0.00           C
ATOM   2717 2HG  ARG A 170     137.027   9.210  19.694  1.00  0.00           H
ATOM   2718 1HG  ARG A 170     136.278   7.697  19.181  1.00  0.00           H
ATOM   2719  CD  ARG A 170     137.597   8.569  17.726  1.00  0.00           C
ATOM   2720 2HD  ARG A 170     137.485   7.670  17.137  1.00  0.00           H
ATOM   2721 1HD  ARG A 170     138.628   8.885  17.700  1.00  0.00           H
ATOM   2722  NE  ARG A 170     136.758   9.626  17.162  1.00  0.00           N
ATOM   2723  HE  ARG A 170     136.000   9.379  16.592  1.00  0.00           H
ATOM   2724  CZ  ARG A 170     137.001  10.919  17.395  1.00  0.00           C
ATOM   2725  NH1 ARG A 170     137.997  11.286  18.161  1.00  0.00           N
ATOM   2726 1HH1 ARG A 170     138.587  10.597  18.580  1.00  0.00           H
ATOM   2727 2HH1 ARG A 170     138.168  12.257  18.327  1.00  0.00           H
ATOM   2728  NH2 ARG A 170     136.234  11.827  16.856  1.00  0.00           N
ATOM   2729 1HH2 ARG A 170     135.470  11.553  16.272  1.00  0.00           H
ATOM   2730 2HH2 ARG A 170     136.411  12.797  17.026  1.00  0.00           H
ATOM   2731  C   ARG A 170     136.746   5.752  20.760  1.00  0.00           C
ATOM   2732  O   ARG A 170     136.990   4.945  19.863  1.00  0.00           O
ATOM   2733  N   TRP A 171     135.610   5.748  21.455  1.00  0.00           N
ATOM   2734  H   TRP A 171     135.472   6.422  22.171  1.00  0.00           H
ATOM   2735  CA  TRP A 171     134.559   4.768  21.175  1.00  0.00           C
ATOM   2736  HA  TRP A 171     134.815   4.231  20.274  1.00  0.00           H
ATOM   2737  CB  TRP A 171     134.419   3.763  22.329  1.00  0.00           C
ATOM   2738 2HB  TRP A 171     135.019   2.893  22.099  1.00  0.00           H
ATOM   2739 1HB  TRP A 171     133.387   3.456  22.396  1.00  0.00           H
ATOM   2740  CG  TRP A 171     134.837   4.298  23.663  1.00  0.00           C
ATOM   2741  CD1 TRP A 171     134.122   5.170  24.409  1.00  0.00           C
ATOM   2742  HD1 TRP A 171     133.164   5.588  24.140  1.00  0.00           H
ATOM   2743  CD2 TRP A 171     136.050   4.012  24.416  1.00  0.00           C
ATOM   2744  NE1 TRP A 171     134.821   5.440  25.571  1.00  0.00           N
ATOM   2745  HE1 TRP A 171     134.523   6.044  26.281  1.00  0.00           H
ATOM   2746  CE2 TRP A 171     136.016   4.749  25.623  1.00  0.00           C
ATOM   2747  CE3 TRP A 171     137.167   3.193  24.170  1.00  0.00           C
ATOM   2748  HE3 TRP A 171     137.221   2.619  23.257  1.00  0.00           H
ATOM   2749  CZ2 TRP A 171     137.052   4.676  26.554  1.00  0.00           C
ATOM   2750  HZ2 TRP A 171     137.003   5.248  27.468  1.00  0.00           H
ATOM   2751  CZ3 TRP A 171     138.212   3.117  25.105  1.00  0.00           C
ATOM   2752  HZ3 TRP A 171     139.064   2.484  24.907  1.00  0.00           H
ATOM   2753  CH2 TRP A 171     138.154   3.857  26.295  1.00  0.00           C
ATOM   2754  HH2 TRP A 171     138.961   3.793  27.009  1.00  0.00           H
ATOM   2755  C   TRP A 171     133.240   5.490  20.955  1.00  0.00           C
ATOM   2756  O   TRP A 171     133.058   6.607  21.438  1.00  0.00           O
ATOM   2757  N   ASN A 172     132.322   4.858  20.230  1.00  0.00           N
ATOM   2758  H   ASN A 172     132.511   3.962  19.874  1.00  0.00           H
ATOM   2759  CA  ASN A 172     131.038   5.492  19.964  1.00  0.00           C
ATOM   2760  HA  ASN A 172     130.662   5.903  20.887  1.00  0.00           H
ATOM   2761  CB  ASN A 172     131.222   6.632  18.961  1.00  0.00           C
ATOM   2762 2HB  ASN A 172     131.885   7.375  19.381  1.00  0.00           H
ATOM   2763 1HB  ASN A 172     130.264   7.084  18.753  1.00  0.00           H
ATOM   2764  CG  ASN A 172     131.820   6.100  17.665  1.00  0.00           C
ATOM   2765  OD1 ASN A 172     131.087   5.759  16.737  1.00  0.00           O
ATOM   2766  ND2 ASN A 172     133.115   6.007  17.545  1.00  0.00           N
ATOM   2767 1HD2 ASN A 172     133.697   6.277  18.287  1.00  0.00           H
ATOM   2768 2HD2 ASN A 172     133.507   5.674  16.712  1.00  0.00           H
ATOM   2769  C   ASN A 172     130.019   4.499  19.422  1.00  0.00           C
ATOM   2770  O   ASN A 172     130.379   3.488  18.813  1.00  0.00           O
ATOM   2771  N   VAL A 173     128.744   4.805  19.660  1.00  0.00           N
ATOM   2772  H   VAL A 173     128.539   5.608  20.174  1.00  0.00           H
ATOM   2773  CA  VAL A 173     127.651   3.968  19.191  1.00  0.00           C
ATOM   2774  HA  VAL A 173     128.062   3.142  18.629  1.00  0.00           H
ATOM   2775  CB  VAL A 173     126.882   3.411  20.407  1.00  0.00           C
ATOM   2776  HB  VAL A 173     127.119   4.002  21.279  1.00  0.00           H
ATOM   2777  CG1 VAL A 173     125.365   3.441  20.174  1.00  0.00           C
ATOM   2778 1HG1 VAL A 173     125.129   2.907  19.266  1.00  0.00           H
ATOM   2779 2HG1 VAL A 173     125.033   4.465  20.088  1.00  0.00           H
ATOM   2780 3HG1 VAL A 173     124.865   2.971  21.008  1.00  0.00           H
ATOM   2781  CG2 VAL A 173     127.317   1.974  20.642  1.00  0.00           C
ATOM   2782 1HG2 VAL A 173     126.874   1.607  21.552  1.00  0.00           H
ATOM   2783 2HG2 VAL A 173     128.393   1.947  20.721  1.00  0.00           H
ATOM   2784 3HG2 VAL A 173     126.995   1.365  19.805  1.00  0.00           H
ATOM   2785  C   VAL A 173     126.717   4.761  18.279  1.00  0.00           C
ATOM   2786  O   VAL A 173     126.591   5.979  18.404  1.00  0.00           O
ATOM   2787  N   ARG A 174     126.070   4.045  17.370  1.00  0.00           N
ATOM   2788  H   ARG A 174     126.227   3.086  17.333  1.00  0.00           H
ATOM   2789  CA  ARG A 174     125.134   4.644  16.432  1.00  0.00           C
ATOM   2790  HA  ARG A 174     124.881   5.636  16.769  1.00  0.00           H
ATOM   2791  CB  ARG A 174     125.762   4.730  15.035  1.00  0.00           C
ATOM   2792 2HB  ARG A 174     124.979   4.749  14.293  1.00  0.00           H
ATOM   2793 1HB  ARG A 174     126.389   3.865  14.870  1.00  0.00           H
ATOM   2794  CG  ARG A 174     126.605   6.010  14.914  1.00  0.00           C
ATOM   2795 2HG  ARG A 174     126.272   6.734  15.643  1.00  0.00           H
ATOM   2796 1HG  ARG A 174     126.487   6.421  13.922  1.00  0.00           H
ATOM   2797  CD  ARG A 174     128.082   5.688  15.158  1.00  0.00           C
ATOM   2798 2HD  ARG A 174     128.175   5.098  16.058  1.00  0.00           H
ATOM   2799 1HD  ARG A 174     128.628   6.610  15.279  1.00  0.00           H
ATOM   2800  NE  ARG A 174     128.629   4.939  14.023  1.00  0.00           N
ATOM   2801  HE  ARG A 174     128.061   4.277  13.575  1.00  0.00           H
ATOM   2802  CZ  ARG A 174     129.878   5.128  13.577  1.00  0.00           C
ATOM   2803  NH1 ARG A 174     130.673   5.997  14.147  1.00  0.00           N
ATOM   2804 1HH1 ARG A 174     130.356   6.532  14.928  1.00  0.00           H
ATOM   2805 2HH1 ARG A 174     131.602   6.125  13.800  1.00  0.00           H
ATOM   2806  NH2 ARG A 174     130.310   4.432  12.560  1.00  0.00           N
ATOM   2807 1HH2 ARG A 174     129.710   3.764  12.120  1.00  0.00           H
ATOM   2808 2HH2 ARG A 174     131.241   4.569  12.220  1.00  0.00           H
ATOM   2809  C   ARG A 174     123.869   3.798  16.372  1.00  0.00           C
ATOM   2810  O   ARG A 174     123.881   2.687  15.838  1.00  0.00           O
ATOM   2811  N   TYR A 175     122.785   4.327  16.930  1.00  0.00           N
ATOM   2812  H   TYR A 175     122.844   5.219  17.340  1.00  0.00           H
ATOM   2813  CA  TYR A 175     121.512   3.609  16.945  1.00  0.00           C
ATOM   2814  HA  TYR A 175     121.642   2.656  16.454  1.00  0.00           H
ATOM   2815  CB  TYR A 175     121.086   3.361  18.399  1.00  0.00           C
ATOM   2816 2HB  TYR A 175     121.233   4.276  18.957  1.00  0.00           H
ATOM   2817 1HB  TYR A 175     121.729   2.600  18.818  1.00  0.00           H
ATOM   2818  CG  TYR A 175     119.645   2.914  18.559  1.00  0.00           C
ATOM   2819  CD1 TYR A 175     119.154   1.837  17.809  1.00  0.00           C
ATOM   2820  HD1 TYR A 175     119.802   1.323  17.115  1.00  0.00           H
ATOM   2821  CD2 TYR A 175     118.803   3.580  19.459  1.00  0.00           C
ATOM   2822  HD2 TYR A 175     119.181   4.410  20.038  1.00  0.00           H
ATOM   2823  CE1 TYR A 175     117.824   1.428  17.960  1.00  0.00           C
ATOM   2824  HE1 TYR A 175     117.446   0.598  17.381  1.00  0.00           H
ATOM   2825  CE2 TYR A 175     117.473   3.170  19.609  1.00  0.00           C
ATOM   2826  HE2 TYR A 175     116.825   3.684  20.304  1.00  0.00           H
ATOM   2827  CZ  TYR A 175     116.984   2.094  18.859  1.00  0.00           C
ATOM   2828  OH  TYR A 175     115.672   1.690  19.007  1.00  0.00           O
ATOM   2829  HH  TYR A 175     115.127   2.242  18.442  1.00  0.00           H
ATOM   2830  C   TYR A 175     120.438   4.404  16.203  1.00  0.00           C
ATOM   2831  O   TYR A 175     119.998   5.452  16.672  1.00  0.00           O
ATOM   2832  N   ASP A 176     120.023   3.894  15.045  1.00  0.00           N
ATOM   2833  H   ASP A 176     120.408   3.050  14.726  1.00  0.00           H
ATOM   2834  CA  ASP A 176     119.007   4.566  14.239  1.00  0.00           C
ATOM   2835  HA  ASP A 176     119.246   5.616  14.181  1.00  0.00           H
ATOM   2836  CB  ASP A 176     118.998   3.986  12.824  1.00  0.00           C
ATOM   2837 2HB  ASP A 176     118.269   4.512  12.225  1.00  0.00           H
ATOM   2838 1HB  ASP A 176     118.737   2.938  12.868  1.00  0.00           H
ATOM   2839  CG  ASP A 176     120.376   4.139  12.191  1.00  0.00           C
ATOM   2840  OD1 ASP A 176     121.318   3.578  12.727  1.00  0.00           O
ATOM   2841  OD2 ASP A 176     120.471   4.815  11.180  1.00  0.00           O
ATOM   2842  C   ASP A 176     117.625   4.412  14.865  1.00  0.00           C
ATOM   2843  O   ASP A 176     117.358   3.438  15.571  1.00  0.00           O
ATOM   2844  N   LEU A 177     116.750   5.383  14.599  1.00  0.00           N
ATOM   2845  H   LEU A 177     117.019   6.142  14.026  1.00  0.00           H
ATOM   2846  CA  LEU A 177     115.397   5.352  15.140  1.00  0.00           C
ATOM   2847  HA  LEU A 177     115.448   5.366  16.218  1.00  0.00           H
ATOM   2848  CB  LEU A 177     114.632   6.590  14.660  1.00  0.00           C
ATOM   2849 2HB  LEU A 177     113.577   6.362  14.621  1.00  0.00           H
ATOM   2850 1HB  LEU A 177     114.975   6.856  13.671  1.00  0.00           H
ATOM   2851  CG  LEU A 177     114.856   7.781  15.612  1.00  0.00           C
ATOM   2852  HG  LEU A 177     114.290   7.629  16.519  1.00  0.00           H
ATOM   2853  CD1 LEU A 177     116.345   7.935  15.956  1.00  0.00           C
ATOM   2854 1HD1 LEU A 177     116.664   7.100  16.562  1.00  0.00           H
ATOM   2855 2HD1 LEU A 177     116.495   8.854  16.503  1.00  0.00           H
ATOM   2856 3HD1 LEU A 177     116.923   7.960  15.045  1.00  0.00           H
ATOM   2857  CD2 LEU A 177     114.379   9.055  14.921  1.00  0.00           C
ATOM   2858 1HD2 LEU A 177     114.860   9.129  13.955  1.00  0.00           H
ATOM   2859 2HD2 LEU A 177     114.642   9.912  15.523  1.00  0.00           H
ATOM   2860 3HD2 LEU A 177     113.309   9.017  14.790  1.00  0.00           H
ATOM   2861  C   LEU A 177     114.667   4.090  14.692  1.00  0.00           C
ATOM   2862  O   LEU A 177     114.849   3.696  13.552  1.00  0.00           O
ATOM   2863  OXT LEU A 177     113.934   3.536  15.496  1.00  0.00           O
TER    2864      LEU A 177
ATOM   2865  CA  MET B   1     159.039 -20.183  -4.099  1.00  0.00           C
ATOM   2866  HA  MET B   1     159.527 -19.967  -3.160  1.00  0.00           H
ATOM   2867  CB  MET B   1     158.165 -21.431  -3.942  1.00  0.00           C
ATOM   2868 2HB  MET B   1     157.881 -21.797  -4.918  1.00  0.00           H
ATOM   2869 1HB  MET B   1     157.277 -21.180  -3.379  1.00  0.00           H
ATOM   2870  CG  MET B   1     158.950 -22.516  -3.202  1.00  0.00           C
ATOM   2871 2HG  MET B   1     159.119 -22.204  -2.182  1.00  0.00           H
ATOM   2872 1HG  MET B   1     159.899 -22.671  -3.692  1.00  0.00           H
ATOM   2873  SD  MET B   1     158.006 -24.060  -3.212  1.00  0.00           S
ATOM   2874  CE  MET B   1     159.155 -25.032  -2.209  1.00  0.00           C
ATOM   2875 1HE  MET B   1     159.400 -24.483  -1.310  1.00  0.00           H
ATOM   2876 2HE  MET B   1     160.057 -25.218  -2.770  1.00  0.00           H
ATOM   2877 3HE  MET B   1     158.695 -25.975  -1.947  1.00  0.00           H
ATOM   2878  C   MET B   1     160.097 -20.409  -5.178  1.00  0.00           C
ATOM   2879  O   MET B   1     160.306 -21.535  -5.636  1.00  0.00           O
ATOM   2880  N   MET B   1     158.181 -19.028  -4.485  1.00  0.00           N
ATOM   2881 1H   MET B   1     158.081 -19.001  -5.519  1.00  0.00           H
ATOM   2882 2H   MET B   1     158.621 -18.145  -4.154  1.00  0.00           H
ATOM   2883 3H   MET B   1     157.243 -19.133  -4.051  1.00  0.00           H
ATOM   2884  N   GLU B   2     160.762 -19.329  -5.580  1.00  0.00           N
ATOM   2885  H   GLU B   2     160.554 -18.459  -5.180  1.00  0.00           H
ATOM   2886  CA  GLU B   2     161.798 -19.414  -6.608  1.00  0.00           C
ATOM   2887  HA  GLU B   2     161.994 -20.454  -6.822  1.00  0.00           H
ATOM   2888  CB  GLU B   2     161.318 -18.729  -7.894  1.00  0.00           C
ATOM   2889 2HB  GLU B   2     160.461 -19.258  -8.283  1.00  0.00           H
ATOM   2890 1HB  GLU B   2     162.112 -18.746  -8.627  1.00  0.00           H
ATOM   2891  CG  GLU B   2     160.927 -17.278  -7.598  1.00  0.00           C
ATOM   2892 2HG  GLU B   2     161.717 -16.802  -7.035  1.00  0.00           H
ATOM   2893 1HG  GLU B   2     160.016 -17.264  -7.019  1.00  0.00           H
ATOM   2894  CD  GLU B   2     160.710 -16.518  -8.902  1.00  0.00           C
ATOM   2895  OE1 GLU B   2     160.015 -17.039  -9.760  1.00  0.00           O
ATOM   2896  OE2 GLU B   2     161.241 -15.427  -9.025  1.00  0.00           O
ATOM   2897  C   GLU B   2     163.090 -18.759  -6.127  1.00  0.00           C
ATOM   2898  O   GLU B   2     163.057 -17.754  -5.415  1.00  0.00           O
ATOM   2899  N   THR B   3     164.224 -19.336  -6.520  1.00  0.00           N
ATOM   2900  H   THR B   3     164.183 -20.136  -7.086  1.00  0.00           H
ATOM   2901  CA  THR B   3     165.527 -18.805  -6.128  1.00  0.00           C
ATOM   2902  HA  THR B   3     165.385 -18.047  -5.372  1.00  0.00           H
ATOM   2903  CB  THR B   3     166.396 -19.927  -5.551  1.00  0.00           C
ATOM   2904  HB  THR B   3     166.670 -20.611  -6.339  1.00  0.00           H
ATOM   2905  OG1 THR B   3     165.664 -20.623  -4.552  1.00  0.00           O
ATOM   2906  HG1 THR B   3     165.394 -19.987  -3.885  1.00  0.00           H
ATOM   2907  CG2 THR B   3     167.666 -19.334  -4.936  1.00  0.00           C
ATOM   2908 1HG2 THR B   3     168.261 -20.126  -4.506  1.00  0.00           H
ATOM   2909 2HG2 THR B   3     167.396 -18.627  -4.165  1.00  0.00           H
ATOM   2910 3HG2 THR B   3     168.236 -18.830  -5.702  1.00  0.00           H
ATOM   2911  C   THR B   3     166.220 -18.181  -7.334  1.00  0.00           C
ATOM   2912  O   THR B   3     166.115 -18.691  -8.449  1.00  0.00           O
ATOM   2913  N   SER B   4     166.929 -17.078  -7.105  1.00  0.00           N
ATOM   2914  H   SER B   4     166.985 -16.722  -6.196  1.00  0.00           H
ATOM   2915  CA  SER B   4     167.622 -16.394  -8.190  1.00  0.00           C
ATOM   2916  HA  SER B   4     167.927 -17.121  -8.927  1.00  0.00           H
ATOM   2917  CB  SER B   4     166.681 -15.387  -8.851  1.00  0.00           C
ATOM   2918 2HB  SER B   4     167.102 -15.067  -9.793  1.00  0.00           H
ATOM   2919 1HB  SER B   4     166.557 -14.533  -8.208  1.00  0.00           H
ATOM   2920  OG  SER B   4     165.415 -15.997  -9.065  1.00  0.00           O
ATOM   2921  HG  SER B   4     164.806 -15.654  -8.407  1.00  0.00           H
ATOM   2922  C   SER B   4     168.855 -15.663  -7.675  1.00  0.00           C
ATOM   2923  O   SER B   4     169.056 -15.537  -6.469  1.00  0.00           O
ATOM   2924  N   LEU B   5     169.671 -15.183  -8.606  1.00  0.00           N
ATOM   2925  H   LEU B   5     169.455 -15.324  -9.549  1.00  0.00           H
ATOM   2926  CA  LEU B   5     170.881 -14.450  -8.261  1.00  0.00           C
ATOM   2927  HA  LEU B   5     171.206 -14.737  -7.273  1.00  0.00           H
ATOM   2928  CB  LEU B   5     171.984 -14.775  -9.272  1.00  0.00           C
ATOM   2929 2HB  LEU B   5     171.802 -14.231 -10.187  1.00  0.00           H
ATOM   2930 1HB  LEU B   5     171.977 -15.836  -9.479  1.00  0.00           H
ATOM   2931  CG  LEU B   5     173.349 -14.374  -8.707  1.00  0.00           C
ATOM   2932  HG  LEU B   5     173.419 -14.695  -7.677  1.00  0.00           H
ATOM   2933  CD1 LEU B   5     174.454 -15.052  -9.524  1.00  0.00           C
ATOM   2934 1HD1 LEU B   5     175.414 -14.835  -9.080  1.00  0.00           H
ATOM   2935 2HD1 LEU B   5     174.433 -14.678 -10.537  1.00  0.00           H
ATOM   2936 3HD1 LEU B   5     174.292 -16.120  -9.530  1.00  0.00           H
ATOM   2937  CD2 LEU B   5     173.516 -12.847  -8.781  1.00  0.00           C
ATOM   2938 1HD2 LEU B   5     173.428 -12.429  -7.790  1.00  0.00           H
ATOM   2939 2HD2 LEU B   5     172.752 -12.426  -9.418  1.00  0.00           H
ATOM   2940 3HD2 LEU B   5     174.489 -12.606  -9.185  1.00  0.00           H
ATOM   2941  C   LEU B   5     170.582 -12.958  -8.282  1.00  0.00           C
ATOM   2942  O   LEU B   5     169.902 -12.475  -9.187  1.00  0.00           O
ATOM   2943  N   ARG B   6     171.090 -12.232  -7.291  1.00  0.00           N
ATOM   2944  H   ARG B   6     171.642 -12.668  -6.611  1.00  0.00           H
ATOM   2945  CA  ARG B   6     170.838 -10.800  -7.205  1.00  0.00           C
ATOM   2946  HA  ARG B   6     170.206 -10.508  -8.030  1.00  0.00           H
ATOM   2947  CB  ARG B   6     170.112 -10.488  -5.891  1.00  0.00           C
ATOM   2948 2HB  ARG B   6     170.808 -10.052  -5.189  1.00  0.00           H
ATOM   2949 1HB  ARG B   6     169.718 -11.403  -5.477  1.00  0.00           H
ATOM   2950  CG  ARG B   6     168.963  -9.504  -6.143  1.00  0.00           C
ATOM   2951 2HG  ARG B   6     168.255  -9.563  -5.330  1.00  0.00           H
ATOM   2952 1HG  ARG B   6     168.468  -9.757  -7.070  1.00  0.00           H
ATOM   2953  CD  ARG B   6     169.518  -8.081  -6.231  1.00  0.00           C
ATOM   2954 2HD  ARG B   6     170.026  -7.954  -7.176  1.00  0.00           H
ATOM   2955 1HD  ARG B   6     170.220  -7.922  -5.426  1.00  0.00           H
ATOM   2956  NE  ARG B   6     168.435  -7.105  -6.124  1.00  0.00           N
ATOM   2957  HE  ARG B   6     167.515  -7.393  -6.298  1.00  0.00           H
ATOM   2958  CZ  ARG B   6     168.667  -5.831  -5.794  1.00  0.00           C
ATOM   2959  NH1 ARG B   6     169.884  -5.412  -5.560  1.00  0.00           N
ATOM   2960 1HH1 ARG B   6     170.655  -6.045  -5.627  1.00  0.00           H
ATOM   2961 2HH1 ARG B   6     170.044  -4.456  -5.314  1.00  0.00           H
ATOM   2962  NH2 ARG B   6     167.669  -4.996  -5.706  1.00  0.00           N
ATOM   2963 1HH2 ARG B   6     166.736  -5.309  -5.885  1.00  0.00           H
ATOM   2964 2HH2 ARG B   6     167.836  -4.041  -5.458  1.00  0.00           H
ATOM   2965  C   ARG B   6     172.130  -9.994  -7.269  1.00  0.00           C
ATOM   2966  O   ARG B   6     172.868  -9.911  -6.287  1.00  0.00           O
ATOM   2967  N   TYR B   7     172.396  -9.407  -8.430  1.00  0.00           N
ATOM   2968  H   TYR B   7     171.786  -9.538  -9.186  1.00  0.00           H
ATOM   2969  CA  TYR B   7     173.576  -8.574  -8.599  1.00  0.00           C
ATOM   2970  HA  TYR B   7     174.344  -8.895  -7.910  1.00  0.00           H
ATOM   2971  CB  TYR B   7     174.101  -8.686 -10.038  1.00  0.00           C
ATOM   2972 2HB  TYR B   7     173.271  -8.925 -10.688  1.00  0.00           H
ATOM   2973 1HB  TYR B   7     174.815  -9.494 -10.083  1.00  0.00           H
ATOM   2974  CG  TYR B   7     174.770  -7.428 -10.543  1.00  0.00           C
ATOM   2975  CD1 TYR B   7     176.145  -7.244 -10.359  1.00  0.00           C
ATOM   2976  HD1 TYR B   7     176.731  -8.005  -9.865  1.00  0.00           H
ATOM   2977  CD2 TYR B   7     174.010  -6.444 -11.183  1.00  0.00           C
ATOM   2978  HD2 TYR B   7     172.949  -6.587 -11.323  1.00  0.00           H
ATOM   2979  CE1 TYR B   7     176.761  -6.074 -10.818  1.00  0.00           C
ATOM   2980  HE1 TYR B   7     177.822  -5.931 -10.677  1.00  0.00           H
ATOM   2981  CE2 TYR B   7     174.624  -5.275 -11.643  1.00  0.00           C
ATOM   2982  HE2 TYR B   7     174.038  -4.515 -12.138  1.00  0.00           H
ATOM   2983  CZ  TYR B   7     176.000  -5.089 -11.461  1.00  0.00           C
ATOM   2984  OH  TYR B   7     176.606  -3.935 -11.914  1.00  0.00           O
ATOM   2985  HH  TYR B   7     177.019  -3.501 -11.162  1.00  0.00           H
ATOM   2986  C   TYR B   7     173.186  -7.135  -8.287  1.00  0.00           C
ATOM   2987  O   TYR B   7     172.117  -6.691  -8.693  1.00  0.00           O
ATOM   2988  N   GLY B   8     174.041  -6.411  -7.571  1.00  0.00           N
ATOM   2989  H   GLY B   8     174.888  -6.808  -7.278  1.00  0.00           H
ATOM   2990  CA  GLY B   8     173.727  -5.029  -7.220  1.00  0.00           C
ATOM   2991 2HA  GLY B   8     173.376  -4.998  -6.200  1.00  0.00           H
ATOM   2992 1HA  GLY B   8     172.944  -4.669  -7.872  1.00  0.00           H
ATOM   2993  C   GLY B   8     174.940  -4.117  -7.353  1.00  0.00           C
ATOM   2994  O   GLY B   8     176.061  -4.501  -7.017  1.00  0.00           O
ATOM   2995  N   GLY B   9     174.698  -2.906  -7.847  1.00  0.00           N
ATOM   2996  H   GLY B   9     173.784  -2.669  -8.103  1.00  0.00           H
ATOM   2997  CA  GLY B   9     175.760  -1.923  -8.015  1.00  0.00           C
ATOM   2998 2HA  GLY B   9     175.883  -1.701  -9.063  1.00  0.00           H
ATOM   2999 1HA  GLY B   9     176.684  -2.324  -7.622  1.00  0.00           H
ATOM   3000  C   GLY B   9     175.406  -0.642  -7.270  1.00  0.00           C
ATOM   3001  O   GLY B   9     174.679   0.207  -7.789  1.00  0.00           O
ATOM   3002  N   ASP B  10     175.925  -0.519  -6.050  1.00  0.00           N
ATOM   3003  H   ASP B  10     176.495  -1.236  -5.701  1.00  0.00           H
ATOM   3004  CA  ASP B  10     175.669   0.653  -5.218  1.00  0.00           C
ATOM   3005  HA  ASP B  10     175.989   1.538  -5.746  1.00  0.00           H
ATOM   3006  CB  ASP B  10     174.172   0.769  -4.914  1.00  0.00           C
ATOM   3007 2HB  ASP B  10     173.930   0.148  -4.064  1.00  0.00           H
ATOM   3008 1HB  ASP B  10     173.605   0.439  -5.772  1.00  0.00           H
ATOM   3009  CG  ASP B  10     173.815   2.218  -4.597  1.00  0.00           C
ATOM   3010  OD1 ASP B  10     174.188   2.680  -3.532  1.00  0.00           O
ATOM   3011  OD2 ASP B  10     173.173   2.843  -5.425  1.00  0.00           O
ATOM   3012  C   ASP B  10     176.447   0.543  -3.910  1.00  0.00           C
ATOM   3013  O   ASP B  10     177.137   1.479  -3.505  1.00  0.00           O
ATOM   3014  N   SER B  11     176.327  -0.612  -3.258  1.00  0.00           N
ATOM   3015  H   SER B  11     175.757  -1.316  -3.632  1.00  0.00           H
ATOM   3016  CA  SER B  11     177.024  -0.853  -1.998  1.00  0.00           C
ATOM   3017  HA  SER B  11     177.808  -0.119  -1.886  1.00  0.00           H
ATOM   3018  CB  SER B  11     176.051  -0.720  -0.826  1.00  0.00           C
ATOM   3019 2HB  SER B  11     176.604  -0.747   0.104  1.00  0.00           H
ATOM   3020 1HB  SER B  11     175.347  -1.535  -0.845  1.00  0.00           H
ATOM   3021  OG  SER B  11     175.347   0.510  -0.937  1.00  0.00           O
ATOM   3022  HG  SER B  11     174.754   0.582  -0.185  1.00  0.00           H
ATOM   3023  C   SER B  11     177.649  -2.247  -1.999  1.00  0.00           C
ATOM   3024  O   SER B  11     178.872  -2.387  -1.959  1.00  0.00           O
ATOM   3025  N   LYS B  12     176.800  -3.274  -2.044  1.00  0.00           N
ATOM   3026  H   LYS B  12     175.836  -3.100  -2.066  1.00  0.00           H
ATOM   3027  CA  LYS B  12     177.278  -4.654  -2.061  1.00  0.00           C
ATOM   3028  HA  LYS B  12     178.156  -4.728  -1.437  1.00  0.00           H
ATOM   3029  CB  LYS B  12     176.190  -5.591  -1.514  1.00  0.00           C
ATOM   3030 2HB  LYS B  12     175.651  -6.034  -2.339  1.00  0.00           H
ATOM   3031 1HB  LYS B  12     175.504  -5.023  -0.902  1.00  0.00           H
ATOM   3032  CG  LYS B  12     176.829  -6.703  -0.671  1.00  0.00           C
ATOM   3033 2HG  LYS B  12     177.761  -7.010  -1.122  1.00  0.00           H
ATOM   3034 1HG  LYS B  12     176.158  -7.549  -0.625  1.00  0.00           H
ATOM   3035  CD  LYS B  12     177.098  -6.187   0.744  1.00  0.00           C
ATOM   3036 2HD  LYS B  12     176.206  -5.718   1.131  1.00  0.00           H
ATOM   3037 1HD  LYS B  12     177.902  -5.465   0.716  1.00  0.00           H
ATOM   3038  CE  LYS B  12     177.490  -7.355   1.650  1.00  0.00           C
ATOM   3039 2HE  LYS B  12     176.733  -8.123   1.596  1.00  0.00           H
ATOM   3040 1HE  LYS B  12     177.577  -7.006   2.669  1.00  0.00           H
ATOM   3041  NZ  LYS B  12     178.798  -7.914   1.205  1.00  0.00           N
ATOM   3042 1HZ  LYS B  12     178.685  -8.364   0.274  1.00  0.00           H
ATOM   3043 2HZ  LYS B  12     179.125  -8.621   1.895  1.00  0.00           H
ATOM   3044 3HZ  LYS B  12     179.498  -7.148   1.135  1.00  0.00           H
ATOM   3045  C   LYS B  12     177.648  -5.059  -3.489  1.00  0.00           C
ATOM   3046  O   LYS B  12     177.793  -4.201  -4.361  1.00  0.00           O
ATOM   3047  N   ALA B  13     177.800  -6.363  -3.725  1.00  0.00           N
ATOM   3048  H   ALA B  13     177.673  -7.003  -2.995  1.00  0.00           H
ATOM   3049  CA  ALA B  13     178.154  -6.850  -5.054  1.00  0.00           C
ATOM   3050  HA  ALA B  13     178.016  -6.051  -5.766  1.00  0.00           H
ATOM   3051  CB  ALA B  13     179.622  -7.281  -5.082  1.00  0.00           C
ATOM   3052 1HB  ALA B  13     180.206  -6.606  -4.474  1.00  0.00           H
ATOM   3053 2HB  ALA B  13     179.985  -7.255  -6.099  1.00  0.00           H
ATOM   3054 3HB  ALA B  13     179.710  -8.284  -4.693  1.00  0.00           H
ATOM   3055  C   ALA B  13     177.271  -8.026  -5.460  1.00  0.00           C
ATOM   3056  O   ALA B  13     176.542  -7.947  -6.450  1.00  0.00           O
ATOM   3057  N   LEU B  14     177.338  -9.114  -4.694  1.00  0.00           N
ATOM   3058  H   LEU B  14     177.926  -9.117  -3.910  1.00  0.00           H
ATOM   3059  CA  LEU B  14     176.547 -10.303  -5.005  1.00  0.00           C
ATOM   3060  HA  LEU B  14     175.854 -10.061  -5.795  1.00  0.00           H
ATOM   3061  CB  LEU B  14     177.481 -11.428  -5.487  1.00  0.00           C
ATOM   3062 2HB  LEU B  14     177.740 -12.057  -4.648  1.00  0.00           H
ATOM   3063 1HB  LEU B  14     178.381 -10.989  -5.890  1.00  0.00           H
ATOM   3064  CG  LEU B  14     176.810 -12.291  -6.577  1.00  0.00           C
ATOM   3065  HG  LEU B  14     177.492 -13.080  -6.862  1.00  0.00           H
ATOM   3066  CD1 LEU B  14     175.520 -12.924  -6.039  1.00  0.00           C
ATOM   3067 1HD1 LEU B  14     174.708 -12.217  -6.126  1.00  0.00           H
ATOM   3068 2HD1 LEU B  14     175.654 -13.193  -5.002  1.00  0.00           H
ATOM   3069 3HD1 LEU B  14     175.289 -13.809  -6.613  1.00  0.00           H
ATOM   3070  CD2 LEU B  14     176.492 -11.432  -7.811  1.00  0.00           C
ATOM   3071 1HD2 LEU B  14     175.559 -10.910  -7.658  1.00  0.00           H
ATOM   3072 2HD2 LEU B  14     176.409 -12.069  -8.679  1.00  0.00           H
ATOM   3073 3HD2 LEU B  14     177.285 -10.716  -7.966  1.00  0.00           H
ATOM   3074  C   LEU B  14     175.753 -10.777  -3.787  1.00  0.00           C
ATOM   3075  O   LEU B  14     176.290 -10.890  -2.685  1.00  0.00           O
ATOM   3076  N   LYS B  15     174.470 -11.049  -4.007  1.00  0.00           N
ATOM   3077  H   LYS B  15     174.107 -10.924  -4.908  1.00  0.00           H
ATOM   3078  CA  LYS B  15     173.585 -11.525  -2.949  1.00  0.00           C
ATOM   3079  HA  LYS B  15     174.164 -12.062  -2.212  1.00  0.00           H
ATOM   3080  CB  LYS B  15     172.876 -10.342  -2.281  1.00  0.00           C
ATOM   3081 2HB  LYS B  15     171.916 -10.662  -1.908  1.00  0.00           H
ATOM   3082 1HB  LYS B  15     172.734  -9.554  -3.008  1.00  0.00           H
ATOM   3083  CG  LYS B  15     173.721  -9.814  -1.118  1.00  0.00           C
ATOM   3084 2HG  LYS B  15     174.749  -9.720  -1.432  1.00  0.00           H
ATOM   3085 1HG  LYS B  15     173.658 -10.502  -0.287  1.00  0.00           H
ATOM   3086  CD  LYS B  15     173.194  -8.442  -0.687  1.00  0.00           C
ATOM   3087 2HD  LYS B  15     172.116  -8.471  -0.635  1.00  0.00           H
ATOM   3088 1HD  LYS B  15     173.500  -7.698  -1.408  1.00  0.00           H
ATOM   3089  CE  LYS B  15     173.758  -8.081   0.689  1.00  0.00           C
ATOM   3090 2HE  LYS B  15     174.795  -8.378   0.744  1.00  0.00           H
ATOM   3091 1HE  LYS B  15     173.195  -8.594   1.454  1.00  0.00           H
ATOM   3092  NZ  LYS B  15     173.651  -6.610   0.896  1.00  0.00           N
ATOM   3093 1HZ  LYS B  15     173.958  -6.372   1.860  1.00  0.00           H
ATOM   3094 2HZ  LYS B  15     172.663  -6.312   0.762  1.00  0.00           H
ATOM   3095 3HZ  LYS B  15     174.259  -6.118   0.211  1.00  0.00           H
ATOM   3096  C   LYS B  15     172.550 -12.464  -3.557  1.00  0.00           C
ATOM   3097  O   LYS B  15     172.470 -12.581  -4.778  1.00  0.00           O
ATOM   3098  N   ILE B  16     171.760 -13.130  -2.720  1.00  0.00           N
ATOM   3099  H   ILE B  16     171.858 -13.005  -1.755  1.00  0.00           H
ATOM   3100  CA  ILE B  16     170.743 -14.042  -3.237  1.00  0.00           C
ATOM   3101  HA  ILE B  16     170.908 -14.161  -4.296  1.00  0.00           H
ATOM   3102  CB  ILE B  16     170.870 -15.426  -2.555  1.00  0.00           C
ATOM   3103  HB  ILE B  16     171.363 -15.300  -1.606  1.00  0.00           H
ATOM   3104  CG1 ILE B  16     171.717 -16.370  -3.431  1.00  0.00           C
ATOM   3105 2HG1 ILE B  16     171.757 -17.345  -2.968  1.00  0.00           H
ATOM   3106 1HG1 ILE B  16     172.719 -15.975  -3.514  1.00  0.00           H
ATOM   3107  CG2 ILE B  16     169.487 -16.054  -2.316  1.00  0.00           C
ATOM   3108 1HG2 ILE B  16     168.916 -16.024  -3.232  1.00  0.00           H
ATOM   3109 2HG2 ILE B  16     168.967 -15.500  -1.549  1.00  0.00           H
ATOM   3110 3HG2 ILE B  16     169.608 -17.079  -2.000  1.00  0.00           H
ATOM   3111  CD1 ILE B  16     171.110 -16.504  -4.836  1.00  0.00           C
ATOM   3112 1HD1 ILE B  16     171.467 -15.700  -5.462  1.00  0.00           H
ATOM   3113 2HD1 ILE B  16     170.034 -16.461  -4.770  1.00  0.00           H
ATOM   3114 3HD1 ILE B  16     171.405 -17.450  -5.265  1.00  0.00           H
ATOM   3115  C   ILE B  16     169.353 -13.444  -3.046  1.00  0.00           C
ATOM   3116  O   ILE B  16     169.106 -12.710  -2.091  1.00  0.00           O
ATOM   3117  N   HIS B  17     168.451 -13.768  -3.970  1.00  0.00           N
ATOM   3118  H   HIS B  17     168.708 -14.365  -4.703  1.00  0.00           H
ATOM   3119  CA  HIS B  17     167.089 -13.252  -3.914  1.00  0.00           C
ATOM   3120  HA  HIS B  17     166.917 -12.814  -2.943  1.00  0.00           H
ATOM   3121  CB  HIS B  17     166.900 -12.174  -4.990  1.00  0.00           C
ATOM   3122 2HB  HIS B  17     166.355 -12.607  -5.818  1.00  0.00           H
ATOM   3123 1HB  HIS B  17     167.868 -11.869  -5.344  1.00  0.00           H
ATOM   3124  CG  HIS B  17     166.163 -10.949  -4.515  1.00  0.00           C
ATOM   3125  ND1 HIS B  17     165.476 -10.119  -5.387  1.00  0.00           N
ATOM   3126  HD1 HIS B  17     165.395 -10.238  -6.357  1.00  0.00           H
ATOM   3127  CD2 HIS B  17     166.002 -10.396  -3.269  1.00  0.00           C
ATOM   3128  HD2 HIS B  17     166.417 -10.793  -2.355  1.00  0.00           H
ATOM   3129  CE1 HIS B  17     164.938  -9.123  -4.662  1.00  0.00           C
ATOM   3130  HE1 HIS B  17     164.344  -8.322  -5.078  1.00  0.00           H
ATOM   3131  NE2 HIS B  17     165.228  -9.244  -3.363  1.00  0.00           N
ATOM   3132  C   HIS B  17     166.082 -14.371  -4.141  1.00  0.00           C
ATOM   3133  O   HIS B  17     166.247 -15.197  -5.037  1.00  0.00           O
ATOM   3134  N   ALA B  18     165.044 -14.388  -3.319  1.00  0.00           N
ATOM   3135  H   ALA B  18     164.981 -13.710  -2.614  1.00  0.00           H
ATOM   3136  CA  ALA B  18     163.993 -15.387  -3.439  1.00  0.00           C
ATOM   3137  HA  ALA B  18     164.097 -15.898  -4.386  1.00  0.00           H
ATOM   3138  CB  ALA B  18     164.098 -16.406  -2.303  1.00  0.00           C
ATOM   3139 1HB  ALA B  18     163.869 -15.923  -1.364  1.00  0.00           H
ATOM   3140 2HB  ALA B  18     165.101 -16.804  -2.268  1.00  0.00           H
ATOM   3141 3HB  ALA B  18     163.397 -17.209  -2.475  1.00  0.00           H
ATOM   3142  C   ALA B  18     162.648 -14.679  -3.401  1.00  0.00           C
ATOM   3143  O   ALA B  18     162.482 -13.708  -2.664  1.00  0.00           O
ATOM   3144  N   LYS B  19     161.690 -15.154  -4.189  1.00  0.00           N
ATOM   3145  H   LYS B  19     161.859 -15.949  -4.737  1.00  0.00           H
ATOM   3146  CA  LYS B  19     160.388 -14.499  -4.242  1.00  0.00           C
ATOM   3147  HA  LYS B  19     160.342 -13.750  -3.467  1.00  0.00           H
ATOM   3148  CB  LYS B  19     160.218 -13.805  -5.598  1.00  0.00           C
ATOM   3149 2HB  LYS B  19     159.249 -13.330  -5.635  1.00  0.00           H
ATOM   3150 1HB  LYS B  19     160.287 -14.539  -6.387  1.00  0.00           H
ATOM   3151  CG  LYS B  19     161.310 -12.741  -5.784  1.00  0.00           C
ATOM   3152 2HG  LYS B  19     161.619 -12.365  -4.820  1.00  0.00           H
ATOM   3153 1HG  LYS B  19     160.917 -11.927  -6.376  1.00  0.00           H
ATOM   3154  CD  LYS B  19     162.518 -13.352  -6.501  1.00  0.00           C
ATOM   3155 2HD  LYS B  19     162.189 -13.865  -7.391  1.00  0.00           H
ATOM   3156 1HD  LYS B  19     163.012 -14.053  -5.843  1.00  0.00           H
ATOM   3157  CE  LYS B  19     163.496 -12.241  -6.887  1.00  0.00           C
ATOM   3158 2HE  LYS B  19     164.392 -12.679  -7.303  1.00  0.00           H
ATOM   3159 1HE  LYS B  19     163.751 -11.668  -6.009  1.00  0.00           H
ATOM   3160  NZ  LYS B  19     162.866 -11.345  -7.898  1.00  0.00           N
ATOM   3161 1HZ  LYS B  19     162.848 -10.371  -7.535  1.00  0.00           H
ATOM   3162 2HZ  LYS B  19     161.893 -11.663  -8.089  1.00  0.00           H
ATOM   3163 3HZ  LYS B  19     163.419 -11.373  -8.778  1.00  0.00           H
ATOM   3164  C   LYS B  19     159.243 -15.479  -4.040  1.00  0.00           C
ATOM   3165  O   LYS B  19     159.372 -16.674  -4.308  1.00  0.00           O
ATOM   3166  N   GLU B  20     158.124 -14.948  -3.562  1.00  0.00           N
ATOM   3167  H   GLU B  20     158.104 -13.992  -3.356  1.00  0.00           H
ATOM   3168  CA  GLU B  20     156.926 -15.745  -3.340  1.00  0.00           C
ATOM   3169  HA  GLU B  20     157.120 -16.768  -3.628  1.00  0.00           H
ATOM   3170  CB  GLU B  20     156.522 -15.699  -1.862  1.00  0.00           C
ATOM   3171 2HB  GLU B  20     155.932 -14.813  -1.681  1.00  0.00           H
ATOM   3172 1HB  GLU B  20     157.411 -15.670  -1.249  1.00  0.00           H
ATOM   3173  CG  GLU B  20     155.696 -16.941  -1.508  1.00  0.00           C
ATOM   3174 2HG  GLU B  20     155.069 -17.209  -2.346  1.00  0.00           H
ATOM   3175 1HG  GLU B  20     155.074 -16.726  -0.651  1.00  0.00           H
ATOM   3176  CD  GLU B  20     156.623 -18.106  -1.179  1.00  0.00           C
ATOM   3177  OE1 GLU B  20     156.977 -18.832  -2.093  1.00  0.00           O
ATOM   3178  OE2 GLU B  20     156.966 -18.255  -0.018  1.00  0.00           O
ATOM   3179  C   GLU B  20     155.804 -15.184  -4.202  1.00  0.00           C
ATOM   3180  O   GLU B  20     155.273 -14.110  -3.915  1.00  0.00           O
ATOM   3181  N   LYS B  21     155.449 -15.909  -5.258  1.00  0.00           N
ATOM   3182  H   LYS B  21     155.895 -16.765  -5.429  1.00  0.00           H
ATOM   3183  CA  LYS B  21     154.406 -15.447  -6.167  1.00  0.00           C
ATOM   3184  HA  LYS B  21     154.033 -14.501  -5.813  1.00  0.00           H
ATOM   3185  CB  LYS B  21     154.995 -15.248  -7.570  1.00  0.00           C
ATOM   3186 2HB  LYS B  21     155.328 -16.200  -7.955  1.00  0.00           H
ATOM   3187 1HB  LYS B  21     155.838 -14.574  -7.511  1.00  0.00           H
ATOM   3188  CG  LYS B  21     153.930 -14.664  -8.517  1.00  0.00           C
ATOM   3189 2HG  LYS B  21     152.948 -14.794  -8.085  1.00  0.00           H
ATOM   3190 1HG  LYS B  21     153.972 -15.183  -9.464  1.00  0.00           H
ATOM   3191  CD  LYS B  21     154.188 -13.168  -8.744  1.00  0.00           C
ATOM   3192 2HD  LYS B  21     154.599 -12.732  -7.846  1.00  0.00           H
ATOM   3193 1HD  LYS B  21     153.256 -12.677  -8.987  1.00  0.00           H
ATOM   3194  CE  LYS B  21     155.178 -12.980  -9.896  1.00  0.00           C
ATOM   3195 2HE  LYS B  21     154.964 -13.694 -10.677  1.00  0.00           H
ATOM   3196 1HE  LYS B  21     156.184 -13.131  -9.535  1.00  0.00           H
ATOM   3197  NZ  LYS B  21     155.047 -11.598 -10.439  1.00  0.00           N
ATOM   3198 1HZ  LYS B  21     155.909 -11.349 -10.964  1.00  0.00           H
ATOM   3199 2HZ  LYS B  21     154.914 -10.929  -9.652  1.00  0.00           H
ATOM   3200 3HZ  LYS B  21     154.228 -11.551 -11.077  1.00  0.00           H
ATOM   3201  C   LYS B  21     153.248 -16.433  -6.240  1.00  0.00           C
ATOM   3202  O   LYS B  21     153.443 -17.624  -6.485  1.00  0.00           O
ATOM   3203  N   LEU B  22     152.041 -15.921  -6.026  1.00  0.00           N
ATOM   3204  H   LEU B  22     151.955 -14.968  -5.812  1.00  0.00           H
ATOM   3205  CA  LEU B  22     150.841 -16.745  -6.103  1.00  0.00           C
ATOM   3206  HA  LEU B  22     150.979 -17.456  -6.907  1.00  0.00           H
ATOM   3207  CB  LEU B  22     150.614 -17.540  -4.791  1.00  0.00           C
ATOM   3208 2HB  LEU B  22     151.544 -18.015  -4.510  1.00  0.00           H
ATOM   3209 1HB  LEU B  22     149.878 -18.307  -4.975  1.00  0.00           H
ATOM   3210  CG  LEU B  22     150.126 -16.661  -3.614  1.00  0.00           C
ATOM   3211  HG  LEU B  22     150.235 -17.225  -2.699  1.00  0.00           H
ATOM   3212  CD1 LEU B  22     150.960 -15.385  -3.498  1.00  0.00           C
ATOM   3213 1HD1 LEU B  22     150.785 -14.925  -2.536  1.00  0.00           H
ATOM   3214 2HD1 LEU B  22     150.677 -14.701  -4.281  1.00  0.00           H
ATOM   3215 3HD1 LEU B  22     152.008 -15.630  -3.595  1.00  0.00           H
ATOM   3216  CD2 LEU B  22     148.644 -16.299  -3.797  1.00  0.00           C
ATOM   3217 1HD2 LEU B  22     148.560 -15.339  -4.285  1.00  0.00           H
ATOM   3218 2HD2 LEU B  22     148.165 -16.250  -2.830  1.00  0.00           H
ATOM   3219 3HD2 LEU B  22     148.157 -17.052  -4.399  1.00  0.00           H
ATOM   3220  C   LEU B  22     149.641 -15.875  -6.452  1.00  0.00           C
ATOM   3221  O   LEU B  22     149.694 -14.651  -6.319  1.00  0.00           O
ATOM   3222  N   ARG B  23     148.563 -16.506  -6.902  1.00  0.00           N
ATOM   3223  H   ARG B  23     148.573 -17.483  -6.980  1.00  0.00           H
ATOM   3224  CA  ARG B  23     147.366 -15.766  -7.282  1.00  0.00           C
ATOM   3225  HA  ARG B  23     147.641 -14.743  -7.490  1.00  0.00           H
ATOM   3226  CB  ARG B  23     146.759 -16.377  -8.547  1.00  0.00           C
ATOM   3227 2HB  ARG B  23     145.761 -15.991  -8.690  1.00  0.00           H
ATOM   3228 1HB  ARG B  23     146.720 -17.452  -8.445  1.00  0.00           H
ATOM   3229  CG  ARG B  23     147.626 -16.005  -9.755  1.00  0.00           C
ATOM   3230 2HG  ARG B  23     148.669 -16.105  -9.493  1.00  0.00           H
ATOM   3231 1HG  ARG B  23     147.424 -14.983 -10.039  1.00  0.00           H
ATOM   3232  CD  ARG B  23     147.309 -16.932 -10.930  1.00  0.00           C
ATOM   3233 2HD  ARG B  23     146.239 -17.062 -11.005  1.00  0.00           H
ATOM   3234 1HD  ARG B  23     147.773 -17.892 -10.763  1.00  0.00           H
ATOM   3235  NE  ARG B  23     147.819 -16.358 -12.174  1.00  0.00           N
ATOM   3236  HE  ARG B  23     148.020 -15.400 -12.209  1.00  0.00           H
ATOM   3237  CZ  ARG B  23     148.016 -17.102 -13.267  1.00  0.00           C
ATOM   3238  NH1 ARG B  23     147.765 -18.386 -13.256  1.00  0.00           N
ATOM   3239 1HH1 ARG B  23     147.422 -18.823 -12.425  1.00  0.00           H
ATOM   3240 2HH1 ARG B  23     147.916 -18.932 -14.080  1.00  0.00           H
ATOM   3241  NH2 ARG B  23     148.467 -16.542 -14.356  1.00  0.00           N
ATOM   3242 1HH2 ARG B  23     148.663 -15.561 -14.370  1.00  0.00           H
ATOM   3243 2HH2 ARG B  23     148.616 -17.093 -15.177  1.00  0.00           H
ATOM   3244  C   ARG B  23     146.341 -15.776  -6.155  1.00  0.00           C
ATOM   3245  O   ARG B  23     145.856 -16.833  -5.750  1.00  0.00           O
ATOM   3246  N   ILE B  24     146.016 -14.585  -5.656  1.00  0.00           N
ATOM   3247  H   ILE B  24     146.439 -13.785  -6.024  1.00  0.00           H
ATOM   3248  CA  ILE B  24     145.038 -14.460  -4.573  1.00  0.00           C
ATOM   3249  HA  ILE B  24     145.299 -15.158  -3.790  1.00  0.00           H
ATOM   3250  CB  ILE B  24     144.994 -13.025  -3.981  1.00  0.00           C
ATOM   3251  HB  ILE B  24     144.055 -12.567  -4.261  1.00  0.00           H
ATOM   3252  CG1 ILE B  24     146.155 -12.143  -4.502  1.00  0.00           C
ATOM   3253 2HG1 ILE B  24     146.069 -11.157  -4.070  1.00  0.00           H
ATOM   3254 1HG1 ILE B  24     146.086 -12.063  -5.575  1.00  0.00           H
ATOM   3255  CG2 ILE B  24     145.056 -13.093  -2.450  1.00  0.00           C
ATOM   3256 1HG2 ILE B  24     145.876 -13.729  -2.151  1.00  0.00           H
ATOM   3257 2HG2 ILE B  24     144.130 -13.498  -2.070  1.00  0.00           H
ATOM   3258 3HG2 ILE B  24     145.206 -12.100  -2.052  1.00  0.00           H
ATOM   3259  CD1 ILE B  24     147.524 -12.737  -4.128  1.00  0.00           C
ATOM   3260 1HD1 ILE B  24     147.934 -13.259  -4.979  1.00  0.00           H
ATOM   3261 2HD1 ILE B  24     147.414 -13.424  -3.303  1.00  0.00           H
ATOM   3262 3HD1 ILE B  24     148.190 -11.938  -3.844  1.00  0.00           H
ATOM   3263  C   ILE B  24     143.657 -14.820  -5.109  1.00  0.00           C
ATOM   3264  O   ILE B  24     142.842 -15.430  -4.416  1.00  0.00           O
ATOM   3265  N   ASP B  25     143.414 -14.429  -6.355  1.00  0.00           N
ATOM   3266  H   ASP B  25     144.110 -13.941  -6.843  1.00  0.00           H
ATOM   3267  CA  ASP B  25     142.148 -14.702  -7.020  1.00  0.00           C
ATOM   3268  HA  ASP B  25     141.701 -15.581  -6.580  1.00  0.00           H
ATOM   3269  CB  ASP B  25     141.200 -13.511  -6.839  1.00  0.00           C
ATOM   3270 2HB  ASP B  25     141.348 -12.809  -7.647  1.00  0.00           H
ATOM   3271 1HB  ASP B  25     141.413 -13.025  -5.899  1.00  0.00           H
ATOM   3272  CG  ASP B  25     139.751 -13.988  -6.844  1.00  0.00           C
ATOM   3273  OD1 ASP B  25     139.417 -14.818  -6.014  1.00  0.00           O
ATOM   3274  OD2 ASP B  25     138.995 -13.516  -7.678  1.00  0.00           O
ATOM   3275  C   ASP B  25     142.406 -14.960  -8.504  1.00  0.00           C
ATOM   3276  O   ASP B  25     143.533 -15.267  -8.894  1.00  0.00           O
ATOM   3277  N   THR B  26     141.370 -14.836  -9.329  1.00  0.00           N
ATOM   3278  H   THR B  26     140.493 -14.591  -8.968  1.00  0.00           H
ATOM   3279  CA  THR B  26     141.520 -15.060 -10.762  1.00  0.00           C
ATOM   3280  HA  THR B  26     142.251 -15.839 -10.918  1.00  0.00           H
ATOM   3281  CB  THR B  26     140.182 -15.512 -11.359  1.00  0.00           C
ATOM   3282  HB  THR B  26     139.553 -14.650 -11.524  1.00  0.00           H
ATOM   3283  OG1 THR B  26     139.541 -16.402 -10.456  1.00  0.00           O
ATOM   3284  HG1 THR B  26     138.879 -16.897 -10.945  1.00  0.00           H
ATOM   3285  CG2 THR B  26     140.425 -16.221 -12.694  1.00  0.00           C
ATOM   3286 1HG2 THR B  26     140.849 -17.197 -12.511  1.00  0.00           H
ATOM   3287 2HG2 THR B  26     141.110 -15.638 -13.292  1.00  0.00           H
ATOM   3288 3HG2 THR B  26     139.488 -16.327 -13.221  1.00  0.00           H
ATOM   3289  C   THR B  26     141.996 -13.786 -11.463  1.00  0.00           C
ATOM   3290  O   THR B  26     141.584 -13.498 -12.589  1.00  0.00           O
ATOM   3291  N   ASN B  27     142.868 -13.021 -10.797  1.00  0.00           N
ATOM   3292  H   ASN B  27     143.168 -13.291  -9.904  1.00  0.00           H
ATOM   3293  CA  ASN B  27     143.378 -11.785 -11.386  1.00  0.00           C
ATOM   3294  HA  ASN B  27     143.752 -12.004 -12.375  1.00  0.00           H
ATOM   3295  CB  ASN B  27     142.245 -10.765 -11.512  1.00  0.00           C
ATOM   3296 2HB  ASN B  27     141.919 -10.466 -10.527  1.00  0.00           H
ATOM   3297 1HB  ASN B  27     141.418 -11.212 -12.044  1.00  0.00           H
ATOM   3298  CG  ASN B  27     142.732  -9.539 -12.275  1.00  0.00           C
ATOM   3299  OD1 ASN B  27     142.884  -8.466 -11.693  1.00  0.00           O
ATOM   3300  ND2 ASN B  27     142.989  -9.635 -13.552  1.00  0.00           N
ATOM   3301 1HD2 ASN B  27     142.867 -10.492 -14.013  1.00  0.00           H
ATOM   3302 2HD2 ASN B  27     143.303  -8.851 -14.049  1.00  0.00           H
ATOM   3303  C   ASN B  27     144.514 -11.183 -10.557  1.00  0.00           C
ATOM   3304  O   ASN B  27     145.624 -11.016 -11.054  1.00  0.00           O
ATOM   3305  N   THR B  28     144.232 -10.859  -9.296  1.00  0.00           N
ATOM   3306  H   THR B  28     143.333 -11.031  -8.947  1.00  0.00           H
ATOM   3307  CA  THR B  28     145.239 -10.253  -8.421  1.00  0.00           C
ATOM   3308  HA  THR B  28     145.601  -9.352  -8.892  1.00  0.00           H
ATOM   3309  CB  THR B  28     144.618  -9.877  -7.071  1.00  0.00           C
ATOM   3310  HB  THR B  28     143.939  -9.050  -7.209  1.00  0.00           H
ATOM   3311  OG1 THR B  28     145.648  -9.496  -6.168  1.00  0.00           O
ATOM   3312  HG1 THR B  28     146.292 -10.206  -6.133  1.00  0.00           H
ATOM   3313  CG2 THR B  28     143.846 -11.067  -6.494  1.00  0.00           C
ATOM   3314 1HG2 THR B  28     143.734 -10.938  -5.428  1.00  0.00           H
ATOM   3315 2HG2 THR B  28     144.387 -11.981  -6.692  1.00  0.00           H
ATOM   3316 3HG2 THR B  28     142.871 -11.120  -6.955  1.00  0.00           H
ATOM   3317  C   THR B  28     146.420 -11.190  -8.201  1.00  0.00           C
ATOM   3318  O   THR B  28     146.252 -12.404  -8.068  1.00  0.00           O
ATOM   3319  N   PHE B  29     147.617 -10.609  -8.159  1.00  0.00           N
ATOM   3320  H   PHE B  29     147.682  -9.636  -8.253  1.00  0.00           H
ATOM   3321  CA  PHE B  29     148.836 -11.392  -7.974  1.00  0.00           C
ATOM   3322  HA  PHE B  29     148.564 -12.413  -7.753  1.00  0.00           H
ATOM   3323  CB  PHE B  29     149.697 -11.378  -9.250  1.00  0.00           C
ATOM   3324 2HB  PHE B  29     150.184 -12.340  -9.338  1.00  0.00           H
ATOM   3325 1HB  PHE B  29     150.461 -10.625  -9.135  1.00  0.00           H
ATOM   3326  CG  PHE B  29     148.949 -11.091 -10.541  1.00  0.00           C
ATOM   3327  CD1 PHE B  29     148.385  -9.827 -10.765  1.00  0.00           C
ATOM   3328  HD1 PHE B  29     148.463  -9.060 -10.008  1.00  0.00           H
ATOM   3329  CD2 PHE B  29     148.847 -12.084 -11.524  1.00  0.00           C
ATOM   3330  HD2 PHE B  29     149.279 -13.058 -11.354  1.00  0.00           H
ATOM   3331  CE1 PHE B  29     147.721  -9.558 -11.968  1.00  0.00           C
ATOM   3332  HE1 PHE B  29     147.287  -8.584 -12.139  1.00  0.00           H
ATOM   3333  CE2 PHE B  29     148.179 -11.815 -12.725  1.00  0.00           C
ATOM   3334  HE2 PHE B  29     148.098 -12.582 -13.481  1.00  0.00           H
ATOM   3335  CZ  PHE B  29     147.617 -10.552 -12.948  1.00  0.00           C
ATOM   3336  HZ  PHE B  29     147.105 -10.344 -13.876  1.00  0.00           H
ATOM   3337  C   PHE B  29     149.666 -10.843  -6.817  1.00  0.00           C
ATOM   3338  O   PHE B  29     149.563  -9.666  -6.466  1.00  0.00           O
ATOM   3339  N   PHE B  30     150.490 -11.712  -6.236  1.00  0.00           N
ATOM   3340  H   PHE B  30     150.517 -12.635  -6.564  1.00  0.00           H
ATOM   3341  CA  PHE B  30     151.355 -11.329  -5.125  1.00  0.00           C
ATOM   3342  HA  PHE B  30     151.178 -10.294  -4.873  1.00  0.00           H
ATOM   3343  CB  PHE B  30     151.051 -12.204  -3.910  1.00  0.00           C
ATOM   3344 2HB  PHE B  30     151.761 -13.018  -3.893  1.00  0.00           H
ATOM   3345 1HB  PHE B  30     150.063 -12.615  -4.016  1.00  0.00           H
ATOM   3346  CG  PHE B  30     151.130 -11.472  -2.597  1.00  0.00           C
ATOM   3347  CD1 PHE B  30     152.377 -11.226  -2.015  1.00  0.00           C
ATOM   3348  HD1 PHE B  30     153.278 -11.559  -2.508  1.00  0.00           H
ATOM   3349  CD2 PHE B  30     149.961 -11.042  -1.960  1.00  0.00           C
ATOM   3350  HD2 PHE B  30     149.000 -11.233  -2.409  1.00  0.00           H
ATOM   3351  CE1 PHE B  30     152.457 -10.549  -0.793  1.00  0.00           C
ATOM   3352  HE1 PHE B  30     153.420 -10.359  -0.343  1.00  0.00           H
ATOM   3353  CE2 PHE B  30     150.040 -10.365  -0.738  1.00  0.00           C
ATOM   3354  HE2 PHE B  30     149.137 -10.033  -0.246  1.00  0.00           H
ATOM   3355  CZ  PHE B  30     151.288 -10.118  -0.155  1.00  0.00           C
ATOM   3356  HZ  PHE B  30     151.349  -9.595   0.789  1.00  0.00           H
ATOM   3357  C   PHE B  30     152.818 -11.512  -5.513  1.00  0.00           C
ATOM   3358  O   PHE B  30     153.180 -12.534  -6.093  1.00  0.00           O
ATOM   3359  N   GLN B  31     153.651 -10.524  -5.190  1.00  0.00           N
ATOM   3360  H   GLN B  31     153.302  -9.734  -4.727  1.00  0.00           H
ATOM   3361  CA  GLN B  31     155.075 -10.597  -5.511  1.00  0.00           C
ATOM   3362  HA  GLN B  31     155.308 -11.595  -5.848  1.00  0.00           H
ATOM   3363  CB  GLN B  31     155.404  -9.605  -6.633  1.00  0.00           C
ATOM   3364 2HB  GLN B  31     155.245  -8.598  -6.279  1.00  0.00           H
ATOM   3365 1HB  GLN B  31     154.759  -9.795  -7.478  1.00  0.00           H
ATOM   3366  CG  GLN B  31     156.866  -9.767  -7.063  1.00  0.00           C
ATOM   3367 2HG  GLN B  31     157.488  -9.880  -6.187  1.00  0.00           H
ATOM   3368 1HG  GLN B  31     157.176  -8.888  -7.610  1.00  0.00           H
ATOM   3369  CD  GLN B  31     157.020 -10.996  -7.952  1.00  0.00           C
ATOM   3370  OE1 GLN B  31     156.794 -12.120  -7.504  1.00  0.00           O
ATOM   3371  NE2 GLN B  31     157.396 -10.849  -9.193  1.00  0.00           N
ATOM   3372 1HE2 GLN B  31     157.577  -9.953  -9.547  1.00  0.00           H
ATOM   3373 2HE2 GLN B  31     157.495 -11.634  -9.771  1.00  0.00           H
ATOM   3374  C   GLN B  31     155.921 -10.280  -4.278  1.00  0.00           C
ATOM   3375  O   GLN B  31     155.952  -9.140  -3.815  1.00  0.00           O
ATOM   3376  N   VAL B  32     156.605 -11.298  -3.754  1.00  0.00           N
ATOM   3377  H   VAL B  32     156.536 -12.185  -4.164  1.00  0.00           H
ATOM   3378  CA  VAL B  32     157.456 -11.117  -2.578  1.00  0.00           C
ATOM   3379  HA  VAL B  32     157.201 -10.180  -2.105  1.00  0.00           H
ATOM   3380  CB  VAL B  32     157.219 -12.254  -1.577  1.00  0.00           C
ATOM   3381  HB  VAL B  32     157.201 -13.197  -2.100  1.00  0.00           H
ATOM   3382  CG1 VAL B  32     158.328 -12.278  -0.516  1.00  0.00           C
ATOM   3383 1HG1 VAL B  32     158.446 -11.290  -0.096  1.00  0.00           H
ATOM   3384 2HG1 VAL B  32     159.256 -12.588  -0.973  1.00  0.00           H
ATOM   3385 3HG1 VAL B  32     158.062 -12.973   0.267  1.00  0.00           H
ATOM   3386  CG2 VAL B  32     155.879 -12.032  -0.889  1.00  0.00           C
ATOM   3387 1HG2 VAL B  32     155.735 -12.784  -0.127  1.00  0.00           H
ATOM   3388 2HG2 VAL B  32     155.085 -12.102  -1.618  1.00  0.00           H
ATOM   3389 3HG2 VAL B  32     155.866 -11.052  -0.435  1.00  0.00           H
ATOM   3390  C   VAL B  32     158.924 -11.080  -2.976  1.00  0.00           C
ATOM   3391  O   VAL B  32     159.336 -11.737  -3.931  1.00  0.00           O
ATOM   3392  N   ARG B  33     159.701 -10.306  -2.225  1.00  0.00           N
ATOM   3393  H   ARG B  33     159.304  -9.814  -1.479  1.00  0.00           H
ATOM   3394  CA  ARG B  33     161.129 -10.171  -2.482  1.00  0.00           C
ATOM   3395  HA  ARG B  33     161.446 -10.959  -3.149  1.00  0.00           H
ATOM   3396  CB  ARG B  33     161.416  -8.817  -3.139  1.00  0.00           C
ATOM   3397 2HB  ARG B  33     162.475  -8.614  -3.090  1.00  0.00           H
ATOM   3398 1HB  ARG B  33     160.879  -8.045  -2.608  1.00  0.00           H
ATOM   3399  CG  ARG B  33     160.972  -8.842  -4.612  1.00  0.00           C
ATOM   3400 2HG  ARG B  33     160.352  -9.709  -4.790  1.00  0.00           H
ATOM   3401 1HG  ARG B  33     161.846  -8.893  -5.245  1.00  0.00           H
ATOM   3402  CD  ARG B  33     160.175  -7.574  -4.952  1.00  0.00           C
ATOM   3403 2HD  ARG B  33     160.212  -6.884  -4.120  1.00  0.00           H
ATOM   3404 1HD  ARG B  33     159.147  -7.840  -5.144  1.00  0.00           H
ATOM   3405  NE  ARG B  33     160.733  -6.930  -6.140  1.00  0.00           N
ATOM   3406  HE  ARG B  33     160.302  -7.077  -7.008  1.00  0.00           H
ATOM   3407  CZ  ARG B  33     161.812  -6.145  -6.075  1.00  0.00           C
ATOM   3408  NH1 ARG B  33     162.417  -5.932  -4.934  1.00  0.00           N
ATOM   3409 1HH1 ARG B  33     162.073  -6.357  -4.097  1.00  0.00           H
ATOM   3410 2HH1 ARG B  33     163.223  -5.342  -4.898  1.00  0.00           H
ATOM   3411  NH2 ARG B  33     162.271  -5.588  -7.162  1.00  0.00           N
ATOM   3412 1HH2 ARG B  33     161.814  -5.749  -8.038  1.00  0.00           H
ATOM   3413 2HH2 ARG B  33     163.078  -4.999  -7.121  1.00  0.00           H
ATOM   3414  C   ARG B  33     161.910 -10.276  -1.177  1.00  0.00           C
ATOM   3415  O   ARG B  33     161.730  -9.463  -0.270  1.00  0.00           O
ATOM   3416  N   GLY B  34     162.776 -11.282  -1.089  1.00  0.00           N
ATOM   3417  H   GLY B  34     162.875 -11.896  -1.844  1.00  0.00           H
ATOM   3418  CA  GLY B  34     163.582 -11.486   0.110  1.00  0.00           C
ATOM   3419 2HA  GLY B  34     163.315 -12.429   0.562  1.00  0.00           H
ATOM   3420 1HA  GLY B  34     163.386 -10.687   0.811  1.00  0.00           H
ATOM   3421  C   GLY B  34     165.066 -11.500  -0.235  1.00  0.00           C
ATOM   3422  O   GLY B  34     165.497 -12.234  -1.125  1.00  0.00           O
ATOM   3423  N   GLY B  35     165.839 -10.685   0.477  1.00  0.00           N
ATOM   3424  H   GLY B  35     165.435 -10.130   1.175  1.00  0.00           H
ATOM   3425  CA  GLY B  35     167.275 -10.599   0.242  1.00  0.00           C
ATOM   3426 2HA  GLY B  35     167.607  -9.591   0.436  1.00  0.00           H
ATOM   3427 1HA  GLY B  35     167.481 -10.848  -0.789  1.00  0.00           H
ATOM   3428  C   GLY B  35     168.038 -11.555   1.149  1.00  0.00           C
ATOM   3429  O   GLY B  35     167.628 -11.812   2.282  1.00  0.00           O
ATOM   3430  N   LEU B  36     169.152 -12.066   0.634  1.00  0.00           N
ATOM   3431  H   LEU B  36     169.417 -11.803  -0.271  1.00  0.00           H
ATOM   3432  CA  LEU B  36     169.992 -13.001   1.366  1.00  0.00           C
ATOM   3433  HA  LEU B  36     169.451 -13.365   2.226  1.00  0.00           H
ATOM   3434  CB  LEU B  36     170.312 -14.188   0.431  1.00  0.00           C
ATOM   3435 2HB  LEU B  36     170.552 -13.799  -0.548  1.00  0.00           H
ATOM   3436 1HB  LEU B  36     169.434 -14.810   0.350  1.00  0.00           H
ATOM   3437  CG  LEU B  36     171.490 -15.062   0.929  1.00  0.00           C
ATOM   3438  HG  LEU B  36     171.355 -16.067   0.552  1.00  0.00           H
ATOM   3439  CD1 LEU B  36     172.825 -14.520   0.396  1.00  0.00           C
ATOM   3440 1HD1 LEU B  36     173.245 -13.822   1.106  1.00  0.00           H
ATOM   3441 2HD1 LEU B  36     172.664 -14.020  -0.546  1.00  0.00           H
ATOM   3442 3HD1 LEU B  36     173.513 -15.340   0.253  1.00  0.00           H
ATOM   3443  CD2 LEU B  36     171.534 -15.109   2.460  1.00  0.00           C
ATOM   3444 1HD2 LEU B  36     172.214 -14.358   2.827  1.00  0.00           H
ATOM   3445 2HD2 LEU B  36     171.877 -16.083   2.776  1.00  0.00           H
ATOM   3446 3HD2 LEU B  36     170.549 -14.931   2.859  1.00  0.00           H
ATOM   3447  C   LEU B  36     171.274 -12.306   1.832  1.00  0.00           C
ATOM   3448  O   LEU B  36     172.093 -11.893   1.009  1.00  0.00           O
ATOM   3449  N   ASP B  37     171.436 -12.181   3.156  1.00  0.00           N
ATOM   3450  H   ASP B  37     170.741 -12.522   3.757  1.00  0.00           H
ATOM   3451  CA  ASP B  37     172.628 -11.545   3.726  1.00  0.00           C
ATOM   3452  HA  ASP B  37     173.252 -11.189   2.921  1.00  0.00           H
ATOM   3453  CB  ASP B  37     172.229 -10.356   4.614  1.00  0.00           C
ATOM   3454 2HB  ASP B  37     172.543 -10.547   5.630  1.00  0.00           H
ATOM   3455 1HB  ASP B  37     171.159 -10.236   4.592  1.00  0.00           H
ATOM   3456  CG  ASP B  37     172.894  -9.070   4.120  1.00  0.00           C
ATOM   3457  OD1 ASP B  37     173.985  -9.156   3.578  1.00  0.00           O
ATOM   3458  OD2 ASP B  37     172.305  -8.017   4.299  1.00  0.00           O
ATOM   3459  C   ASP B  37     173.424 -12.544   4.566  1.00  0.00           C
ATOM   3460  O   ASP B  37     173.006 -13.687   4.753  1.00  0.00           O
ATOM   3461  N   THR B  38     174.573 -12.098   5.070  1.00  0.00           N
ATOM   3462  H   THR B  38     174.855 -11.178   4.883  1.00  0.00           H
ATOM   3463  CA  THR B  38     175.422 -12.953   5.897  1.00  0.00           C
ATOM   3464  HA  THR B  38     175.462 -13.937   5.455  1.00  0.00           H
ATOM   3465  CB  THR B  38     176.842 -12.380   5.954  1.00  0.00           C
ATOM   3466  HB  THR B  38     176.862 -11.533   6.622  1.00  0.00           H
ATOM   3467  OG1 THR B  38     177.237 -11.967   4.653  1.00  0.00           O
ATOM   3468  HG1 THR B  38     177.512 -11.049   4.705  1.00  0.00           H
ATOM   3469  CG2 THR B  38     177.808 -13.450   6.467  1.00  0.00           C
ATOM   3470 1HG2 THR B  38     177.686 -13.563   7.535  1.00  0.00           H
ATOM   3471 2HG2 THR B  38     178.824 -13.152   6.251  1.00  0.00           H
ATOM   3472 3HG2 THR B  38     177.598 -14.391   5.979  1.00  0.00           H
ATOM   3473  C   THR B  38     174.863 -13.069   7.317  1.00  0.00           C
ATOM   3474  O   THR B  38     175.417 -13.786   8.151  1.00  0.00           O
ATOM   3475  N   LYS B  39     173.765 -12.359   7.584  1.00  0.00           N
ATOM   3476  H   LYS B  39     173.369 -11.805   6.881  1.00  0.00           H
ATOM   3477  CA  LYS B  39     173.138 -12.388   8.904  1.00  0.00           C
ATOM   3478  HA  LYS B  39     173.753 -11.833   9.597  1.00  0.00           H
ATOM   3479  CB  LYS B  39     171.757 -11.732   8.836  1.00  0.00           C
ATOM   3480 2HB  LYS B  39     171.206 -11.959   9.736  1.00  0.00           H
ATOM   3481 1HB  LYS B  39     171.221 -12.115   7.980  1.00  0.00           H
ATOM   3482  CG  LYS B  39     171.912 -10.213   8.706  1.00  0.00           C
ATOM   3483 2HG  LYS B  39     172.714  -9.990   8.017  1.00  0.00           H
ATOM   3484 1HG  LYS B  39     172.143  -9.792   9.674  1.00  0.00           H
ATOM   3485  CD  LYS B  39     170.609  -9.603   8.180  1.00  0.00           C
ATOM   3486 2HD  LYS B  39     170.248 -10.190   7.349  1.00  0.00           H
ATOM   3487 1HD  LYS B  39     170.793  -8.590   7.853  1.00  0.00           H
ATOM   3488  CE  LYS B  39     169.554  -9.597   9.291  1.00  0.00           C
ATOM   3489 2HE  LYS B  39     169.505 -10.575   9.746  1.00  0.00           H
ATOM   3490 1HE  LYS B  39     168.591  -9.347   8.871  1.00  0.00           H
ATOM   3491  NZ  LYS B  39     169.922  -8.587  10.323  1.00  0.00           N
ATOM   3492 1HZ  LYS B  39     170.956  -8.538  10.409  1.00  0.00           H
ATOM   3493 2HZ  LYS B  39     169.510  -8.862  11.238  1.00  0.00           H
ATOM   3494 3HZ  LYS B  39     169.556  -7.655  10.043  1.00  0.00           H
ATOM   3495  C   LYS B  39     172.993 -13.821   9.409  1.00  0.00           C
ATOM   3496  O   LYS B  39     173.146 -14.087  10.602  1.00  0.00           O
ATOM   3497  N   THR B  40     172.698 -14.739   8.493  1.00  0.00           N
ATOM   3498  H   THR B  40     172.589 -14.467   7.558  1.00  0.00           H
ATOM   3499  CA  THR B  40     172.532 -16.144   8.853  1.00  0.00           C
ATOM   3500  HA  THR B  40     173.298 -16.417   9.563  1.00  0.00           H
ATOM   3501  CB  THR B  40     171.160 -16.360   9.497  1.00  0.00           C
ATOM   3502  HB  THR B  40     170.391 -16.257   8.748  1.00  0.00           H
ATOM   3503  OG1 THR B  40     170.961 -15.391  10.517  1.00  0.00           O
ATOM   3504  HG1 THR B  40     171.701 -15.445  11.127  1.00  0.00           H
ATOM   3505  CG2 THR B  40     171.090 -17.763  10.103  1.00  0.00           C
ATOM   3506 1HG2 THR B  40     171.421 -18.487   9.374  1.00  0.00           H
ATOM   3507 2HG2 THR B  40     170.072 -17.980  10.390  1.00  0.00           H
ATOM   3508 3HG2 THR B  40     171.728 -17.811  10.974  1.00  0.00           H
ATOM   3509  C   THR B  40     172.661 -17.032   7.620  1.00  0.00           C
ATOM   3510  O   THR B  40     173.173 -18.150   7.698  1.00  0.00           O
ATOM   3511  N   GLY B  41     172.191 -16.527   6.483  1.00  0.00           N
ATOM   3512  H   GLY B  41     171.794 -15.631   6.484  1.00  0.00           H
ATOM   3513  CA  GLY B  41     172.252 -17.278   5.236  1.00  0.00           C
ATOM   3514 2HA  GLY B  41     172.637 -18.267   5.434  1.00  0.00           H
ATOM   3515 1HA  GLY B  41     172.910 -16.770   4.547  1.00  0.00           H
ATOM   3516  C   GLY B  41     170.867 -17.400   4.614  1.00  0.00           C
ATOM   3517  O   GLY B  41     170.505 -18.452   4.086  1.00  0.00           O
ATOM   3518  N   GLN B  42     170.097 -16.315   4.681  1.00  0.00           N
ATOM   3519  H   GLN B  42     170.441 -15.508   5.114  1.00  0.00           H
ATOM   3520  CA  GLN B  42     168.750 -16.309   4.118  1.00  0.00           C
ATOM   3521  HA  GLN B  42     168.818 -16.556   3.068  1.00  0.00           H
ATOM   3522  CB  GLN B  42     167.877 -17.363   4.814  1.00  0.00           C
ATOM   3523 2HB  GLN B  42     167.292 -16.892   5.590  1.00  0.00           H
ATOM   3524 1HB  GLN B  42     168.510 -18.121   5.252  1.00  0.00           H
ATOM   3525  CG  GLN B  42     166.933 -18.013   3.796  1.00  0.00           C
ATOM   3526 2HG  GLN B  42     167.442 -18.830   3.306  1.00  0.00           H
ATOM   3527 1HG  GLN B  42     166.637 -17.281   3.059  1.00  0.00           H
ATOM   3528  CD  GLN B  42     165.691 -18.546   4.503  1.00  0.00           C
ATOM   3529  OE1 GLN B  42     164.591 -18.035   4.295  1.00  0.00           O
ATOM   3530  NE2 GLN B  42     165.802 -19.548   5.331  1.00  0.00           N
ATOM   3531 1HE2 GLN B  42     166.679 -19.953   5.496  1.00  0.00           H
ATOM   3532 2HE2 GLN B  42     165.008 -19.895   5.788  1.00  0.00           H
ATOM   3533  C   GLN B  42     168.094 -14.930   4.251  1.00  0.00           C
ATOM   3534  O   GLN B  42     167.566 -14.403   3.271  1.00  0.00           O
ATOM   3535  N   PRO B  43     168.110 -14.332   5.427  1.00  0.00           N
ATOM   3536  CA  PRO B  43     167.478 -13.002   5.634  1.00  0.00           C
ATOM   3537  HA  PRO B  43     166.577 -12.926   5.049  1.00  0.00           H
ATOM   3538  CB  PRO B  43     167.113 -13.018   7.115  1.00  0.00           C
ATOM   3539 2HB  PRO B  43     166.126 -13.432   7.253  1.00  0.00           H
ATOM   3540 1HB  PRO B  43     167.161 -12.017   7.522  1.00  0.00           H
ATOM   3541  CG  PRO B  43     168.131 -13.896   7.770  1.00  0.00           C
ATOM   3542 2HG  PRO B  43     167.663 -14.490   8.539  1.00  0.00           H
ATOM   3543 1HG  PRO B  43     168.917 -13.289   8.198  1.00  0.00           H
ATOM   3544  CD  PRO B  43     168.708 -14.820   6.688  1.00  0.00           C
ATOM   3545 1HD  PRO B  43     169.785 -14.731   6.658  1.00  0.00           H
ATOM   3546 2HD  PRO B  43     168.416 -15.841   6.869  1.00  0.00           H
ATOM   3547  C   PRO B  43     168.409 -11.831   5.316  1.00  0.00           C
ATOM   3548  O   PRO B  43     169.621 -11.903   5.522  1.00  0.00           O
ATOM   3549  N   SER B  44     167.810 -10.757   4.809  1.00  0.00           N
ATOM   3550  H   SER B  44     166.842 -10.785   4.659  1.00  0.00           H
ATOM   3551  CA  SER B  44     168.538  -9.537   4.468  1.00  0.00           C
ATOM   3552  HA  SER B  44     169.283  -9.343   5.226  1.00  0.00           H
ATOM   3553  CB  SER B  44     169.224  -9.678   3.111  1.00  0.00           C
ATOM   3554 2HB  SER B  44     168.518  -9.436   2.328  1.00  0.00           H
ATOM   3555 1HB  SER B  44     169.567 -10.690   2.981  1.00  0.00           H
ATOM   3556  OG  SER B  44     170.335  -8.794   3.051  1.00  0.00           O
ATOM   3557  HG  SER B  44     169.999  -7.895   3.062  1.00  0.00           H
ATOM   3558  C   SER B  44     167.563  -8.370   4.410  1.00  0.00           C
ATOM   3559  O   SER B  44     167.814  -7.300   4.967  1.00  0.00           O
ATOM   3560  N   SER B  45     166.444  -8.597   3.725  1.00  0.00           N
ATOM   3561  H   SER B  45     166.312  -9.473   3.307  1.00  0.00           H
ATOM   3562  CA  SER B  45     165.410  -7.577   3.581  1.00  0.00           C
ATOM   3563  HA  SER B  45     165.241  -7.108   4.539  1.00  0.00           H
ATOM   3564  CB  SER B  45     165.858  -6.515   2.578  1.00  0.00           C
ATOM   3565 2HB  SER B  45     166.714  -5.984   2.973  1.00  0.00           H
ATOM   3566 1HB  SER B  45     165.055  -5.817   2.407  1.00  0.00           H
ATOM   3567  OG  SER B  45     166.200  -7.143   1.349  1.00  0.00           O
ATOM   3568  HG  SER B  45     167.135  -7.358   1.376  1.00  0.00           H
ATOM   3569  C   SER B  45     164.110  -8.218   3.103  1.00  0.00           C
ATOM   3570  O   SER B  45     164.117  -9.339   2.596  1.00  0.00           O
ATOM   3571  N   GLY B  46     162.997  -7.505   3.267  1.00  0.00           N
ATOM   3572  H   GLY B  46     163.049  -6.616   3.674  1.00  0.00           H
ATOM   3573  CA  GLY B  46     161.700  -8.030   2.846  1.00  0.00           C
ATOM   3574 2HA  GLY B  46     161.150  -8.355   3.716  1.00  0.00           H
ATOM   3575 1HA  GLY B  46     161.855  -8.874   2.189  1.00  0.00           H
ATOM   3576  C   GLY B  46     160.889  -6.968   2.114  1.00  0.00           C
ATOM   3577  O   GLY B  46     160.880  -5.805   2.510  1.00  0.00           O
ATOM   3578  N   SER B  47     160.211  -7.374   1.045  1.00  0.00           N
ATOM   3579  H   SER B  47     160.258  -8.314   0.773  1.00  0.00           H
ATOM   3580  CA  SER B  47     159.398  -6.443   0.270  1.00  0.00           C
ATOM   3581  HA  SER B  47     159.025  -5.674   0.929  1.00  0.00           H
ATOM   3582  CB  SER B  47     160.245  -5.790  -0.823  1.00  0.00           C
ATOM   3583 2HB  SER B  47     160.917  -6.526  -1.243  1.00  0.00           H
ATOM   3584 1HB  SER B  47     160.820  -4.983  -0.401  1.00  0.00           H
ATOM   3585  OG  SER B  47     159.392  -5.274  -1.837  1.00  0.00           O
ATOM   3586  HG  SER B  47     159.134  -6.002  -2.407  1.00  0.00           H
ATOM   3587  C   SER B  47     158.216  -7.169  -0.357  1.00  0.00           C
ATOM   3588  O   SER B  47     158.219  -8.395  -0.467  1.00  0.00           O
ATOM   3589  N   ALA B  48     157.207  -6.407  -0.766  1.00  0.00           N
ATOM   3590  H   ALA B  48     157.259  -5.435  -0.654  1.00  0.00           H
ATOM   3591  CA  ALA B  48     156.024  -6.998  -1.380  1.00  0.00           C
ATOM   3592  HA  ALA B  48     156.311  -7.896  -1.904  1.00  0.00           H
ATOM   3593  CB  ALA B  48     154.999  -7.363  -0.307  1.00  0.00           C
ATOM   3594 1HB  ALA B  48     154.992  -6.600   0.458  1.00  0.00           H
ATOM   3595 2HB  ALA B  48     155.262  -8.313   0.133  1.00  0.00           H
ATOM   3596 3HB  ALA B  48     154.018  -7.433  -0.755  1.00  0.00           H
ATOM   3597  C   ALA B  48     155.374  -6.040  -2.359  1.00  0.00           C
ATOM   3598  O   ALA B  48     155.556  -4.824  -2.276  1.00  0.00           O
ATOM   3599  N   LEU B  49     154.614  -6.607  -3.285  1.00  0.00           N
ATOM   3600  H   LEU B  49     154.531  -7.583  -3.306  1.00  0.00           H
ATOM   3601  CA  LEU B  49     153.904  -5.813  -4.268  1.00  0.00           C
ATOM   3602  HA  LEU B  49     153.593  -4.891  -3.802  1.00  0.00           H
ATOM   3603  CB  LEU B  49     154.813  -5.489  -5.463  1.00  0.00           C
ATOM   3604 2HB  LEU B  49     154.379  -5.887  -6.368  1.00  0.00           H
ATOM   3605 1HB  LEU B  49     155.784  -5.935  -5.305  1.00  0.00           H
ATOM   3606  CG  LEU B  49     154.967  -3.968  -5.603  1.00  0.00           C
ATOM   3607  HG  LEU B  49     155.351  -3.560  -4.679  1.00  0.00           H
ATOM   3608  CD1 LEU B  49     155.944  -3.655  -6.739  1.00  0.00           C
ATOM   3609 1HD1 LEU B  49     156.948  -3.904  -6.429  1.00  0.00           H
ATOM   3610 2HD1 LEU B  49     155.892  -2.603  -6.979  1.00  0.00           H
ATOM   3611 3HD1 LEU B  49     155.681  -4.237  -7.610  1.00  0.00           H
ATOM   3612  CD2 LEU B  49     153.605  -3.333  -5.918  1.00  0.00           C
ATOM   3613 1HD2 LEU B  49     153.365  -3.496  -6.959  1.00  0.00           H
ATOM   3614 2HD2 LEU B  49     153.649  -2.273  -5.722  1.00  0.00           H
ATOM   3615 3HD2 LEU B  49     152.842  -3.780  -5.300  1.00  0.00           H
ATOM   3616  C   LEU B  49     152.663  -6.562  -4.740  1.00  0.00           C
ATOM   3617  O   LEU B  49     152.758  -7.676  -5.255  1.00  0.00           O
ATOM   3618  N   ILE B  50     151.501  -5.943  -4.554  1.00  0.00           N
ATOM   3619  H   ILE B  50     151.491  -5.058  -4.134  1.00  0.00           H
ATOM   3620  CA  ILE B  50     150.241  -6.557  -4.962  1.00  0.00           C
ATOM   3621  HA  ILE B  50     150.440  -7.550  -5.337  1.00  0.00           H
ATOM   3622  CB  ILE B  50     149.295  -6.660  -3.755  1.00  0.00           C
ATOM   3623  HB  ILE B  50     149.284  -5.717  -3.226  1.00  0.00           H
ATOM   3624  CG1 ILE B  50     149.786  -7.770  -2.814  1.00  0.00           C
ATOM   3625 2HG1 ILE B  50     150.072  -8.632  -3.397  1.00  0.00           H
ATOM   3626 1HG1 ILE B  50     148.990  -8.044  -2.137  1.00  0.00           H
ATOM   3627  CG2 ILE B  50     147.877  -6.997  -4.225  1.00  0.00           C
ATOM   3628 1HG2 ILE B  50     147.906  -7.869  -4.861  1.00  0.00           H
ATOM   3629 2HG2 ILE B  50     147.474  -6.162  -4.778  1.00  0.00           H
ATOM   3630 3HG2 ILE B  50     147.251  -7.196  -3.367  1.00  0.00           H
ATOM   3631  CD1 ILE B  50     150.994  -7.283  -2.005  1.00  0.00           C
ATOM   3632 1HD1 ILE B  50     151.902  -7.660  -2.452  1.00  0.00           H
ATOM   3633 2HD1 ILE B  50     150.916  -7.647  -0.991  1.00  0.00           H
ATOM   3634 3HD1 ILE B  50     151.017  -6.203  -1.997  1.00  0.00           H
ATOM   3635  C   ILE B  50     149.606  -5.729  -6.074  1.00  0.00           C
ATOM   3636  O   ILE B  50     149.654  -4.500  -6.038  1.00  0.00           O
ATOM   3637  N   ARG B  51     149.011  -6.408  -7.056  1.00  0.00           N
ATOM   3638  H   ARG B  51     148.990  -7.387  -7.023  1.00  0.00           H
ATOM   3639  CA  ARG B  51     148.390  -5.711  -8.181  1.00  0.00           C
ATOM   3640  HA  ARG B  51     148.408  -4.651  -7.983  1.00  0.00           H
ATOM   3641  CB  ARG B  51     149.186  -5.980  -9.460  1.00  0.00           C
ATOM   3642 2HB  ARG B  51     148.689  -5.512 -10.297  1.00  0.00           H
ATOM   3643 1HB  ARG B  51     149.247  -7.045  -9.627  1.00  0.00           H
ATOM   3644  CG  ARG B  51     150.596  -5.402  -9.320  1.00  0.00           C
ATOM   3645 2HG  ARG B  51     151.007  -5.682  -8.362  1.00  0.00           H
ATOM   3646 1HG  ARG B  51     150.552  -4.325  -9.393  1.00  0.00           H
ATOM   3647  CD  ARG B  51     151.489  -5.952 -10.435  1.00  0.00           C
ATOM   3648 2HD  ARG B  51     151.280  -5.423 -11.354  1.00  0.00           H
ATOM   3649 1HD  ARG B  51     151.282  -7.003 -10.574  1.00  0.00           H
ATOM   3650  NE  ARG B  51     152.898  -5.782 -10.085  1.00  0.00           N
ATOM   3651  HE  ARG B  51     153.142  -5.135  -9.391  1.00  0.00           H
ATOM   3652  CZ  ARG B  51     153.863  -6.488 -10.682  1.00  0.00           C
ATOM   3653  NH1 ARG B  51     153.576  -7.357 -11.617  1.00  0.00           N
ATOM   3654 1HH1 ARG B  51     152.626  -7.500 -11.894  1.00  0.00           H
ATOM   3655 2HH1 ARG B  51     154.307  -7.879 -12.056  1.00  0.00           H
ATOM   3656  NH2 ARG B  51     155.107  -6.307 -10.329  1.00  0.00           N
ATOM   3657 1HH2 ARG B  51     155.333  -5.644  -9.616  1.00  0.00           H
ATOM   3658 2HH2 ARG B  51     155.833  -6.833 -10.771  1.00  0.00           H
ATOM   3659  C   ARG B  51     146.941  -6.146  -8.389  1.00  0.00           C
ATOM   3660  O   ARG B  51     146.633  -7.339  -8.411  1.00  0.00           O
ATOM   3661  N   HIS B  52     146.064  -5.154  -8.543  1.00  0.00           N
ATOM   3662  H   HIS B  52     146.384  -4.229  -8.498  1.00  0.00           H
ATOM   3663  CA  HIS B  52     144.642  -5.398  -8.777  1.00  0.00           C
ATOM   3664  HA  HIS B  52     144.479  -6.457  -8.913  1.00  0.00           H
ATOM   3665  CB  HIS B  52     143.808  -4.904  -7.589  1.00  0.00           C
ATOM   3666 2HB  HIS B  52     142.799  -5.278  -7.701  1.00  0.00           H
ATOM   3667 1HB  HIS B  52     143.777  -3.827  -7.615  1.00  0.00           H
ATOM   3668  CG  HIS B  52     144.336  -5.330  -6.244  1.00  0.00           C
ATOM   3669  ND1 HIS B  52     144.781  -4.415  -5.303  1.00  0.00           N
ATOM   3670  HD1 HIS B  52     144.806  -3.441  -5.408  1.00  0.00           H
ATOM   3671  CD2 HIS B  52     144.487  -6.566  -5.666  1.00  0.00           C
ATOM   3672  HD2 HIS B  52     144.235  -7.506  -6.133  1.00  0.00           H
ATOM   3673  CE1 HIS B  52     145.172  -5.108  -4.218  1.00  0.00           C
ATOM   3674  HE1 HIS B  52     145.567  -4.655  -3.320  1.00  0.00           H
ATOM   3675  NE2 HIS B  52     145.014  -6.423  -4.386  1.00  0.00           N
ATOM   3676  C   HIS B  52     144.210  -4.654 -10.038  1.00  0.00           C
ATOM   3677  O   HIS B  52     144.818  -3.649 -10.398  1.00  0.00           O
ATOM   3678  N   PHE B  53     143.167  -5.141 -10.708  1.00  0.00           N
ATOM   3679  H   PHE B  53     142.709  -5.942 -10.377  1.00  0.00           H
ATOM   3680  CA  PHE B  53     142.695  -4.493 -11.934  1.00  0.00           C
ATOM   3681  HA  PHE B  53     143.414  -3.743 -12.229  1.00  0.00           H
ATOM   3682  CB  PHE B  53     142.579  -5.526 -13.058  1.00  0.00           C
ATOM   3683 2HB  PHE B  53     141.792  -5.216 -13.732  1.00  0.00           H
ATOM   3684 1HB  PHE B  53     142.306  -6.476 -12.627  1.00  0.00           H
ATOM   3685  CG  PHE B  53     143.855  -5.704 -13.849  1.00  0.00           C
ATOM   3686  CD1 PHE B  53     144.235  -4.739 -14.789  1.00  0.00           C
ATOM   3687  HD1 PHE B  53     143.616  -3.868 -14.948  1.00  0.00           H
ATOM   3688  CD2 PHE B  53     144.658  -6.833 -13.644  1.00  0.00           C
ATOM   3689  HD2 PHE B  53     144.367  -7.579 -12.919  1.00  0.00           H
ATOM   3690  CE1 PHE B  53     145.416  -4.902 -15.523  1.00  0.00           C
ATOM   3691  HE1 PHE B  53     145.708  -4.156 -16.248  1.00  0.00           H
ATOM   3692  CE2 PHE B  53     145.839  -6.996 -14.378  1.00  0.00           C
ATOM   3693  HE2 PHE B  53     146.458  -7.867 -14.219  1.00  0.00           H
ATOM   3694  CZ  PHE B  53     146.218  -6.030 -15.318  1.00  0.00           C
ATOM   3695  HZ  PHE B  53     147.129  -6.156 -15.884  1.00  0.00           H
ATOM   3696  C   PHE B  53     141.342  -3.816 -11.723  1.00  0.00           C
ATOM   3697  O   PHE B  53     140.544  -4.251 -10.898  1.00  0.00           O
ATOM   3698  N   TYR B  54     141.103  -2.746 -12.485  1.00  0.00           N
ATOM   3699  H   TYR B  54     141.785  -2.458 -13.119  1.00  0.00           H
ATOM   3700  CA  TYR B  54     139.850  -1.996 -12.404  1.00  0.00           C
ATOM   3701  HA  TYR B  54     139.410  -2.132 -11.428  1.00  0.00           H
ATOM   3702  CB  TYR B  54     140.115  -0.504 -12.638  1.00  0.00           C
ATOM   3703 2HB  TYR B  54     139.185  -0.036 -12.926  1.00  0.00           H
ATOM   3704 1HB  TYR B  54     140.804  -0.409 -13.452  1.00  0.00           H
ATOM   3705  CG  TYR B  54     140.687   0.242 -11.453  1.00  0.00           C
ATOM   3706  CD1 TYR B  54     141.724  -0.313 -10.692  1.00  0.00           C
ATOM   3707  HD1 TYR B  54     142.114  -1.289 -10.940  1.00  0.00           H
ATOM   3708  CD2 TYR B  54     140.184   1.508 -11.129  1.00  0.00           C
ATOM   3709  HD2 TYR B  54     139.386   1.937 -11.716  1.00  0.00           H
ATOM   3710  CE1 TYR B  54     142.252   0.398  -9.608  1.00  0.00           C
ATOM   3711  HE1 TYR B  54     143.051  -0.029  -9.020  1.00  0.00           H
ATOM   3712  CE2 TYR B  54     140.711   2.215 -10.045  1.00  0.00           C
ATOM   3713  HE2 TYR B  54     140.318   3.190  -9.795  1.00  0.00           H
ATOM   3714  CZ  TYR B  54     141.743   1.661  -9.285  1.00  0.00           C
ATOM   3715  OH  TYR B  54     142.259   2.362  -8.215  1.00  0.00           O
ATOM   3716  HH  TYR B  54     141.555   2.898  -7.843  1.00  0.00           H
ATOM   3717  C   TYR B  54     138.880  -2.495 -13.476  1.00  0.00           C
ATOM   3718  O   TYR B  54     139.309  -3.120 -14.445  1.00  0.00           O
ATOM   3719  N   PRO B  55     137.595  -2.223 -13.321  1.00  0.00           N
ATOM   3720  CA  PRO B  55     136.534  -2.657 -14.274  1.00  0.00           C
ATOM   3721  HA  PRO B  55     136.033  -3.532 -13.896  1.00  0.00           H
ATOM   3722  CB  PRO B  55     135.566  -1.474 -14.247  1.00  0.00           C
ATOM   3723 2HB  PRO B  55     134.550  -1.821 -14.350  1.00  0.00           H
ATOM   3724 1HB  PRO B  55     135.807  -0.778 -15.039  1.00  0.00           H
ATOM   3725  CG  PRO B  55     135.750  -0.821 -12.904  1.00  0.00           C
ATOM   3726 2HG  PRO B  55     134.875  -0.982 -12.294  1.00  0.00           H
ATOM   3727 1HG  PRO B  55     135.919   0.239 -13.033  1.00  0.00           H
ATOM   3728  CD  PRO B  55     136.969  -1.469 -12.233  1.00  0.00           C
ATOM   3729 1HD  PRO B  55     137.639  -0.712 -11.852  1.00  0.00           H
ATOM   3730 2HD  PRO B  55     136.660  -2.137 -11.445  1.00  0.00           H
ATOM   3731  C   PRO B  55     137.054  -2.917 -15.682  1.00  0.00           C
ATOM   3732  O   PRO B  55     137.370  -1.986 -16.420  1.00  0.00           O
ATOM   3733  N   ASN B  56     137.135  -4.195 -16.045  1.00  0.00           N
ATOM   3734  H   ASN B  56     136.856  -4.894 -15.418  1.00  0.00           H
ATOM   3735  CA  ASN B  56     137.633  -4.569 -17.361  1.00  0.00           C
ATOM   3736  HA  ASN B  56     137.749  -5.642 -17.402  1.00  0.00           H
ATOM   3737  CB  ASN B  56     136.642  -4.131 -18.445  1.00  0.00           C
ATOM   3738 2HB  ASN B  56     137.037  -4.390 -19.416  1.00  0.00           H
ATOM   3739 1HB  ASN B  56     136.503  -3.061 -18.390  1.00  0.00           H
ATOM   3740  CG  ASN B  56     135.296  -4.826 -18.247  1.00  0.00           C
ATOM   3741  OD1 ASN B  56     134.954  -5.221 -17.131  1.00  0.00           O
ATOM   3742  ND2 ASN B  56     134.505  -4.997 -19.271  1.00  0.00           N
ATOM   3743 1HD2 ASN B  56     134.777  -4.681 -20.158  1.00  0.00           H
ATOM   3744 2HD2 ASN B  56     133.639  -5.441 -19.153  1.00  0.00           H
ATOM   3745  C   ASN B  56     138.989  -3.912 -17.593  1.00  0.00           C
ATOM   3746  O   ASN B  56     139.133  -3.042 -18.453  1.00  0.00           O
ATOM   3747  N   PHE B  57     139.979  -4.334 -16.806  1.00  0.00           N
ATOM   3748  H   PHE B  57     139.792  -5.026 -16.138  1.00  0.00           H
ATOM   3749  CA  PHE B  57     141.336  -3.793 -16.908  1.00  0.00           C
ATOM   3750  HA  PHE B  57     141.858  -3.999 -15.986  1.00  0.00           H
ATOM   3751  CB  PHE B  57     142.084  -4.482 -18.055  1.00  0.00           C
ATOM   3752 2HB  PHE B  57     142.171  -5.535 -17.824  1.00  0.00           H
ATOM   3753 1HB  PHE B  57     143.075  -4.063 -18.120  1.00  0.00           H
ATOM   3754  CG  PHE B  57     141.411  -4.331 -19.401  1.00  0.00           C
ATOM   3755  CD1 PHE B  57     141.553  -3.140 -20.125  1.00  0.00           C
ATOM   3756  HD1 PHE B  57     142.143  -2.331 -19.724  1.00  0.00           H
ATOM   3757  CD2 PHE B  57     140.645  -5.380 -19.924  1.00  0.00           C
ATOM   3758  HD2 PHE B  57     140.536  -6.299 -19.367  1.00  0.00           H
ATOM   3759  CE1 PHE B  57     140.930  -3.000 -21.371  1.00  0.00           C
ATOM   3760  HE1 PHE B  57     141.039  -2.081 -21.928  1.00  0.00           H
ATOM   3761  CE2 PHE B  57     140.022  -5.239 -21.170  1.00  0.00           C
ATOM   3762  HE2 PHE B  57     139.432  -6.049 -21.574  1.00  0.00           H
ATOM   3763  CZ  PHE B  57     140.164  -4.049 -21.893  1.00  0.00           C
ATOM   3764  HZ  PHE B  57     139.683  -3.940 -22.854  1.00  0.00           H
ATOM   3765  C   PHE B  57     141.325  -2.278 -17.135  1.00  0.00           C
ATOM   3766  O   PHE B  57     142.258  -1.728 -17.723  1.00  0.00           O
ATOM   3767  N   SER B  58     140.274  -1.604 -16.661  1.00  0.00           N
ATOM   3768  H   SER B  58     139.562  -2.092 -16.169  1.00  0.00           H
ATOM   3769  CA  SER B  58     140.172  -0.154 -16.848  1.00  0.00           C
ATOM   3770  HA  SER B  58     140.218   0.064 -17.905  1.00  0.00           H
ATOM   3771  CB  SER B  58     138.841   0.358 -16.300  1.00  0.00           C
ATOM   3772 2HB  SER B  58     138.055   0.153 -17.015  1.00  0.00           H
ATOM   3773 1HB  SER B  58     138.902   1.420 -16.133  1.00  0.00           H
ATOM   3774  OG  SER B  58     138.560  -0.293 -15.069  1.00  0.00           O
ATOM   3775  HG  SER B  58     138.109   0.334 -14.498  1.00  0.00           H
ATOM   3776  C   SER B  58     141.320   0.574 -16.147  1.00  0.00           C
ATOM   3777  O   SER B  58     141.629   1.721 -16.473  1.00  0.00           O
ATOM   3778  N   ALA B  59     141.947  -0.099 -15.186  1.00  0.00           N
ATOM   3779  H   ALA B  59     141.666  -1.014 -14.979  1.00  0.00           H
ATOM   3780  CA  ALA B  59     143.050   0.498 -14.433  1.00  0.00           C
ATOM   3781  HA  ALA B  59     143.774   0.894 -15.129  1.00  0.00           H
ATOM   3782  CB  ALA B  59     142.527   1.644 -13.559  1.00  0.00           C
ATOM   3783 1HB  ALA B  59     142.861   2.587 -13.964  1.00  0.00           H
ATOM   3784 2HB  ALA B  59     142.902   1.532 -12.552  1.00  0.00           H
ATOM   3785 3HB  ALA B  59     141.447   1.621 -13.545  1.00  0.00           H
ATOM   3786  C   ALA B  59     143.727  -0.553 -13.559  1.00  0.00           C
ATOM   3787  O   ALA B  59     143.326  -1.714 -13.556  1.00  0.00           O
ATOM   3788  N   THR B  60     144.756  -0.143 -12.820  1.00  0.00           N
ATOM   3789  H   THR B  60     145.037   0.794 -12.857  1.00  0.00           H
ATOM   3790  CA  THR B  60     145.468  -1.076 -11.956  1.00  0.00           C
ATOM   3791  HA  THR B  60     144.777  -1.837 -11.631  1.00  0.00           H
ATOM   3792  CB  THR B  60     146.602  -1.748 -12.735  1.00  0.00           C
ATOM   3793  HB  THR B  60     147.407  -1.046 -12.876  1.00  0.00           H
ATOM   3794  OG1 THR B  60     146.116  -2.173 -14.000  1.00  0.00           O
ATOM   3795  HG1 THR B  60     146.337  -1.497 -14.645  1.00  0.00           H
ATOM   3796  CG2 THR B  60     147.118  -2.957 -11.953  1.00  0.00           C
ATOM   3797 1HG2 THR B  60     148.074  -3.263 -12.353  1.00  0.00           H
ATOM   3798 2HG2 THR B  60     146.414  -3.771 -12.042  1.00  0.00           H
ATOM   3799 3HG2 THR B  60     147.232  -2.692 -10.912  1.00  0.00           H
ATOM   3800  C   THR B  60     146.036  -0.372 -10.726  1.00  0.00           C
ATOM   3801  O   THR B  60     146.565   0.734 -10.816  1.00  0.00           O
ATOM   3802  N   LEU B  61     145.914  -1.033  -9.578  1.00  0.00           N
ATOM   3803  H   LEU B  61     145.471  -1.905  -9.578  1.00  0.00           H
ATOM   3804  CA  LEU B  61     146.419  -0.498  -8.317  1.00  0.00           C
ATOM   3805  HA  LEU B  61     146.753   0.515  -8.468  1.00  0.00           H
ATOM   3806  CB  LEU B  61     145.297  -0.526  -7.259  1.00  0.00           C
ATOM   3807 2HB  LEU B  61     145.542  -1.253  -6.498  1.00  0.00           H
ATOM   3808 1HB  LEU B  61     144.371  -0.813  -7.734  1.00  0.00           H
ATOM   3809  CG  LEU B  61     145.112   0.852  -6.597  1.00  0.00           C
ATOM   3810  HG  LEU B  61     144.240   0.820  -5.959  1.00  0.00           H
ATOM   3811  CD1 LEU B  61     146.339   1.187  -5.743  1.00  0.00           C
ATOM   3812 1HD1 LEU B  61     146.345   2.244  -5.518  1.00  0.00           H
ATOM   3813 2HD1 LEU B  61     147.237   0.930  -6.284  1.00  0.00           H
ATOM   3814 3HD1 LEU B  61     146.301   0.624  -4.822  1.00  0.00           H
ATOM   3815  CD2 LEU B  61     144.915   1.935  -7.668  1.00  0.00           C
ATOM   3816 1HD2 LEU B  61     144.308   2.733  -7.265  1.00  0.00           H
ATOM   3817 2HD2 LEU B  61     144.422   1.509  -8.530  1.00  0.00           H
ATOM   3818 3HD2 LEU B  61     145.874   2.328  -7.960  1.00  0.00           H
ATOM   3819  C   LEU B  61     147.594  -1.346  -7.842  1.00  0.00           C
ATOM   3820  O   LEU B  61     147.531  -2.573  -7.890  1.00  0.00           O
ATOM   3821  N   GLY B  62     148.662  -0.696  -7.386  1.00  0.00           N
ATOM   3822  H   GLY B  62     148.662   0.284  -7.366  1.00  0.00           H
ATOM   3823  CA  GLY B  62     149.832  -1.429  -6.918  1.00  0.00           C
ATOM   3824 2HA  GLY B  62     150.542  -1.515  -7.727  1.00  0.00           H
ATOM   3825 1HA  GLY B  62     149.527  -2.415  -6.609  1.00  0.00           H
ATOM   3826  C   GLY B  62     150.500  -0.724  -5.748  1.00  0.00           C
ATOM   3827  O   GLY B  62     150.808   0.464  -5.822  1.00  0.00           O
ATOM   3828  N   VAL B  63     150.721  -1.463  -4.665  1.00  0.00           N
ATOM   3829  H   VAL B  63     150.444  -2.403  -4.656  1.00  0.00           H
ATOM   3830  CA  VAL B  63     151.369  -0.892  -3.490  1.00  0.00           C
ATOM   3831  HA  VAL B  63     151.624   0.132  -3.713  1.00  0.00           H
ATOM   3832  CB  VAL B  63     150.422  -0.906  -2.262  1.00  0.00           C
ATOM   3833  HB  VAL B  63     150.332   0.102  -1.881  1.00  0.00           H
ATOM   3834  CG1 VAL B  63     149.030  -1.413  -2.657  1.00  0.00           C
ATOM   3835 1HG1 VAL B  63     149.094  -2.450  -2.950  1.00  0.00           H
ATOM   3836 2HG1 VAL B  63     148.654  -0.828  -3.483  1.00  0.00           H
ATOM   3837 3HG1 VAL B  63     148.361  -1.318  -1.815  1.00  0.00           H
ATOM   3838  CG2 VAL B  63     150.983  -1.810  -1.159  1.00  0.00           C
ATOM   3839 1HG2 VAL B  63     150.287  -1.845  -0.335  1.00  0.00           H
ATOM   3840 2HG2 VAL B  63     151.928  -1.417  -0.815  1.00  0.00           H
ATOM   3841 3HG2 VAL B  63     151.128  -2.807  -1.549  1.00  0.00           H
ATOM   3842  C   VAL B  63     152.661  -1.651  -3.194  1.00  0.00           C
ATOM   3843  O   VAL B  63     152.681  -2.883  -3.197  1.00  0.00           O
ATOM   3844  N   GLY B  64     153.733  -0.904  -2.940  1.00  0.00           N
ATOM   3845  H   GLY B  64     153.651   0.070  -2.955  1.00  0.00           H
ATOM   3846  CA  GLY B  64     155.027  -1.507  -2.641  1.00  0.00           C
ATOM   3847 2HA  GLY B  64     155.774  -1.089  -3.299  1.00  0.00           H
ATOM   3848 1HA  GLY B  64     154.969  -2.574  -2.800  1.00  0.00           H
ATOM   3849  C   GLY B  64     155.430  -1.235  -1.196  1.00  0.00           C
ATOM   3850  O   GLY B  64     155.195  -0.146  -0.673  1.00  0.00           O
ATOM   3851  N   VAL B  65     156.037  -2.232  -0.560  1.00  0.00           N
ATOM   3852  H   VAL B  65     156.195  -3.076  -1.033  1.00  0.00           H
ATOM   3853  CA  VAL B  65     156.472  -2.100   0.828  1.00  0.00           C
ATOM   3854  HA  VAL B  65     156.463  -1.053   1.094  1.00  0.00           H
ATOM   3855  CB  VAL B  65     155.502  -2.857   1.766  1.00  0.00           C
ATOM   3856  HB  VAL B  65     154.751  -2.168   2.126  1.00  0.00           H
ATOM   3857  CG1 VAL B  65     154.813  -4.001   1.013  1.00  0.00           C
ATOM   3858 1HG1 VAL B  65     154.373  -4.687   1.722  1.00  0.00           H
ATOM   3859 2HG1 VAL B  65     155.539  -4.524   0.409  1.00  0.00           H
ATOM   3860 3HG1 VAL B  65     154.039  -3.598   0.376  1.00  0.00           H
ATOM   3861  CG2 VAL B  65     156.266  -3.441   2.960  1.00  0.00           C
ATOM   3862 1HG2 VAL B  65     156.875  -2.671   3.410  1.00  0.00           H
ATOM   3863 2HG2 VAL B  65     156.897  -4.250   2.623  1.00  0.00           H
ATOM   3864 3HG2 VAL B  65     155.562  -3.815   3.689  1.00  0.00           H
ATOM   3865  C   VAL B  65     157.897  -2.631   0.986  1.00  0.00           C
ATOM   3866  O   VAL B  65     158.277  -3.613   0.346  1.00  0.00           O
ATOM   3867  N   ARG B  66     158.676  -1.972   1.843  1.00  0.00           N
ATOM   3868  H   ARG B  66     158.314  -1.195   2.316  1.00  0.00           H
ATOM   3869  CA  ARG B  66     160.055  -2.380   2.097  1.00  0.00           C
ATOM   3870  HA  ARG B  66     160.218  -3.359   1.672  1.00  0.00           H
ATOM   3871  CB  ARG B  66     161.028  -1.386   1.456  1.00  0.00           C
ATOM   3872 2HB  ARG B  66     161.997  -1.483   1.921  1.00  0.00           H
ATOM   3873 1HB  ARG B  66     160.660  -0.382   1.603  1.00  0.00           H
ATOM   3874  CG  ARG B  66     161.155  -1.673  -0.048  1.00  0.00           C
ATOM   3875 2HG  ARG B  66     160.227  -2.084  -0.418  1.00  0.00           H
ATOM   3876 1HG  ARG B  66     161.952  -2.384  -0.210  1.00  0.00           H
ATOM   3877  CD  ARG B  66     161.470  -0.376  -0.802  1.00  0.00           C
ATOM   3878 2HD  ARG B  66     162.094   0.256  -0.185  1.00  0.00           H
ATOM   3879 1HD  ARG B  66     160.548   0.139  -1.022  1.00  0.00           H
ATOM   3880  NE  ARG B  66     162.168  -0.674  -2.053  1.00  0.00           N
ATOM   3881  HE  ARG B  66     162.696  -1.497  -2.118  1.00  0.00           H
ATOM   3882  CZ  ARG B  66     162.107   0.142  -3.110  1.00  0.00           C
ATOM   3883  NH1 ARG B  66     161.415   1.253  -3.062  1.00  0.00           N
ATOM   3884 1HH1 ARG B  66     160.924   1.503  -2.228  1.00  0.00           H
ATOM   3885 2HH1 ARG B  66     161.377   1.852  -3.862  1.00  0.00           H
ATOM   3886  NH2 ARG B  66     162.748  -0.170  -4.204  1.00  0.00           N
ATOM   3887 1HH2 ARG B  66     163.281  -1.015  -4.247  1.00  0.00           H
ATOM   3888 2HH2 ARG B  66     162.707   0.436  -4.998  1.00  0.00           H
ATOM   3889  C   ARG B  66     160.307  -2.443   3.599  1.00  0.00           C
ATOM   3890  O   ARG B  66     159.877  -1.561   4.344  1.00  0.00           O
ATOM   3891  N   TYR B  67     161.008  -3.488   4.035  1.00  0.00           N
ATOM   3892  H   TYR B  67     161.338  -4.145   3.392  1.00  0.00           H
ATOM   3893  CA  TYR B  67     161.297  -3.669   5.454  1.00  0.00           C
ATOM   3894  HA  TYR B  67     160.958  -2.800   5.994  1.00  0.00           H
ATOM   3895  CB  TYR B  67     160.555  -4.904   5.983  1.00  0.00           C
ATOM   3896 2HB  TYR B  67     161.277  -5.682   6.189  1.00  0.00           H
ATOM   3897 1HB  TYR B  67     159.883  -5.257   5.217  1.00  0.00           H
ATOM   3898  CG  TYR B  67     159.751  -4.642   7.235  1.00  0.00           C
ATOM   3899  CD1 TYR B  67     158.413  -4.244   7.136  1.00  0.00           C
ATOM   3900  HD1 TYR B  67     157.956  -4.124   6.164  1.00  0.00           H
ATOM   3901  CD2 TYR B  67     160.344  -4.798   8.493  1.00  0.00           C
ATOM   3902  HD2 TYR B  67     161.377  -5.104   8.570  1.00  0.00           H
ATOM   3903  CE1 TYR B  67     157.668  -4.001   8.294  1.00  0.00           C
ATOM   3904  HE1 TYR B  67     156.635  -3.693   8.218  1.00  0.00           H
ATOM   3905  CE2 TYR B  67     159.599  -4.554   9.653  1.00  0.00           C
ATOM   3906  HE2 TYR B  67     160.056  -4.673  10.624  1.00  0.00           H
ATOM   3907  CZ  TYR B  67     158.260  -4.156   9.553  1.00  0.00           C
ATOM   3908  OH  TYR B  67     157.524  -3.916  10.696  1.00  0.00           O
ATOM   3909  HH  TYR B  67     157.102  -4.738  10.955  1.00  0.00           H
ATOM   3910  C   TYR B  67     162.793  -3.842   5.692  1.00  0.00           C
ATOM   3911  O   TYR B  67     163.424  -4.733   5.120  1.00  0.00           O
ATOM   3912  N   ASP B  68     163.346  -2.981   6.541  1.00  0.00           N
ATOM   3913  H   ASP B  68     162.787  -2.287   6.948  1.00  0.00           H
ATOM   3914  CA  ASP B  68     164.762  -3.043   6.881  1.00  0.00           C
ATOM   3915  HA  ASP B  68     165.238  -3.797   6.270  1.00  0.00           H
ATOM   3916  CB  ASP B  68     165.427  -1.691   6.621  1.00  0.00           C
ATOM   3917 2HB  ASP B  68     165.629  -1.201   7.562  1.00  0.00           H
ATOM   3918 1HB  ASP B  68     164.764  -1.074   6.032  1.00  0.00           H
ATOM   3919  CG  ASP B  68     166.737  -1.888   5.865  1.00  0.00           C
ATOM   3920  OD1 ASP B  68     166.682  -2.065   4.660  1.00  0.00           O
ATOM   3921  OD2 ASP B  68     167.775  -1.860   6.504  1.00  0.00           O
ATOM   3922  C   ASP B  68     164.910  -3.428   8.349  1.00  0.00           C
ATOM   3923  O   ASP B  68     164.100  -3.023   9.184  1.00  0.00           O
ATOM   3924  N   LYS B  69     165.946  -4.205   8.655  1.00  0.00           N
ATOM   3925  H   LYS B  69     166.571  -4.471   7.950  1.00  0.00           H
ATOM   3926  CA  LYS B  69     166.169  -4.667  10.022  1.00  0.00           C
ATOM   3927  HA  LYS B  69     165.251  -4.557  10.580  1.00  0.00           H
ATOM   3928  CB  LYS B  69     166.558  -6.148  10.002  1.00  0.00           C
ATOM   3929 2HB  LYS B  69     167.630  -6.236   9.909  1.00  0.00           H
ATOM   3930 1HB  LYS B  69     166.083  -6.631   9.159  1.00  0.00           H
ATOM   3931  CG  LYS B  69     166.105  -6.824  11.302  1.00  0.00           C
ATOM   3932 2HG  LYS B  69     165.157  -6.409  11.612  1.00  0.00           H
ATOM   3933 1HG  LYS B  69     166.842  -6.649  12.073  1.00  0.00           H
ATOM   3934  CD  LYS B  69     165.951  -8.332  11.075  1.00  0.00           C
ATOM   3935 2HD  LYS B  69     166.915  -8.809  11.170  1.00  0.00           H
ATOM   3936 1HD  LYS B  69     165.558  -8.510  10.084  1.00  0.00           H
ATOM   3937  CE  LYS B  69     164.992  -8.916  12.115  1.00  0.00           C
ATOM   3938 2HE  LYS B  69     164.174  -8.229  12.279  1.00  0.00           H
ATOM   3939 1HE  LYS B  69     165.521  -9.075  13.044  1.00  0.00           H
ATOM   3940  NZ  LYS B  69     164.456 -10.216  11.621  1.00  0.00           N
ATOM   3941 1HZ  LYS B  69     163.859 -10.050  10.786  1.00  0.00           H
ATOM   3942 2HZ  LYS B  69     163.889 -10.664  12.369  1.00  0.00           H
ATOM   3943 3HZ  LYS B  69     165.245 -10.840  11.361  1.00  0.00           H
ATOM   3944  C   LYS B  69     167.263  -3.864  10.712  1.00  0.00           C
ATOM   3945  O   LYS B  69     168.101  -3.249  10.057  1.00  0.00           O
ATOM   3946  N   GLN B  70     167.242  -3.882  12.044  1.00  0.00           N
ATOM   3947  H   GLN B  70     166.544  -4.394  12.504  1.00  0.00           H
ATOM   3948  CA  GLN B  70     168.232  -3.159  12.836  1.00  0.00           C
ATOM   3949  HA  GLN B  70     168.498  -2.250  12.320  1.00  0.00           H
ATOM   3950  CB  GLN B  70     167.633  -2.798  14.202  1.00  0.00           C
ATOM   3951 2HB  GLN B  70     167.577  -3.686  14.814  1.00  0.00           H
ATOM   3952 1HB  GLN B  70     166.640  -2.396  14.063  1.00  0.00           H
ATOM   3953  CG  GLN B  70     168.513  -1.755  14.906  1.00  0.00           C
ATOM   3954 2HG  GLN B  70     169.503  -1.765  14.474  1.00  0.00           H
ATOM   3955 1HG  GLN B  70     168.580  -1.998  15.956  1.00  0.00           H
ATOM   3956  CD  GLN B  70     167.906  -0.364  14.749  1.00  0.00           C
ATOM   3957  OE1 GLN B  70     168.536   0.529  14.181  1.00  0.00           O
ATOM   3958  NE2 GLN B  70     166.714  -0.123  15.223  1.00  0.00           N
ATOM   3959 1HE2 GLN B  70     166.215  -0.834  15.677  1.00  0.00           H
ATOM   3960 2HE2 GLN B  70     166.319   0.769  15.127  1.00  0.00           H
ATOM   3961  C   GLN B  70     169.490  -4.009  13.028  1.00  0.00           C
ATOM   3962  O   GLN B  70     169.983  -4.168  14.147  1.00  0.00           O
ATOM   3963  N   ASP B  71     170.005  -4.555  11.927  1.00  0.00           N
ATOM   3964  H   ASP B  71     169.572  -4.392  11.063  1.00  0.00           H
ATOM   3965  CA  ASP B  71     171.204  -5.390  11.978  1.00  0.00           C
ATOM   3966  HA  ASP B  71     171.440  -5.724  10.979  1.00  0.00           H
ATOM   3967  CB  ASP B  71     172.387  -4.582  12.520  1.00  0.00           C
ATOM   3968 2HB  ASP B  71     172.430  -4.684  13.594  1.00  0.00           H
ATOM   3969 1HB  ASP B  71     172.256  -3.540  12.264  1.00  0.00           H
ATOM   3970  CG  ASP B  71     173.690  -5.091  11.913  1.00  0.00           C
ATOM   3971  OD1 ASP B  71     174.004  -6.251  12.121  1.00  0.00           O
ATOM   3972  OD2 ASP B  71     174.355  -4.313  11.249  1.00  0.00           O
ATOM   3973  C   ASP B  71     170.969  -6.609  12.864  1.00  0.00           C
ATOM   3974  O   ASP B  71     170.036  -6.631  13.669  1.00  0.00           O
ATOM   3975  N   SER B  72     171.820  -7.622  12.711  1.00  0.00           N
ATOM   3976  H   SER B  72     172.545  -7.547  12.056  1.00  0.00           H
ATOM   3977  CA  SER B  72     171.692  -8.843  13.501  1.00  0.00           C
ATOM   3978  HA  SER B  72     170.660  -8.954  13.798  1.00  0.00           H
ATOM   3979  CB  SER B  72     172.092 -10.057  12.657  1.00  0.00           C
ATOM   3980 2HB  SER B  72     171.318 -10.257  11.927  1.00  0.00           H
ATOM   3981 1HB  SER B  72     172.211 -10.917  13.294  1.00  0.00           H
ATOM   3982  OG  SER B  72     173.323  -9.787  12.000  1.00  0.00           O
ATOM   3983  HG  SER B  72     173.145  -9.193  11.268  1.00  0.00           H
ATOM   3984  C   SER B  72     172.557  -8.764  14.764  1.00  0.00           C
ATOM   3985  O   SER B  72     172.080  -8.340  15.816  1.00  0.00           O
ATOM   3986  N   VAL B  73     173.825  -9.172  14.654  1.00  0.00           N
ATOM   3987  H   VAL B  73     174.151  -9.495  13.788  1.00  0.00           H
ATOM   3988  CA  VAL B  73     174.741  -9.147  15.796  1.00  0.00           C
ATOM   3989  HA  VAL B  73     175.624  -9.713  15.538  1.00  0.00           H
ATOM   3990  CB  VAL B  73     175.162  -7.698  16.100  1.00  0.00           C
ATOM   3991  HB  VAL B  73     174.287  -7.113  16.344  1.00  0.00           H
ATOM   3992  CG1 VAL B  73     176.138  -7.675  17.280  1.00  0.00           C
ATOM   3993 1HG1 VAL B  73     176.401  -6.653  17.509  1.00  0.00           H
ATOM   3994 2HG1 VAL B  73     177.029  -8.226  17.020  1.00  0.00           H
ATOM   3995 3HG1 VAL B  73     175.673  -8.130  18.141  1.00  0.00           H
ATOM   3996  CG2 VAL B  73     175.849  -7.098  14.870  1.00  0.00           C
ATOM   3997 1HG2 VAL B  73     175.142  -7.041  14.055  1.00  0.00           H
ATOM   3998 2HG2 VAL B  73     176.681  -7.724  14.581  1.00  0.00           H
ATOM   3999 3HG2 VAL B  73     176.208  -6.108  15.106  1.00  0.00           H
ATOM   4000  C   VAL B  73     174.088  -9.800  17.024  1.00  0.00           C
ATOM   4001  O   VAL B  73     174.171 -11.017  17.198  1.00  0.00           O
ATOM   4002  N   GLY B  74     173.441  -8.993  17.868  1.00  0.00           N
ATOM   4003  H   GLY B  74     173.409  -8.032  17.686  1.00  0.00           H
ATOM   4004  CA  GLY B  74     172.778  -9.512  19.061  1.00  0.00           C
ATOM   4005 2HA  GLY B  74     173.237  -9.084  19.939  1.00  0.00           H
ATOM   4006 1HA  GLY B  74     172.885 -10.587  19.089  1.00  0.00           H
ATOM   4007  C   GLY B  74     171.297  -9.150  19.046  1.00  0.00           C
ATOM   4008  O   GLY B  74     170.757  -8.674  20.045  1.00  0.00           O
ATOM   4009  N   VAL B  75     170.655  -9.383  17.899  1.00  0.00           N
ATOM   4010  H   VAL B  75     171.154  -9.767  17.148  1.00  0.00           H
ATOM   4011  CA  VAL B  75     169.229  -9.084  17.723  1.00  0.00           C
ATOM   4012  HA  VAL B  75     169.030  -9.008  16.664  1.00  0.00           H
ATOM   4013  CB  VAL B  75     168.364 -10.221  18.293  1.00  0.00           C
ATOM   4014  HB  VAL B  75     167.320  -9.979  18.146  1.00  0.00           H
ATOM   4015  CG1 VAL B  75     168.685 -11.525  17.560  1.00  0.00           C
ATOM   4016 1HG1 VAL B  75     168.524 -11.392  16.501  1.00  0.00           H
ATOM   4017 2HG1 VAL B  75     168.042 -12.311  17.926  1.00  0.00           H
ATOM   4018 3HG1 VAL B  75     169.716 -11.792  17.737  1.00  0.00           H
ATOM   4019  CG2 VAL B  75     168.640 -10.401  19.789  1.00  0.00           C
ATOM   4020 1HG2 VAL B  75     168.616  -9.439  20.278  1.00  0.00           H
ATOM   4021 2HG2 VAL B  75     169.613 -10.850  19.924  1.00  0.00           H
ATOM   4022 3HG2 VAL B  75     167.885 -11.042  20.219  1.00  0.00           H
ATOM   4023  C   VAL B  75     168.845  -7.754  18.378  1.00  0.00           C
ATOM   4024  O   VAL B  75     167.702  -7.568  18.799  1.00  0.00           O
ATOM   4025  N   ARG B  76     169.807  -6.832  18.457  1.00  0.00           N
ATOM   4026  H   ARG B  76     170.698  -7.037  18.105  1.00  0.00           H
ATOM   4027  CA  ARG B  76     169.559  -5.521  19.058  1.00  0.00           C
ATOM   4028  HA  ARG B  76     168.823  -5.002  18.463  1.00  0.00           H
ATOM   4029  CB  ARG B  76     169.024  -5.685  20.492  1.00  0.00           C
ATOM   4030 2HB  ARG B  76     169.801  -5.426  21.196  1.00  0.00           H
ATOM   4031 1HB  ARG B  76     168.734  -6.715  20.648  1.00  0.00           H
ATOM   4032  CG  ARG B  76     167.809  -4.767  20.719  1.00  0.00           C
ATOM   4033 2HG  ARG B  76     167.428  -4.422  19.770  1.00  0.00           H
ATOM   4034 1HG  ARG B  76     168.109  -3.918  21.315  1.00  0.00           H
ATOM   4035  CD  ARG B  76     166.707  -5.537  21.453  1.00  0.00           C
ATOM   4036 2HD  ARG B  76     166.586  -6.509  20.996  1.00  0.00           H
ATOM   4037 1HD  ARG B  76     165.779  -4.991  21.379  1.00  0.00           H
ATOM   4038  NE  ARG B  76     167.056  -5.702  22.863  1.00  0.00           N
ATOM   4039  HE  ARG B  76     167.818  -5.204  23.227  1.00  0.00           H
ATOM   4040  CZ  ARG B  76     166.366  -6.514  23.669  1.00  0.00           C
ATOM   4041  NH1 ARG B  76     165.343  -7.194  23.216  1.00  0.00           N
ATOM   4042 1HH1 ARG B  76     165.071  -7.111  22.258  1.00  0.00           H
ATOM   4043 2HH1 ARG B  76     164.835  -7.799  23.829  1.00  0.00           H
ATOM   4044  NH2 ARG B  76     166.714  -6.630  24.921  1.00  0.00           N
ATOM   4045 1HH2 ARG B  76     167.495  -6.113  25.272  1.00  0.00           H
ATOM   4046 2HH2 ARG B  76     166.201  -7.236  25.529  1.00  0.00           H
ATOM   4047  C   ARG B  76     170.842  -4.693  19.084  1.00  0.00           C
ATOM   4048  O   ARG B  76     171.917  -5.183  18.735  1.00  0.00           O
ATOM   4049  N   TYR B  77     170.716  -3.435  19.501  1.00  0.00           N
ATOM   4050  H   TYR B  77     169.832  -3.104  19.764  1.00  0.00           H
ATOM   4051  CA  TYR B  77     171.866  -2.535  19.576  1.00  0.00           C
ATOM   4052  HA  TYR B  77     171.523  -1.556  19.873  1.00  0.00           H
ATOM   4053  CB  TYR B  77     172.876  -3.041  20.616  1.00  0.00           C
ATOM   4054 2HB  TYR B  77     173.566  -2.239  20.839  1.00  0.00           H
ATOM   4055 1HB  TYR B  77     173.431  -3.859  20.186  1.00  0.00           H
ATOM   4056  CG  TYR B  77     172.246  -3.515  21.909  1.00  0.00           C
ATOM   4057  CD1 TYR B  77     171.604  -2.601  22.753  1.00  0.00           C
ATOM   4058  HD1 TYR B  77     171.557  -1.557  22.482  1.00  0.00           H
ATOM   4059  CD2 TYR B  77     172.306  -4.870  22.262  1.00  0.00           C
ATOM   4060  HD2 TYR B  77     172.801  -5.576  21.611  1.00  0.00           H
ATOM   4061  CE1 TYR B  77     171.023  -3.040  23.950  1.00  0.00           C
ATOM   4062  HE1 TYR B  77     170.529  -2.335  24.601  1.00  0.00           H
ATOM   4063  CE2 TYR B  77     171.725  -5.309  23.458  1.00  0.00           C
ATOM   4064  HE2 TYR B  77     171.772  -6.353  23.729  1.00  0.00           H
ATOM   4065  CZ  TYR B  77     171.084  -4.394  24.302  1.00  0.00           C
ATOM   4066  OH  TYR B  77     170.512  -4.827  25.481  1.00  0.00           O
ATOM   4067  HH  TYR B  77     171.099  -5.476  25.874  1.00  0.00           H
ATOM   4068  C   TYR B  77     172.550  -2.424  18.214  1.00  0.00           C
ATOM   4069  O   TYR B  77     173.515  -3.137  17.932  1.00  0.00           O
ATOM   4070  N   ALA B  78     172.043  -1.524  17.371  1.00  0.00           N
ATOM   4071  H   ALA B  78     171.272  -0.987  17.649  1.00  0.00           H
ATOM   4072  CA  ALA B  78     172.613  -1.321  16.038  1.00  0.00           C
ATOM   4073  HA  ALA B  78     173.623  -0.955  16.142  1.00  0.00           H
ATOM   4074  CB  ALA B  78     172.643  -2.644  15.267  1.00  0.00           C
ATOM   4075 1HB  ALA B  78     171.730  -3.190  15.452  1.00  0.00           H
ATOM   4076 2HB  ALA B  78     173.488  -3.232  15.594  1.00  0.00           H
ATOM   4077 3HB  ALA B  78     172.734  -2.442  14.209  1.00  0.00           H
ATOM   4078  C   ALA B  78     171.796  -0.298  15.253  1.00  0.00           C
ATOM   4079  O   ALA B  78     170.720   0.117  15.687  1.00  0.00           O
ATOM   4080  N   LYS B  79     172.317   0.104  14.094  1.00  0.00           N
ATOM   4081  H   LYS B  79     173.179  -0.260  13.803  1.00  0.00           H
ATOM   4082  CA  LYS B  79     171.629   1.077  13.249  1.00  0.00           C
ATOM   4083  HA  LYS B  79     171.000   1.694  13.874  1.00  0.00           H
ATOM   4084  CB  LYS B  79     172.657   1.974  12.541  1.00  0.00           C
ATOM   4085 2HB  LYS B  79     172.138   2.708  11.942  1.00  0.00           H
ATOM   4086 1HB  LYS B  79     173.283   1.367  11.903  1.00  0.00           H
ATOM   4087  CG  LYS B  79     173.526   2.691  13.580  1.00  0.00           C
ATOM   4088 2HG  LYS B  79     174.301   2.021  13.923  1.00  0.00           H
ATOM   4089 1HG  LYS B  79     172.913   2.990  14.419  1.00  0.00           H
ATOM   4090  CD  LYS B  79     174.170   3.930  12.948  1.00  0.00           C
ATOM   4091 2HD  LYS B  79     174.471   3.704  11.936  1.00  0.00           H
ATOM   4092 1HD  LYS B  79     175.037   4.217  13.525  1.00  0.00           H
ATOM   4093  CE  LYS B  79     173.163   5.083  12.932  1.00  0.00           C
ATOM   4094 2HE  LYS B  79     172.193   4.710  12.637  1.00  0.00           H
ATOM   4095 1HE  LYS B  79     173.488   5.835  12.228  1.00  0.00           H
ATOM   4096  NZ  LYS B  79     173.073   5.682  14.293  1.00  0.00           N
ATOM   4097 1HZ  LYS B  79     173.985   5.574  14.781  1.00  0.00           H
ATOM   4098 2HZ  LYS B  79     172.329   5.199  14.836  1.00  0.00           H
ATOM   4099 3HZ  LYS B  79     172.844   6.693  14.213  1.00  0.00           H
ATOM   4100  C   LYS B  79     170.742   0.348  12.229  1.00  0.00           C
ATOM   4101  O   LYS B  79     170.057  -0.611  12.585  1.00  0.00           O
ATOM   4102  N   ASN B  80     170.751   0.793  10.967  1.00  0.00           N
ATOM   4103  H   ASN B  80     171.312   1.557  10.725  1.00  0.00           H
ATOM   4104  CA  ASN B  80     169.933   0.156   9.938  1.00  0.00           C
ATOM   4105  HA  ASN B  80     170.110   0.654   8.995  1.00  0.00           H
ATOM   4106  CB  ASN B  80     170.333  -1.322   9.801  1.00  0.00           C
ATOM   4107 2HB  ASN B  80     169.784  -1.909  10.521  1.00  0.00           H
ATOM   4108 1HB  ASN B  80     171.391  -1.422   9.993  1.00  0.00           H
ATOM   4109  CG  ASN B  80     170.028  -1.829   8.393  1.00  0.00           C
ATOM   4110  OD1 ASN B  80     169.876  -1.037   7.463  1.00  0.00           O
ATOM   4111  ND2 ASN B  80     169.933  -3.114   8.180  1.00  0.00           N
ATOM   4112 1HD2 ASN B  80     170.058  -3.744   8.921  1.00  0.00           H
ATOM   4113 2HD2 ASN B  80     169.737  -3.449   7.281  1.00  0.00           H
ATOM   4114  C   ASN B  80     168.447   0.290  10.295  1.00  0.00           C
ATOM   4115  O   ASN B  80     168.065   1.215  11.013  1.00  0.00           O
ATOM   4116  N   ASP B  81     167.612  -0.626   9.798  1.00  0.00           N
ATOM   4117  H   ASP B  81     167.965  -1.342   9.233  1.00  0.00           H
ATOM   4118  CA  ASP B  81     166.177  -0.580  10.080  1.00  0.00           C
ATOM   4119  HA  ASP B  81     165.712  -1.452   9.648  1.00  0.00           H
ATOM   4120  CB  ASP B  81     165.926  -0.589  11.591  1.00  0.00           C
ATOM   4121 2HB  ASP B  81     166.015   0.416  11.976  1.00  0.00           H
ATOM   4122 1HB  ASP B  81     166.655  -1.223  12.073  1.00  0.00           H
ATOM   4123  CG  ASP B  81     164.525  -1.117  11.881  1.00  0.00           C
ATOM   4124  OD1 ASP B  81     164.310  -2.304  11.694  1.00  0.00           O
ATOM   4125  OD2 ASP B  81     163.687  -0.328  12.284  1.00  0.00           O
ATOM   4126  C   ASP B  81     165.546   0.665   9.465  1.00  0.00           C
ATOM   4127  O   ASP B  81     166.078   1.769   9.583  1.00  0.00           O
ATOM   4128  N   LYS B  82     164.405   0.467   8.809  1.00  0.00           N
ATOM   4129  H   LYS B  82     164.042  -0.441   8.758  1.00  0.00           H
ATOM   4130  CA  LYS B  82     163.675   1.555   8.161  1.00  0.00           C
ATOM   4131  HA  LYS B  82     163.249   2.191   8.923  1.00  0.00           H
ATOM   4132  CB  LYS B  82     164.599   2.399   7.267  1.00  0.00           C
ATOM   4133 2HB  LYS B  82     165.261   2.983   7.887  1.00  0.00           H
ATOM   4134 1HB  LYS B  82     164.000   3.062   6.661  1.00  0.00           H
ATOM   4135  CG  LYS B  82     165.429   1.490   6.355  1.00  0.00           C
ATOM   4136 2HG  LYS B  82     164.775   0.967   5.675  1.00  0.00           H
ATOM   4137 1HG  LYS B  82     165.969   0.776   6.959  1.00  0.00           H
ATOM   4138  CD  LYS B  82     166.426   2.335   5.555  1.00  0.00           C
ATOM   4139 2HD  LYS B  82     167.201   1.697   5.160  1.00  0.00           H
ATOM   4140 1HD  LYS B  82     166.868   3.079   6.203  1.00  0.00           H
ATOM   4141  CE  LYS B  82     165.703   3.030   4.398  1.00  0.00           C
ATOM   4142 2HE  LYS B  82     164.763   3.432   4.749  1.00  0.00           H
ATOM   4143 1HE  LYS B  82     165.518   2.316   3.610  1.00  0.00           H
ATOM   4144  NZ  LYS B  82     166.553   4.137   3.876  1.00  0.00           N
ATOM   4145 1HZ  LYS B  82     166.085   4.578   3.059  1.00  0.00           H
ATOM   4146 2HZ  LYS B  82     167.476   3.757   3.584  1.00  0.00           H
ATOM   4147 3HZ  LYS B  82     166.690   4.850   4.620  1.00  0.00           H
ATOM   4148  C   LYS B  82     162.547   0.968   7.325  1.00  0.00           C
ATOM   4149  O   LYS B  82     162.648  -0.159   6.838  1.00  0.00           O
ATOM   4150  N   LEU B  83     161.475   1.733   7.162  1.00  0.00           N
ATOM   4151  H   LEU B  83     161.455   2.627   7.562  1.00  0.00           H
ATOM   4152  CA  LEU B  83     160.326   1.263   6.396  1.00  0.00           C
ATOM   4153  HA  LEU B  83     160.532   0.270   6.025  1.00  0.00           H
ATOM   4154  CB  LEU B  83     159.094   1.207   7.307  1.00  0.00           C
ATOM   4155 2HB  LEU B  83     158.215   1.480   6.742  1.00  0.00           H
ATOM   4156 1HB  LEU B  83     159.223   1.900   8.126  1.00  0.00           H
ATOM   4157  CG  LEU B  83     158.917  -0.210   7.864  1.00  0.00           C
ATOM   4158  HG  LEU B  83     159.858  -0.553   8.270  1.00  0.00           H
ATOM   4159  CD1 LEU B  83     157.863  -0.190   8.976  1.00  0.00           C
ATOM   4160 1HD1 LEU B  83     157.933  -1.100   9.554  1.00  0.00           H
ATOM   4161 2HD1 LEU B  83     156.879  -0.117   8.538  1.00  0.00           H
ATOM   4162 3HD1 LEU B  83     158.034   0.660   9.620  1.00  0.00           H
ATOM   4163  CD2 LEU B  83     158.467  -1.156   6.738  1.00  0.00           C
ATOM   4164 1HD2 LEU B  83     157.578  -1.689   7.042  1.00  0.00           H
ATOM   4165 2HD2 LEU B  83     159.254  -1.864   6.532  1.00  0.00           H
ATOM   4166 3HD2 LEU B  83     158.256  -0.586   5.844  1.00  0.00           H
ATOM   4167  C   LEU B  83     160.034   2.179   5.212  1.00  0.00           C
ATOM   4168  O   LEU B  83     160.477   3.323   5.175  1.00  0.00           O
ATOM   4169  N   ARG B  84     159.284   1.654   4.248  1.00  0.00           N
ATOM   4170  H   ARG B  84     158.979   0.727   4.333  1.00  0.00           H
ATOM   4171  CA  ARG B  84     158.903   2.422   3.067  1.00  0.00           C
ATOM   4172  HA  ARG B  84     158.744   3.451   3.355  1.00  0.00           H
ATOM   4173  CB  ARG B  84     160.007   2.361   2.008  1.00  0.00           C
ATOM   4174 2HB  ARG B  84     159.892   1.465   1.419  1.00  0.00           H
ATOM   4175 1HB  ARG B  84     160.972   2.353   2.494  1.00  0.00           H
ATOM   4176  CG  ARG B  84     159.907   3.583   1.091  1.00  0.00           C
ATOM   4177 2HG  ARG B  84     159.793   4.474   1.690  1.00  0.00           H
ATOM   4178 1HG  ARG B  84     159.052   3.475   0.439  1.00  0.00           H
ATOM   4179  CD  ARG B  84     161.178   3.699   0.248  1.00  0.00           C
ATOM   4180 2HD  ARG B  84     161.168   2.940  -0.520  1.00  0.00           H
ATOM   4181 1HD  ARG B  84     162.042   3.555   0.880  1.00  0.00           H
ATOM   4182  NE  ARG B  84     161.250   5.020  -0.373  1.00  0.00           N
ATOM   4183  HE  ARG B  84     160.482   5.624  -0.296  1.00  0.00           H
ATOM   4184  CZ  ARG B  84     162.331   5.428  -1.042  1.00  0.00           C
ATOM   4185  NH1 ARG B  84     163.376   4.650  -1.164  1.00  0.00           N
ATOM   4186 1HH1 ARG B  84     163.373   3.738  -0.754  1.00  0.00           H
ATOM   4187 2HH1 ARG B  84     164.180   4.968  -1.667  1.00  0.00           H
ATOM   4188  NH2 ARG B  84     162.345   6.617  -1.579  1.00  0.00           N
ATOM   4189 1HH2 ARG B  84     161.549   7.216  -1.488  1.00  0.00           H
ATOM   4190 2HH2 ARG B  84     163.151   6.930  -2.082  1.00  0.00           H
ATOM   4191  C   ARG B  84     157.606   1.861   2.495  1.00  0.00           C
ATOM   4192  O   ARG B  84     157.400   0.648   2.496  1.00  0.00           O
ATOM   4193  N   TYR B  85     156.733   2.740   2.008  1.00  0.00           N
ATOM   4194  H   TYR B  85     156.949   3.695   2.022  1.00  0.00           H
ATOM   4195  CA  TYR B  85     155.456   2.295   1.454  1.00  0.00           C
ATOM   4196  HA  TYR B  85     155.578   1.296   1.064  1.00  0.00           H
ATOM   4197  CB  TYR B  85     154.390   2.264   2.553  1.00  0.00           C
ATOM   4198 2HB  TYR B  85     154.521   1.359   3.130  1.00  0.00           H
ATOM   4199 1HB  TYR B  85     153.418   2.234   2.087  1.00  0.00           H
ATOM   4200  CG  TYR B  85     154.436   3.452   3.491  1.00  0.00           C
ATOM   4201  CD1 TYR B  85     155.388   3.501   4.519  1.00  0.00           C
ATOM   4202  HD1 TYR B  85     156.094   2.693   4.639  1.00  0.00           H
ATOM   4203  CD2 TYR B  85     153.521   4.499   3.336  1.00  0.00           C
ATOM   4204  HD2 TYR B  85     152.789   4.463   2.543  1.00  0.00           H
ATOM   4205  CE1 TYR B  85     155.421   4.597   5.390  1.00  0.00           C
ATOM   4206  HE1 TYR B  85     156.155   4.636   6.182  1.00  0.00           H
ATOM   4207  CE2 TYR B  85     153.555   5.595   4.206  1.00  0.00           C
ATOM   4208  HE2 TYR B  85     152.848   6.402   4.085  1.00  0.00           H
ATOM   4209  CZ  TYR B  85     154.505   5.644   5.233  1.00  0.00           C
ATOM   4210  OH  TYR B  85     154.536   6.724   6.092  1.00  0.00           O
ATOM   4211  HH  TYR B  85     155.426   7.084   6.084  1.00  0.00           H
ATOM   4212  C   TYR B  85     155.003   3.210   0.323  1.00  0.00           C
ATOM   4213  O   TYR B  85     155.290   4.406   0.331  1.00  0.00           O
ATOM   4214  N   THR B  86     154.291   2.637  -0.648  1.00  0.00           N
ATOM   4215  H   THR B  86     154.084   1.681  -0.592  1.00  0.00           H
ATOM   4216  CA  THR B  86     153.813   3.407  -1.794  1.00  0.00           C
ATOM   4217  HA  THR B  86     153.611   4.420  -1.481  1.00  0.00           H
ATOM   4218  CB  THR B  86     154.894   3.430  -2.886  1.00  0.00           C
ATOM   4219  HB  THR B  86     155.783   3.903  -2.502  1.00  0.00           H
ATOM   4220  OG1 THR B  86     154.416   4.158  -4.009  1.00  0.00           O
ATOM   4221  HG1 THR B  86     155.124   4.204  -4.656  1.00  0.00           H
ATOM   4222  CG2 THR B  86     155.234   1.999  -3.316  1.00  0.00           C
ATOM   4223 1HG2 THR B  86     156.113   2.011  -3.943  1.00  0.00           H
ATOM   4224 2HG2 THR B  86     154.404   1.584  -3.868  1.00  0.00           H
ATOM   4225 3HG2 THR B  86     155.423   1.395  -2.441  1.00  0.00           H
ATOM   4226  C   THR B  86     152.540   2.797  -2.371  1.00  0.00           C
ATOM   4227  O   THR B  86     152.392   1.580  -2.393  1.00  0.00           O
ATOM   4228  N   VAL B  87     151.625   3.646  -2.833  1.00  0.00           N
ATOM   4229  H   VAL B  87     151.784   4.611  -2.763  1.00  0.00           H
ATOM   4230  CA  VAL B  87     150.389   3.164  -3.440  1.00  0.00           C
ATOM   4231  HA  VAL B  87     150.564   2.169  -3.827  1.00  0.00           H
ATOM   4232  CB  VAL B  87     149.260   3.095  -2.401  1.00  0.00           C
ATOM   4233  HB  VAL B  87     149.612   2.560  -1.531  1.00  0.00           H
ATOM   4234  CG1 VAL B  87     148.827   4.505  -1.982  1.00  0.00           C
ATOM   4235 1HG1 VAL B  87     149.703   5.112  -1.806  1.00  0.00           H
ATOM   4236 2HG1 VAL B  87     148.242   4.447  -1.076  1.00  0.00           H
ATOM   4237 3HG1 VAL B  87     148.233   4.948  -2.767  1.00  0.00           H
ATOM   4238  CG2 VAL B  87     148.068   2.348  -3.005  1.00  0.00           C
ATOM   4239 1HG2 VAL B  87     147.589   2.973  -3.744  1.00  0.00           H
ATOM   4240 2HG2 VAL B  87     147.362   2.107  -2.224  1.00  0.00           H
ATOM   4241 3HG2 VAL B  87     148.413   1.438  -3.472  1.00  0.00           H
ATOM   4242  C   VAL B  87     150.016   4.076  -4.604  1.00  0.00           C
ATOM   4243  O   VAL B  87     149.807   5.274  -4.417  1.00  0.00           O
ATOM   4244  N   LEU B  88     149.936   3.505  -5.804  1.00  0.00           N
ATOM   4245  H   LEU B  88     150.085   2.542  -5.891  1.00  0.00           H
ATOM   4246  CA  LEU B  88     149.627   4.301  -6.990  1.00  0.00           C
ATOM   4247  HA  LEU B  88     149.271   5.266  -6.662  1.00  0.00           H
ATOM   4248  CB  LEU B  88     150.887   4.529  -7.866  1.00  0.00           C
ATOM   4249 2HB  LEU B  88     151.394   5.417  -7.529  1.00  0.00           H
ATOM   4250 1HB  LEU B  88     150.576   4.678  -8.888  1.00  0.00           H
ATOM   4251  CG  LEU B  88     151.881   3.344  -7.821  1.00  0.00           C
ATOM   4252  HG  LEU B  88     152.645   3.513  -8.568  1.00  0.00           H
ATOM   4253  CD1 LEU B  88     152.561   3.256  -6.446  1.00  0.00           C
ATOM   4254 1HD1 LEU B  88     153.610   3.033  -6.580  1.00  0.00           H
ATOM   4255 2HD1 LEU B  88     152.101   2.474  -5.860  1.00  0.00           H
ATOM   4256 3HD1 LEU B  88     152.459   4.199  -5.929  1.00  0.00           H
ATOM   4257  CD2 LEU B  88     151.162   2.025  -8.139  1.00  0.00           C
ATOM   4258 1HD2 LEU B  88     150.753   2.071  -9.137  1.00  0.00           H
ATOM   4259 2HD2 LEU B  88     150.368   1.862  -7.434  1.00  0.00           H
ATOM   4260 3HD2 LEU B  88     151.868   1.209  -8.080  1.00  0.00           H
ATOM   4261  C   LEU B  88     148.540   3.666  -7.848  1.00  0.00           C
ATOM   4262  O   LEU B  88     148.289   2.462  -7.784  1.00  0.00           O
ATOM   4263  N   ALA B  89     147.903   4.512  -8.649  1.00  0.00           N
ATOM   4264  H   ALA B  89     148.150   5.459  -8.627  1.00  0.00           H
ATOM   4265  CA  ALA B  89     146.852   4.084  -9.560  1.00  0.00           C
ATOM   4266  HA  ALA B  89     146.682   3.027  -9.445  1.00  0.00           H
ATOM   4267  CB  ALA B  89     145.563   4.846  -9.260  1.00  0.00           C
ATOM   4268 1HB  ALA B  89     145.311   4.730  -8.216  1.00  0.00           H
ATOM   4269 2HB  ALA B  89     144.762   4.454  -9.869  1.00  0.00           H
ATOM   4270 3HB  ALA B  89     145.704   5.894  -9.481  1.00  0.00           H
ATOM   4271  C   ALA B  89     147.292   4.370 -10.983  1.00  0.00           C
ATOM   4272  O   ALA B  89     147.818   5.446 -11.262  1.00  0.00           O
ATOM   4273  N   LYS B  90     147.082   3.418 -11.885  1.00  0.00           N
ATOM   4274  H   LYS B  90     146.639   2.586 -11.625  1.00  0.00           H
ATOM   4275  CA  LYS B  90     147.509   3.616 -13.262  1.00  0.00           C
ATOM   4276  HA  LYS B  90     147.775   4.648 -13.383  1.00  0.00           H
ATOM   4277  CB  LYS B  90     148.749   2.763 -13.554  1.00  0.00           C
ATOM   4278 2HB  LYS B  90     149.547   3.061 -12.896  1.00  0.00           H
ATOM   4279 1HB  LYS B  90     149.053   2.920 -14.579  1.00  0.00           H
ATOM   4280  CG  LYS B  90     148.433   1.270 -13.339  1.00  0.00           C
ATOM   4281 2HG  LYS B  90     148.726   0.715 -14.218  1.00  0.00           H
ATOM   4282 1HG  LYS B  90     147.371   1.145 -13.178  1.00  0.00           H
ATOM   4283  CD  LYS B  90     149.197   0.731 -12.116  1.00  0.00           C
ATOM   4284 2HD  LYS B  90     148.562   0.052 -11.569  1.00  0.00           H
ATOM   4285 1HD  LYS B  90     149.479   1.552 -11.472  1.00  0.00           H
ATOM   4286  CE  LYS B  90     150.455  -0.015 -12.570  1.00  0.00           C
ATOM   4287 2HE  LYS B  90     151.161  -0.059 -11.754  1.00  0.00           H
ATOM   4288 1HE  LYS B  90     150.903   0.503 -13.406  1.00  0.00           H
ATOM   4289  NZ  LYS B  90     150.087  -1.399 -12.983  1.00  0.00           N
ATOM   4290 1HZ  LYS B  90     150.949  -1.938 -13.198  1.00  0.00           H
ATOM   4291 2HZ  LYS B  90     149.482  -1.359 -13.829  1.00  0.00           H
ATOM   4292 3HZ  LYS B  90     149.573  -1.867 -12.210  1.00  0.00           H
ATOM   4293  C   LYS B  90     146.424   3.289 -14.270  1.00  0.00           C
ATOM   4294  O   LYS B  90     145.524   2.493 -14.006  1.00  0.00           O
ATOM   4295  N   LYS B  91     146.528   3.927 -15.433  1.00  0.00           N
ATOM   4296  H   LYS B  91     147.257   4.568 -15.562  1.00  0.00           H
ATOM   4297  CA  LYS B  91     145.587   3.693 -16.516  1.00  0.00           C
ATOM   4298  HA  LYS B  91     144.758   3.112 -16.138  1.00  0.00           H
ATOM   4299  CB  LYS B  91     145.052   5.022 -17.076  1.00  0.00           C
ATOM   4300 2HB  LYS B  91     144.524   5.548 -16.293  1.00  0.00           H
ATOM   4301 1HB  LYS B  91     144.370   4.816 -17.888  1.00  0.00           H
ATOM   4302  CG  LYS B  91     146.201   5.901 -17.592  1.00  0.00           C
ATOM   4303 2HG  LYS B  91     146.452   5.604 -18.599  1.00  0.00           H
ATOM   4304 1HG  LYS B  91     147.065   5.778 -16.956  1.00  0.00           H
ATOM   4305  CD  LYS B  91     145.769   7.374 -17.587  1.00  0.00           C
ATOM   4306 2HD  LYS B  91     146.044   7.825 -16.646  1.00  0.00           H
ATOM   4307 1HD  LYS B  91     144.697   7.438 -17.716  1.00  0.00           H
ATOM   4308  CE  LYS B  91     146.462   8.126 -18.729  1.00  0.00           C
ATOM   4309 2HE  LYS B  91     145.888   9.006 -18.980  1.00  0.00           H
ATOM   4310 1HE  LYS B  91     146.531   7.484 -19.595  1.00  0.00           H
ATOM   4311  NZ  LYS B  91     147.831   8.531 -18.301  1.00  0.00           N
ATOM   4312 1HZ  LYS B  91     147.888   8.522 -17.263  1.00  0.00           H
ATOM   4313 2HZ  LYS B  91     148.032   9.490 -18.651  1.00  0.00           H
ATOM   4314 3HZ  LYS B  91     148.527   7.865 -18.690  1.00  0.00           H
ATOM   4315  C   LYS B  91     146.291   2.893 -17.602  1.00  0.00           C
ATOM   4316  O   LYS B  91     147.055   3.441 -18.397  1.00  0.00           O
ATOM   4317  N   THR B  92     146.031   1.591 -17.620  1.00  0.00           N
ATOM   4318  H   THR B  92     145.402   1.218 -16.969  1.00  0.00           H
ATOM   4319  CA  THR B  92     146.663   0.708 -18.591  1.00  0.00           C
ATOM   4320  HA  THR B  92     147.625   1.118 -18.850  1.00  0.00           H
ATOM   4321  CB  THR B  92     146.878  -0.682 -17.977  1.00  0.00           C
ATOM   4322  HB  THR B  92     147.512  -0.595 -17.109  1.00  0.00           H
ATOM   4323  OG1 THR B  92     147.501  -1.526 -18.935  1.00  0.00           O
ATOM   4324  HG1 THR B  92     146.876  -1.678 -19.648  1.00  0.00           H
ATOM   4325  CG2 THR B  92     145.534  -1.289 -17.561  1.00  0.00           C
ATOM   4326 1HG2 THR B  92     144.977  -0.570 -16.980  1.00  0.00           H
ATOM   4327 2HG2 THR B  92     145.709  -2.173 -16.965  1.00  0.00           H
ATOM   4328 3HG2 THR B  92     144.970  -1.555 -18.443  1.00  0.00           H
ATOM   4329  C   THR B  92     145.829   0.585 -19.860  1.00  0.00           C
ATOM   4330  O   THR B  92     144.632   0.302 -19.805  1.00  0.00           O
ATOM   4331  N   PHE B  93     146.476   0.801 -20.999  1.00  0.00           N
ATOM   4332  H   PHE B  93     147.425   1.038 -20.972  1.00  0.00           H
ATOM   4333  CA  PHE B  93     145.808   0.694 -22.284  1.00  0.00           C
ATOM   4334  HA  PHE B  93     144.756   0.514 -22.123  1.00  0.00           H
ATOM   4335  CB  PHE B  93     145.977   1.993 -23.072  1.00  0.00           C
ATOM   4336 2HB  PHE B  93     147.012   2.084 -23.358  1.00  0.00           H
ATOM   4337 1HB  PHE B  93     145.725   2.821 -22.428  1.00  0.00           H
ATOM   4338  CG  PHE B  93     145.115   2.071 -24.312  1.00  0.00           C
ATOM   4339  CD1 PHE B  93     143.719   2.026 -24.201  1.00  0.00           C
ATOM   4340  HD1 PHE B  93     143.258   1.932 -23.229  1.00  0.00           H
ATOM   4341  CD2 PHE B  93     145.712   2.192 -25.573  1.00  0.00           C
ATOM   4342  HD2 PHE B  93     146.788   2.227 -25.660  1.00  0.00           H
ATOM   4343  CE1 PHE B  93     142.922   2.102 -25.349  1.00  0.00           C
ATOM   4344  HE1 PHE B  93     141.847   2.068 -25.263  1.00  0.00           H
ATOM   4345  CE2 PHE B  93     144.915   2.268 -26.721  1.00  0.00           C
ATOM   4346  HE2 PHE B  93     145.376   2.361 -27.693  1.00  0.00           H
ATOM   4347  CZ  PHE B  93     143.520   2.223 -26.610  1.00  0.00           C
ATOM   4348  HZ  PHE B  93     142.906   2.282 -27.496  1.00  0.00           H
ATOM   4349  C   PHE B  93     146.414  -0.474 -23.062  1.00  0.00           C
ATOM   4350  O   PHE B  93     147.579  -0.411 -23.460  1.00  0.00           O
ATOM   4351  N   PRO B  94     145.661  -1.531 -23.281  1.00  0.00           N
ATOM   4352  CA  PRO B  94     146.175  -2.719 -24.015  1.00  0.00           C
ATOM   4353  HA  PRO B  94     147.199  -2.912 -23.743  1.00  0.00           H
ATOM   4354  CB  PRO B  94     145.291  -3.852 -23.503  1.00  0.00           C
ATOM   4355 2HB  PRO B  94     145.712  -4.282 -22.607  1.00  0.00           H
ATOM   4356 1HB  PRO B  94     145.174  -4.609 -24.266  1.00  0.00           H
ATOM   4357  CG  PRO B  94     143.977  -3.213 -23.193  1.00  0.00           C
ATOM   4358 2HG  PRO B  94     143.527  -3.690 -22.337  1.00  0.00           H
ATOM   4359 1HG  PRO B  94     143.321  -3.290 -24.050  1.00  0.00           H
ATOM   4360  CD  PRO B  94     144.257  -1.740 -22.873  1.00  0.00           C
ATOM   4361 1HD  PRO B  94     143.596  -1.100 -23.442  1.00  0.00           H
ATOM   4362 2HD  PRO B  94     144.146  -1.556 -21.816  1.00  0.00           H
ATOM   4363  C   PRO B  94     146.047  -2.568 -25.525  1.00  0.00           C
ATOM   4364  O   PRO B  94     144.941  -2.534 -26.065  1.00  0.00           O
ATOM   4365  N   VAL B  95     147.190  -2.478 -26.196  1.00  0.00           N
ATOM   4366  H   VAL B  95     148.036  -2.505 -25.705  1.00  0.00           H
ATOM   4367  CA  VAL B  95     147.209  -2.341 -27.649  1.00  0.00           C
ATOM   4368  HA  VAL B  95     146.193  -2.358 -28.015  1.00  0.00           H
ATOM   4369  CB  VAL B  95     147.865  -1.015 -28.057  1.00  0.00           C
ATOM   4370  HB  VAL B  95     148.938  -1.134 -28.055  1.00  0.00           H
ATOM   4371  CG1 VAL B  95     147.401  -0.624 -29.462  1.00  0.00           C
ATOM   4372 1HG1 VAL B  95     147.664  -1.406 -30.160  1.00  0.00           H
ATOM   4373 2HG1 VAL B  95     147.881   0.297 -29.757  1.00  0.00           H
ATOM   4374 3HG1 VAL B  95     146.329  -0.488 -29.462  1.00  0.00           H
ATOM   4375  CG2 VAL B  95     147.469   0.088 -27.069  1.00  0.00           C
ATOM   4376 1HG2 VAL B  95     146.418   0.001 -26.834  1.00  0.00           H
ATOM   4377 2HG2 VAL B  95     147.660   1.055 -27.512  1.00  0.00           H
ATOM   4378 3HG2 VAL B  95     148.050  -0.014 -26.164  1.00  0.00           H
ATOM   4379  C   VAL B  95     147.975  -3.507 -28.264  1.00  0.00           C
ATOM   4380  O   VAL B  95     148.592  -3.372 -29.316  1.00  0.00           O
ATOM   4381  N   THR B  96     147.926  -4.651 -27.586  1.00  0.00           N
ATOM   4382  H   THR B  96     147.421  -4.686 -26.746  1.00  0.00           H
ATOM   4383  CA  THR B  96     148.602  -5.855 -28.056  1.00  0.00           C
ATOM   4384  HA  THR B  96     149.453  -5.572 -28.653  1.00  0.00           H
ATOM   4385  CB  THR B  96     149.084  -6.680 -26.860  1.00  0.00           C
ATOM   4386  HB  THR B  96     148.235  -7.123 -26.363  1.00  0.00           H
ATOM   4387  OG1 THR B  96     149.774  -5.833 -25.953  1.00  0.00           O
ATOM   4388  HG1 THR B  96     150.497  -5.416 -26.428  1.00  0.00           H
ATOM   4389  CG2 THR B  96     150.023  -7.790 -27.338  1.00  0.00           C
ATOM   4390 1HG2 THR B  96     151.014  -7.385 -27.481  1.00  0.00           H
ATOM   4391 2HG2 THR B  96     149.660  -8.194 -28.272  1.00  0.00           H
ATOM   4392 3HG2 THR B  96     150.058  -8.574 -26.597  1.00  0.00           H
ATOM   4393  C   THR B  96     147.652  -6.695 -28.905  1.00  0.00           C
ATOM   4394  O   THR B  96     148.039  -7.222 -29.949  1.00  0.00           O
ATOM   4395  N   ASN B  97     146.408  -6.814 -28.445  1.00  0.00           N
ATOM   4396  H   ASN B  97     146.162  -6.374 -27.604  1.00  0.00           H
ATOM   4397  CA  ASN B  97     145.402  -7.587 -29.167  1.00  0.00           C
ATOM   4398  HA  ASN B  97     145.681  -8.630 -29.151  1.00  0.00           H
ATOM   4399  CB  ASN B  97     144.038  -7.428 -28.493  1.00  0.00           C
ATOM   4400 2HB  ASN B  97     143.299  -7.991 -29.043  1.00  0.00           H
ATOM   4401 1HB  ASN B  97     143.761  -6.384 -28.488  1.00  0.00           H
ATOM   4402  CG  ASN B  97     144.100  -7.942 -27.059  1.00  0.00           C
ATOM   4403  OD1 ASN B  97     144.235  -7.156 -26.122  1.00  0.00           O
ATOM   4404  ND2 ASN B  97     144.010  -9.224 -26.830  1.00  0.00           N
ATOM   4405 1HD2 ASN B  97     143.902  -9.849 -27.578  1.00  0.00           H
ATOM   4406 2HD2 ASN B  97     144.048  -9.562 -25.911  1.00  0.00           H
ATOM   4407  C   ASN B  97     145.313  -7.119 -30.615  1.00  0.00           C
ATOM   4408  O   ASN B  97     145.255  -7.931 -31.540  1.00  0.00           O
ATOM   4409  N   ASP B  98     145.303  -5.801 -30.800  1.00  0.00           N
ATOM   4410  H   ASP B  98     145.347  -5.207 -30.022  1.00  0.00           H
ATOM   4411  CA  ASP B  98     145.227  -5.221 -32.138  1.00  0.00           C
ATOM   4412  HA  ASP B  98     145.001  -6.005 -32.846  1.00  0.00           H
ATOM   4413  CB  ASP B  98     144.108  -4.176 -32.190  1.00  0.00           C
ATOM   4414 2HB  ASP B  98     143.190  -4.619 -31.835  1.00  0.00           H
ATOM   4415 1HB  ASP B  98     143.975  -3.844 -33.209  1.00  0.00           H
ATOM   4416  CG  ASP B  98     144.462  -2.980 -31.311  1.00  0.00           C
ATOM   4417  OD1 ASP B  98     144.164  -3.029 -30.129  1.00  0.00           O
ATOM   4418  OD2 ASP B  98     145.026  -2.032 -31.833  1.00  0.00           O
ATOM   4419  C   ASP B  98     146.559  -4.573 -32.529  1.00  0.00           C
ATOM   4420  O   ASP B  98     146.670  -3.962 -33.593  1.00  0.00           O
ATOM   4421  N   GLY B  99     147.565  -4.711 -31.663  1.00  0.00           N
ATOM   4422  H   GLY B  99     147.419  -5.206 -30.831  1.00  0.00           H
ATOM   4423  CA  GLY B  99     148.881  -4.140 -31.929  1.00  0.00           C
ATOM   4424 2HA  GLY B  99     148.928  -3.143 -31.519  1.00  0.00           H
ATOM   4425 1HA  GLY B  99     149.036  -4.092 -32.998  1.00  0.00           H
ATOM   4426  C   GLY B  99     149.979  -4.992 -31.300  1.00  0.00           C
ATOM   4427  O   GLY B  99     150.155  -6.154 -31.669  1.00  0.00           O
ATOM   4428  N   LEU B 100     150.716  -4.412 -30.348  1.00  0.00           N
ATOM   4429  H   LEU B 100     150.528  -3.486 -30.089  1.00  0.00           H
ATOM   4430  CA  LEU B 100     151.802  -5.138 -29.688  1.00  0.00           C
ATOM   4431  HA  LEU B 100     151.403  -6.047 -29.266  1.00  0.00           H
ATOM   4432  CB  LEU B 100     152.877  -5.512 -30.725  1.00  0.00           C
ATOM   4433 2HB  LEU B 100     152.404  -5.965 -31.583  1.00  0.00           H
ATOM   4434 1HB  LEU B 100     153.564  -6.221 -30.284  1.00  0.00           H
ATOM   4435  CG  LEU B 100     153.658  -4.264 -31.177  1.00  0.00           C
ATOM   4436  HG  LEU B 100     154.123  -3.802 -30.318  1.00  0.00           H
ATOM   4437  CD1 LEU B 100     154.743  -4.681 -32.172  1.00  0.00           C
ATOM   4438 1HD1 LEU B 100     155.432  -3.862 -32.318  1.00  0.00           H
ATOM   4439 2HD1 LEU B 100     154.286  -4.940 -33.116  1.00  0.00           H
ATOM   4440 3HD1 LEU B 100     155.277  -5.536 -31.785  1.00  0.00           H
ATOM   4441  CD2 LEU B 100     152.712  -3.261 -31.853  1.00  0.00           C
ATOM   4442 1HD2 LEU B 100     152.203  -2.682 -31.097  1.00  0.00           H
ATOM   4443 2HD2 LEU B 100     151.985  -3.794 -32.448  1.00  0.00           H
ATOM   4444 3HD2 LEU B 100     153.281  -2.598 -32.489  1.00  0.00           H
ATOM   4445  C   LEU B 100     152.440  -4.313 -28.563  1.00  0.00           C
ATOM   4446  O   LEU B 100     153.581  -4.575 -28.177  1.00  0.00           O
ATOM   4447  N   VAL B 101     151.716  -3.322 -28.036  1.00  0.00           N
ATOM   4448  H   VAL B 101     150.811  -3.150 -28.369  1.00  0.00           H
ATOM   4449  CA  VAL B 101     152.266  -2.491 -26.959  1.00  0.00           C
ATOM   4450  HA  VAL B 101     153.166  -2.962 -26.592  1.00  0.00           H
ATOM   4451  CB  VAL B 101     152.634  -1.094 -27.483  1.00  0.00           C
ATOM   4452  HB  VAL B 101     153.144  -0.546 -26.703  1.00  0.00           H
ATOM   4453  CG1 VAL B 101     153.562  -1.222 -28.694  1.00  0.00           C
ATOM   4454 1HG1 VAL B 101     153.111  -1.876 -29.425  1.00  0.00           H
ATOM   4455 2HG1 VAL B 101     154.510  -1.632 -28.380  1.00  0.00           H
ATOM   4456 3HG1 VAL B 101     153.719  -0.247 -29.132  1.00  0.00           H
ATOM   4457  CG2 VAL B 101     151.370  -0.333 -27.895  1.00  0.00           C
ATOM   4458 1HG2 VAL B 101     150.927  -0.810 -28.756  1.00  0.00           H
ATOM   4459 2HG2 VAL B 101     151.628   0.686 -28.142  1.00  0.00           H
ATOM   4460 3HG2 VAL B 101     150.663  -0.335 -27.079  1.00  0.00           H
ATOM   4461  C   VAL B 101     151.285  -2.361 -25.796  1.00  0.00           C
ATOM   4462  O   VAL B 101     150.115  -2.725 -25.908  1.00  0.00           O
ATOM   4463  N   ASN B 102     151.787  -1.834 -24.680  1.00  0.00           N
ATOM   4464  H   ASN B 102     152.729  -1.565 -24.667  1.00  0.00           H
ATOM   4465  CA  ASN B 102     150.980  -1.644 -23.475  1.00  0.00           C
ATOM   4466  HA  ASN B 102     150.001  -1.283 -23.752  1.00  0.00           H
ATOM   4467  CB  ASN B 102     150.836  -2.965 -22.707  1.00  0.00           C
ATOM   4468 2HB  ASN B 102     150.085  -2.849 -21.939  1.00  0.00           H
ATOM   4469 1HB  ASN B 102     151.780  -3.213 -22.246  1.00  0.00           H
ATOM   4470  CG  ASN B 102     150.423  -4.095 -23.645  1.00  0.00           C
ATOM   4471  OD1 ASN B 102     149.265  -4.173 -24.053  1.00  0.00           O
ATOM   4472  ND2 ASN B 102     151.309  -4.981 -24.013  1.00  0.00           N
ATOM   4473 1HD2 ASN B 102     152.231  -4.917 -23.687  1.00  0.00           H
ATOM   4474 2HD2 ASN B 102     151.052  -5.711 -24.614  1.00  0.00           H
ATOM   4475  C   ASN B 102     151.660  -0.622 -22.571  1.00  0.00           C
ATOM   4476  O   ASN B 102     152.880  -0.600 -22.478  1.00  0.00           O
ATOM   4477  N   PHE B 103     150.878   0.220 -21.906  1.00  0.00           N
ATOM   4478  H   PHE B 103     149.905   0.163 -22.008  1.00  0.00           H
ATOM   4479  CA  PHE B 103     151.458   1.231 -21.022  1.00  0.00           C
ATOM   4480  HA  PHE B 103     152.310   0.796 -20.521  1.00  0.00           H
ATOM   4481  CB  PHE B 103     151.940   2.440 -21.834  1.00  0.00           C
ATOM   4482 2HB  PHE B 103     152.747   2.115 -22.475  1.00  0.00           H
ATOM   4483 1HB  PHE B 103     152.329   3.176 -21.148  1.00  0.00           H
ATOM   4484  CG  PHE B 103     150.876   3.104 -22.691  1.00  0.00           C
ATOM   4485  CD1 PHE B 103     150.070   2.339 -23.547  1.00  0.00           C
ATOM   4486  HD1 PHE B 103     150.191   1.268 -23.589  1.00  0.00           H
ATOM   4487  CD2 PHE B 103     150.714   4.495 -22.645  1.00  0.00           C
ATOM   4488  HD2 PHE B 103     151.332   5.088 -21.987  1.00  0.00           H
ATOM   4489  CE1 PHE B 103     149.110   2.961 -24.349  1.00  0.00           C
ATOM   4490  HE1 PHE B 103     148.491   2.369 -25.007  1.00  0.00           H
ATOM   4491  CE2 PHE B 103     149.749   5.116 -23.447  1.00  0.00           C
ATOM   4492  HE2 PHE B 103     149.624   6.188 -23.409  1.00  0.00           H
ATOM   4493  CZ  PHE B 103     148.948   4.349 -24.300  1.00  0.00           C
ATOM   4494  HZ  PHE B 103     148.205   4.828 -24.920  1.00  0.00           H
ATOM   4495  C   PHE B 103     150.455   1.673 -19.968  1.00  0.00           C
ATOM   4496  O   PHE B 103     149.249   1.626 -20.196  1.00  0.00           O
ATOM   4497  N   LYS B 104     150.963   2.104 -18.813  1.00  0.00           N
ATOM   4498  H   LYS B 104     151.935   2.133 -18.694  1.00  0.00           H
ATOM   4499  CA  LYS B 104     150.090   2.536 -17.721  1.00  0.00           C
ATOM   4500  HA  LYS B 104     149.184   2.936 -18.147  1.00  0.00           H
ATOM   4501  CB  LYS B 104     149.720   1.349 -16.808  1.00  0.00           C
ATOM   4502 2HB  LYS B 104     148.652   1.192 -16.847  1.00  0.00           H
ATOM   4503 1HB  LYS B 104     150.008   1.575 -15.792  1.00  0.00           H
ATOM   4504  CG  LYS B 104     150.434   0.067 -17.260  1.00  0.00           C
ATOM   4505 2HG  LYS B 104     151.494   0.256 -17.341  1.00  0.00           H
ATOM   4506 1HG  LYS B 104     150.048  -0.238 -18.222  1.00  0.00           H
ATOM   4507  CD  LYS B 104     150.195  -1.046 -16.235  1.00  0.00           C
ATOM   4508 2HD  LYS B 104     149.177  -0.996 -15.876  1.00  0.00           H
ATOM   4509 1HD  LYS B 104     150.876  -0.923 -15.405  1.00  0.00           H
ATOM   4510  CE  LYS B 104     150.433  -2.408 -16.892  1.00  0.00           C
ATOM   4511 2HE  LYS B 104     151.486  -2.531 -17.095  1.00  0.00           H
ATOM   4512 1HE  LYS B 104     149.880  -2.461 -17.818  1.00  0.00           H
ATOM   4513  NZ  LYS B 104     149.973  -3.490 -15.977  1.00  0.00           N
ATOM   4514 1HZ  LYS B 104     150.546  -3.479 -15.110  1.00  0.00           H
ATOM   4515 2HZ  LYS B 104     150.077  -4.411 -16.450  1.00  0.00           H
ATOM   4516 3HZ  LYS B 104     148.975  -3.337 -15.731  1.00  0.00           H
ATOM   4517  C   LYS B 104     150.756   3.626 -16.888  1.00  0.00           C
ATOM   4518  O   LYS B 104     151.903   3.483 -16.466  1.00  0.00           O
ATOM   4519  N   ILE B 105     150.021   4.713 -16.655  1.00  0.00           N
ATOM   4520  H   ILE B 105     149.114   4.765 -17.023  1.00  0.00           H
ATOM   4521  CA  ILE B 105     150.538   5.830 -15.863  1.00  0.00           C
ATOM   4522  HA  ILE B 105     151.615   5.850 -15.945  1.00  0.00           H
ATOM   4523  CB  ILE B 105     149.968   7.161 -16.397  1.00  0.00           C
ATOM   4524  HB  ILE B 105     148.965   6.996 -16.763  1.00  0.00           H
ATOM   4525  CG1 ILE B 105     150.847   7.685 -17.543  1.00  0.00           C
ATOM   4526 2HG1 ILE B 105     151.732   8.150 -17.133  1.00  0.00           H
ATOM   4527 1HG1 ILE B 105     150.292   8.414 -18.115  1.00  0.00           H
ATOM   4528  CG2 ILE B 105     149.931   8.216 -15.282  1.00  0.00           C
ATOM   4529 1HG2 ILE B 105     150.885   8.237 -14.775  1.00  0.00           H
ATOM   4530 2HG2 ILE B 105     149.154   7.965 -14.575  1.00  0.00           H
ATOM   4531 3HG2 ILE B 105     149.730   9.186 -15.710  1.00  0.00           H
ATOM   4532  CD1 ILE B 105     151.261   6.529 -18.458  1.00  0.00           C
ATOM   4533 1HD1 ILE B 105     151.700   6.926 -19.361  1.00  0.00           H
ATOM   4534 2HD1 ILE B 105     150.391   5.941 -18.711  1.00  0.00           H
ATOM   4535 3HD1 ILE B 105     151.981   5.905 -17.953  1.00  0.00           H
ATOM   4536  C   ILE B 105     150.162   5.643 -14.409  1.00  0.00           C
ATOM   4537  O   ILE B 105     148.987   5.628 -14.075  1.00  0.00           O
ATOM   4538  N   LYS B 106     151.167   5.509 -13.554  1.00  0.00           N
ATOM   4539  H   LYS B 106     152.089   5.547 -13.886  1.00  0.00           H
ATOM   4540  CA  LYS B 106     150.927   5.308 -12.132  1.00  0.00           C
ATOM   4541  HA  LYS B 106     149.948   4.874 -11.996  1.00  0.00           H
ATOM   4542  CB  LYS B 106     151.978   4.356 -11.544  1.00  0.00           C
ATOM   4543 2HB  LYS B 106     151.715   4.120 -10.525  1.00  0.00           H
ATOM   4544 1HB  LYS B 106     152.944   4.842 -11.559  1.00  0.00           H
ATOM   4545  CG  LYS B 106     152.047   3.059 -12.363  1.00  0.00           C
ATOM   4546 2HG  LYS B 106     151.911   3.282 -13.410  1.00  0.00           H
ATOM   4547 1HG  LYS B 106     151.268   2.388 -12.035  1.00  0.00           H
ATOM   4548  CD  LYS B 106     153.414   2.391 -12.162  1.00  0.00           C
ATOM   4549 2HD  LYS B 106     154.184   3.147 -12.134  1.00  0.00           H
ATOM   4550 1HD  LYS B 106     153.605   1.715 -12.982  1.00  0.00           H
ATOM   4551  CE  LYS B 106     153.423   1.608 -10.846  1.00  0.00           C
ATOM   4552 2HE  LYS B 106     153.003   0.626 -11.008  1.00  0.00           H
ATOM   4553 1HE  LYS B 106     152.837   2.134 -10.108  1.00  0.00           H
ATOM   4554  NZ  LYS B 106     154.826   1.474 -10.360  1.00  0.00           N
ATOM   4555 1HZ  LYS B 106     155.375   0.906 -11.035  1.00  0.00           H
ATOM   4556 2HZ  LYS B 106     154.826   1.007  -9.430  1.00  0.00           H
ATOM   4557 3HZ  LYS B 106     155.255   2.417 -10.275  1.00  0.00           H
ATOM   4558  C   LYS B 106     150.990   6.633 -11.391  1.00  0.00           C
ATOM   4559  O   LYS B 106     151.863   7.454 -11.647  1.00  0.00           O
ATOM   4560  N   GLY B 107     150.057   6.830 -10.474  1.00  0.00           N
ATOM   4561  H   GLY B 107     149.384   6.138 -10.323  1.00  0.00           H
ATOM   4562  CA  GLY B 107     150.011   8.050  -9.680  1.00  0.00           C
ATOM   4563 2HA  GLY B 107     149.202   8.676 -10.022  1.00  0.00           H
ATOM   4564 1HA  GLY B 107     150.948   8.580  -9.776  1.00  0.00           H
ATOM   4565  C   GLY B 107     149.779   7.677  -8.231  1.00  0.00           C
ATOM   4566  O   GLY B 107     148.657   7.348  -7.845  1.00  0.00           O
ATOM   4567  N   GLY B 108     150.835   7.724  -7.426  1.00  0.00           N
ATOM   4568  H   GLY B 108     151.703   8.020  -7.772  1.00  0.00           H
ATOM   4569  CA  GLY B 108     150.702   7.335  -6.029  1.00  0.00           C
ATOM   4570 2HA  GLY B 108     151.121   6.348  -5.902  1.00  0.00           H
ATOM   4571 1HA  GLY B 108     149.653   7.301  -5.775  1.00  0.00           H
ATOM   4572  C   GLY B 108     151.400   8.282  -5.076  1.00  0.00           C
ATOM   4573  O   GLY B 108     152.132   9.181  -5.484  1.00  0.00           O
ATOM   4574  N   CYS B 109     151.147   8.043  -3.792  1.00  0.00           N
ATOM   4575  H   CYS B 109     150.551   7.300  -3.562  1.00  0.00           H
ATOM   4576  CA  CYS B 109     151.716   8.836  -2.714  1.00  0.00           C
ATOM   4577  HA  CYS B 109     152.386   9.572  -3.135  1.00  0.00           H
ATOM   4578 2HB  CYS B 109     149.620   9.162  -2.316  1.00  0.00           H
ATOM   4579 1HB  CYS B 109     150.601  10.613  -2.213  1.00  0.00           H
ATOM   4580  C   CYS B 109     152.516   7.896  -1.814  1.00  0.00           C
ATOM   4581  O   CYS B 109     151.952   7.003  -1.180  1.00  0.00           O
ATOM   4582  CB  CYS B 109     150.563   9.563  -1.971  1.00  0.00           C
ATOM   4583  SG  CYS B 109     150.658   9.383  -0.164  1.00  0.00           S
ATOM   4584  N   ASP B 110     153.833   8.097  -1.776  1.00  0.00           N
ATOM   4585  H   ASP B 110     154.222   8.839  -2.286  1.00  0.00           H
ATOM   4586  CA  ASP B 110     154.708   7.233  -0.989  1.00  0.00           C
ATOM   4587  HA  ASP B 110     154.102   6.587  -0.371  1.00  0.00           H
ATOM   4588  CB  ASP B 110     155.541   6.368  -1.932  1.00  0.00           C
ATOM   4589 2HB  ASP B 110     154.887   5.897  -2.648  1.00  0.00           H
ATOM   4590 1HB  ASP B 110     156.057   5.609  -1.364  1.00  0.00           H
ATOM   4591  CG  ASP B 110     156.562   7.223  -2.675  1.00  0.00           C
ATOM   4592  OD1 ASP B 110     157.554   7.588  -2.066  1.00  0.00           O
ATOM   4593  OD2 ASP B 110     156.336   7.499  -3.841  1.00  0.00           O
ATOM   4594  C   ASP B 110     155.632   8.044  -0.098  1.00  0.00           C
ATOM   4595  O   ASP B 110     155.695   9.269  -0.207  1.00  0.00           O
ATOM   4596  N   VAL B 111     156.354   7.352   0.781  1.00  0.00           N
ATOM   4597  H   VAL B 111     156.272   6.376   0.814  1.00  0.00           H
ATOM   4598  CA  VAL B 111     157.263   8.031   1.695  1.00  0.00           C
ATOM   4599  HA  VAL B 111     157.872   8.713   1.126  1.00  0.00           H
ATOM   4600  CB  VAL B 111     156.447   8.840   2.722  1.00  0.00           C
ATOM   4601  HB  VAL B 111     156.152   9.775   2.269  1.00  0.00           H
ATOM   4602  CG1 VAL B 111     155.192   8.055   3.118  1.00  0.00           C
ATOM   4603 1HG1 VAL B 111     155.451   7.018   3.262  1.00  0.00           H
ATOM   4604 2HG1 VAL B 111     154.454   8.137   2.333  1.00  0.00           H
ATOM   4605 3HG1 VAL B 111     154.787   8.456   4.035  1.00  0.00           H
ATOM   4606  CG2 VAL B 111     157.275   9.123   3.986  1.00  0.00           C
ATOM   4607 1HG2 VAL B 111     156.748   9.827   4.613  1.00  0.00           H
ATOM   4608 2HG2 VAL B 111     158.231   9.537   3.707  1.00  0.00           H
ATOM   4609 3HG2 VAL B 111     157.426   8.202   4.529  1.00  0.00           H
ATOM   4610  C   VAL B 111     158.177   7.038   2.406  1.00  0.00           C
ATOM   4611  O   VAL B 111     157.853   5.857   2.541  1.00  0.00           O
ATOM   4612  N   ASP B 112     159.323   7.542   2.853  1.00  0.00           N
ATOM   4613  H   ASP B 112     159.526   8.486   2.688  1.00  0.00           H
ATOM   4614  CA  ASP B 112     160.281   6.731   3.580  1.00  0.00           C
ATOM   4615  HA  ASP B 112     160.043   5.687   3.438  1.00  0.00           H
ATOM   4616  CB  ASP B 112     161.699   6.996   3.069  1.00  0.00           C
ATOM   4617 2HB  ASP B 112     162.087   7.889   3.537  1.00  0.00           H
ATOM   4618 1HB  ASP B 112     161.673   7.135   1.998  1.00  0.00           H
ATOM   4619  CG  ASP B 112     162.603   5.816   3.406  1.00  0.00           C
ATOM   4620  OD1 ASP B 112     162.944   5.669   4.568  1.00  0.00           O
ATOM   4621  OD2 ASP B 112     162.942   5.076   2.497  1.00  0.00           O
ATOM   4622  C   ASP B 112     160.197   7.067   5.062  1.00  0.00           C
ATOM   4623  O   ASP B 112     160.168   8.244   5.439  1.00  0.00           O
ATOM   4624  N   GLN B 113     160.154   6.027   5.891  1.00  0.00           N
ATOM   4625  H   GLN B 113     160.178   5.125   5.522  1.00  0.00           H
ATOM   4626  CA  GLN B 113     160.070   6.202   7.334  1.00  0.00           C
ATOM   4627  HA  GLN B 113     159.477   7.079   7.544  1.00  0.00           H
ATOM   4628  CB  GLN B 113     159.397   4.986   7.976  1.00  0.00           C
ATOM   4629 2HB  GLN B 113     160.040   4.124   7.873  1.00  0.00           H
ATOM   4630 1HB  GLN B 113     158.456   4.793   7.482  1.00  0.00           H
ATOM   4631  CG  GLN B 113     159.148   5.257   9.463  1.00  0.00           C
ATOM   4632 2HG  GLN B 113     160.049   5.647   9.912  1.00  0.00           H
ATOM   4633 1HG  GLN B 113     158.874   4.334   9.953  1.00  0.00           H
ATOM   4634  CD  GLN B 113     158.021   6.271   9.631  1.00  0.00           C
ATOM   4635  OE1 GLN B 113     156.865   5.890   9.818  1.00  0.00           O
ATOM   4636  NE2 GLN B 113     158.288   7.547   9.576  1.00  0.00           N
ATOM   4637 1HE2 GLN B 113     159.209   7.849   9.427  1.00  0.00           H
ATOM   4638 2HE2 GLN B 113     157.569   8.204   9.684  1.00  0.00           H
ATOM   4639  C   GLN B 113     161.460   6.398   7.917  1.00  0.00           C
ATOM   4640  O   GLN B 113     162.151   5.436   8.263  1.00  0.00           O
ATOM   4641  N   ASP B 114     161.846   7.662   8.011  1.00  0.00           N
ATOM   4642  H   ASP B 114     161.228   8.362   7.714  1.00  0.00           H
ATOM   4643  CA  ASP B 114     163.147   8.057   8.538  1.00  0.00           C
ATOM   4644  HA  ASP B 114     163.243   7.700   9.553  1.00  0.00           H
ATOM   4645  CB  ASP B 114     164.272   7.463   7.681  1.00  0.00           C
ATOM   4646 2HB  ASP B 114     165.011   8.224   7.478  1.00  0.00           H
ATOM   4647 1HB  ASP B 114     163.859   7.107   6.748  1.00  0.00           H
ATOM   4648  CG  ASP B 114     164.933   6.303   8.417  1.00  0.00           C
ATOM   4649  OD1 ASP B 114     165.347   6.502   9.547  1.00  0.00           O
ATOM   4650  OD2 ASP B 114     165.017   5.232   7.839  1.00  0.00           O
ATOM   4651  C   ASP B 114     163.236   9.581   8.531  1.00  0.00           C
ATOM   4652  O   ASP B 114     163.895  10.185   9.377  1.00  0.00           O
ATOM   4653  N   PHE B 115     162.558  10.182   7.556  1.00  0.00           N
ATOM   4654  H   PHE B 115     162.069   9.630   6.911  1.00  0.00           H
ATOM   4655  CA  PHE B 115     162.515  11.628   7.411  1.00  0.00           C
ATOM   4656  HA  PHE B 115     162.460  12.084   8.388  1.00  0.00           H
ATOM   4657  CB  PHE B 115     163.763  12.136   6.682  1.00  0.00           C
ATOM   4658 2HB  PHE B 115     163.745  13.217   6.687  1.00  0.00           H
ATOM   4659 1HB  PHE B 115     163.724  11.798   5.658  1.00  0.00           H
ATOM   4660  CG  PHE B 115     165.065  11.667   7.293  1.00  0.00           C
ATOM   4661  CD1 PHE B 115     165.543  12.263   8.466  1.00  0.00           C
ATOM   4662  HD1 PHE B 115     164.981  13.055   8.938  1.00  0.00           H
ATOM   4663  CD2 PHE B 115     165.794  10.640   6.682  1.00  0.00           C
ATOM   4664  HD2 PHE B 115     165.425  10.180   5.777  1.00  0.00           H
ATOM   4665  CE1 PHE B 115     166.750  11.831   9.029  1.00  0.00           C
ATOM   4666  HE1 PHE B 115     167.119  12.290   9.934  1.00  0.00           H
ATOM   4667  CE2 PHE B 115     167.000  10.207   7.245  1.00  0.00           C
ATOM   4668  HE2 PHE B 115     167.563   9.415   6.774  1.00  0.00           H
ATOM   4669  CZ  PHE B 115     167.479  10.803   8.418  1.00  0.00           C
ATOM   4670  HZ  PHE B 115     168.410  10.469   8.852  1.00  0.00           H
ATOM   4671  C   PHE B 115     161.273  11.999   6.611  1.00  0.00           C
ATOM   4672  O   PHE B 115     160.554  11.119   6.136  1.00  0.00           O
ATOM   4673  N   LYS B 116     161.022  13.292   6.467  1.00  0.00           N
ATOM   4674  H   LYS B 116     161.616  13.950   6.880  1.00  0.00           H
ATOM   4675  CA  LYS B 116     159.866  13.754   5.708  1.00  0.00           C
ATOM   4676  HA  LYS B 116     159.018  13.134   5.956  1.00  0.00           H
ATOM   4677  CB  LYS B 116     159.541  15.208   6.083  1.00  0.00           C
ATOM   4678 2HB  LYS B 116     159.210  15.246   7.111  1.00  0.00           H
ATOM   4679 1HB  LYS B 116     158.753  15.573   5.441  1.00  0.00           H
ATOM   4680  CG  LYS B 116     160.787  16.094   5.910  1.00  0.00           C
ATOM   4681 2HG  LYS B 116     160.514  16.993   5.379  1.00  0.00           H
ATOM   4682 1HG  LYS B 116     161.539  15.560   5.348  1.00  0.00           H
ATOM   4683  CD  LYS B 116     161.352  16.473   7.284  1.00  0.00           C
ATOM   4684 2HD  LYS B 116     161.623  15.577   7.822  1.00  0.00           H
ATOM   4685 1HD  LYS B 116     160.604  17.016   7.843  1.00  0.00           H
ATOM   4686  CE  LYS B 116     162.592  17.350   7.103  1.00  0.00           C
ATOM   4687 2HE  LYS B 116     162.345  18.197   6.480  1.00  0.00           H
ATOM   4688 1HE  LYS B 116     163.375  16.774   6.633  1.00  0.00           H
ATOM   4689  NZ  LYS B 116     163.057  17.830   8.434  1.00  0.00           N
ATOM   4690 1HZ  LYS B 116     162.414  18.569   8.781  1.00  0.00           H
ATOM   4691 2HZ  LYS B 116     164.019  18.218   8.346  1.00  0.00           H
ATOM   4692 3HZ  LYS B 116     163.063  17.037   9.106  1.00  0.00           H
ATOM   4693  C   LYS B 116     160.130  13.650   4.202  1.00  0.00           C
ATOM   4694  O   LYS B 116     160.225  14.664   3.508  1.00  0.00           O
ATOM   4695  N   GLU B 117     160.247  12.419   3.700  1.00  0.00           N
ATOM   4696  H   GLU B 117     160.163  11.647   4.294  1.00  0.00           H
ATOM   4697  CA  GLU B 117     160.496  12.202   2.276  1.00  0.00           C
ATOM   4698  HA  GLU B 117     160.677  13.155   1.801  1.00  0.00           H
ATOM   4699  CB  GLU B 117     161.726  11.312   2.090  1.00  0.00           C
ATOM   4700 2HB  GLU B 117     161.779  10.979   1.064  1.00  0.00           H
ATOM   4701 1HB  GLU B 117     161.651  10.454   2.744  1.00  0.00           H
ATOM   4702  CG  GLU B 117     162.988  12.106   2.433  1.00  0.00           C
ATOM   4703 2HG  GLU B 117     162.891  12.522   3.424  1.00  0.00           H
ATOM   4704 1HG  GLU B 117     163.112  12.907   1.719  1.00  0.00           H
ATOM   4705  CD  GLU B 117     164.208  11.193   2.386  1.00  0.00           C
ATOM   4706  OE1 GLU B 117     164.640  10.870   1.292  1.00  0.00           O
ATOM   4707  OE2 GLU B 117     164.693  10.831   3.445  1.00  0.00           O
ATOM   4708  C   GLU B 117     159.283  11.546   1.624  1.00  0.00           C
ATOM   4709  O   GLU B 117     159.012  10.372   1.856  1.00  0.00           O
ATOM   4710  N   TRP B 118     158.563  12.312   0.807  1.00  0.00           N
ATOM   4711  H   TRP B 118     158.842  13.237   0.646  1.00  0.00           H
ATOM   4712  CA  TRP B 118     157.362  11.799   0.144  1.00  0.00           C
ATOM   4713  HA  TRP B 118     157.395  10.720   0.151  1.00  0.00           H
ATOM   4714  CB  TRP B 118     156.093  12.265   0.894  1.00  0.00           C
ATOM   4715 2HB  TRP B 118     155.354  11.478   0.836  1.00  0.00           H
ATOM   4716 1HB  TRP B 118     155.701  13.138   0.396  1.00  0.00           H
ATOM   4717  CG  TRP B 118     156.320  12.613   2.344  1.00  0.00           C
ATOM   4718  CD1 TRP B 118     157.198  13.542   2.791  1.00  0.00           C
ATOM   4719  HD1 TRP B 118     157.842  14.146   2.169  1.00  0.00           H
ATOM   4720  CD2 TRP B 118     155.677  12.062   3.535  1.00  0.00           C
ATOM   4721  NE1 TRP B 118     157.147  13.585   4.170  1.00  0.00           N
ATOM   4722  HE1 TRP B 118     157.688  14.172   4.736  1.00  0.00           H
ATOM   4723  CE2 TRP B 118     156.227  12.694   4.677  1.00  0.00           C
ATOM   4724  CE3 TRP B 118     154.688  11.084   3.738  1.00  0.00           C
ATOM   4725  HE3 TRP B 118     154.246  10.584   2.889  1.00  0.00           H
ATOM   4726  CZ2 TRP B 118     155.813  12.368   5.968  1.00  0.00           C
ATOM   4727  HZ2 TRP B 118     156.252  12.863   6.821  1.00  0.00           H
ATOM   4728  CZ3 TRP B 118     154.271  10.753   5.036  1.00  0.00           C
ATOM   4729  HZ3 TRP B 118     153.517   9.995   5.179  1.00  0.00           H
ATOM   4730  CH2 TRP B 118     154.834  11.391   6.148  1.00  0.00           C
ATOM   4731  HH2 TRP B 118     154.508  11.131   7.144  1.00  0.00           H
ATOM   4732  C   TRP B 118     157.317  12.282  -1.308  1.00  0.00           C
ATOM   4733  O   TRP B 118     157.672  13.426  -1.595  1.00  0.00           O
ATOM   4734  N   LYS B 119     156.882  11.408  -2.221  1.00  0.00           N
ATOM   4735  H   LYS B 119     156.602  10.513  -1.938  1.00  0.00           H
ATOM   4736  CA  LYS B 119     156.816  11.769  -3.640  1.00  0.00           C
ATOM   4737  HA  LYS B 119     156.789  12.846  -3.719  1.00  0.00           H
ATOM   4738  CB  LYS B 119     158.068  11.261  -4.370  1.00  0.00           C
ATOM   4739 2HB  LYS B 119     158.948  11.687  -3.910  1.00  0.00           H
ATOM   4740 1HB  LYS B 119     158.025  11.562  -5.406  1.00  0.00           H
ATOM   4741  CG  LYS B 119     158.144   9.734  -4.287  1.00  0.00           C
ATOM   4742 2HG  LYS B 119     157.291   9.305  -4.790  1.00  0.00           H
ATOM   4743 1HG  LYS B 119     158.145   9.430  -3.251  1.00  0.00           H
ATOM   4744  CD  LYS B 119     159.429   9.249  -4.965  1.00  0.00           C
ATOM   4745 2HD  LYS B 119     160.277   9.497  -4.344  1.00  0.00           H
ATOM   4746 1HD  LYS B 119     159.533   9.736  -5.924  1.00  0.00           H
ATOM   4747  CE  LYS B 119     159.375   7.730  -5.167  1.00  0.00           C
ATOM   4748 2HE  LYS B 119     159.574   7.499  -6.203  1.00  0.00           H
ATOM   4749 1HE  LYS B 119     158.396   7.358  -4.898  1.00  0.00           H
ATOM   4750  NZ  LYS B 119     160.405   7.079  -4.309  1.00  0.00           N
ATOM   4751 1HZ  LYS B 119     160.312   6.046  -4.378  1.00  0.00           H
ATOM   4752 2HZ  LYS B 119     160.270   7.376  -3.320  1.00  0.00           H
ATOM   4753 3HZ  LYS B 119     161.353   7.362  -4.630  1.00  0.00           H
ATOM   4754  C   LYS B 119     155.559  11.201  -4.302  1.00  0.00           C
ATOM   4755  O   LYS B 119     154.988  10.218  -3.830  1.00  0.00           O
ATOM   4756  N   SER B 120     155.138  11.832  -5.398  1.00  0.00           N
ATOM   4757  H   SER B 120     155.638  12.610  -5.723  1.00  0.00           H
ATOM   4758  CA  SER B 120     153.948  11.393  -6.127  1.00  0.00           C
ATOM   4759  HA  SER B 120     153.875  10.320  -6.074  1.00  0.00           H
ATOM   4760  CB  SER B 120     152.695  12.021  -5.502  1.00  0.00           C
ATOM   4761 2HB  SER B 120     152.939  12.400  -4.518  1.00  0.00           H
ATOM   4762 1HB  SER B 120     151.922  11.279  -5.413  1.00  0.00           H
ATOM   4763  OG  SER B 120     152.227  13.081  -6.328  1.00  0.00           O
ATOM   4764  HG  SER B 120     151.359  12.838  -6.660  1.00  0.00           H
ATOM   4765  C   SER B 120     154.062  11.817  -7.584  1.00  0.00           C
ATOM   4766  O   SER B 120     154.196  13.009  -7.864  1.00  0.00           O
ATOM   4767  N   ARG B 121     154.009  10.860  -8.520  1.00  0.00           N
ATOM   4768  H   ARG B 121     153.886   9.921  -8.267  1.00  0.00           H
ATOM   4769  CA  ARG B 121     154.140  11.239  -9.926  1.00  0.00           C
ATOM   4770  HA  ARG B 121     153.504  12.088 -10.087  1.00  0.00           H
ATOM   4771  CB  ARG B 121     155.587  11.664 -10.188  1.00  0.00           C
ATOM   4772 2HB  ARG B 121     156.147  10.814 -10.548  1.00  0.00           H
ATOM   4773 1HB  ARG B 121     156.027  12.014  -9.265  1.00  0.00           H
ATOM   4774  CG  ARG B 121     155.648  12.788 -11.233  1.00  0.00           C
ATOM   4775 2HG  ARG B 121     155.460  12.378 -12.212  1.00  0.00           H
ATOM   4776 1HG  ARG B 121     156.635  13.214 -11.217  1.00  0.00           H
ATOM   4777  CD  ARG B 121     154.609  13.892 -10.935  1.00  0.00           C
ATOM   4778 2HD  ARG B 121     155.041  14.858 -11.144  1.00  0.00           H
ATOM   4779 1HD  ARG B 121     154.326  13.853  -9.896  1.00  0.00           H
ATOM   4780  NE  ARG B 121     153.421  13.703 -11.767  1.00  0.00           N
ATOM   4781  HE  ARG B 121     153.299  12.851 -12.236  1.00  0.00           H
ATOM   4782  CZ  ARG B 121     152.495  14.656 -11.905  1.00  0.00           C
ATOM   4783  NH1 ARG B 121     152.625  15.809 -11.299  1.00  0.00           N
ATOM   4784 1HH1 ARG B 121     153.423  15.986 -10.724  1.00  0.00           H
ATOM   4785 2HH1 ARG B 121     151.925  16.514 -11.412  1.00  0.00           H
ATOM   4786  NH2 ARG B 121     151.449  14.435 -12.653  1.00  0.00           N
ATOM   4787 1HH2 ARG B 121     151.345  13.556 -13.119  1.00  0.00           H
ATOM   4788 2HH2 ARG B 121     150.752  15.143 -12.760  1.00  0.00           H
ATOM   4789  C   ARG B 121     153.717  10.151 -10.922  1.00  0.00           C
ATOM   4790  O   ARG B 121     153.155   9.124 -10.540  1.00  0.00           O
ATOM   4791  N   GLY B 122     154.008  10.422 -12.214  1.00  0.00           N
ATOM   4792  H   GLY B 122     154.481  11.246 -12.421  1.00  0.00           H
ATOM   4793  CA  GLY B 122     153.646   9.538 -13.326  1.00  0.00           C
ATOM   4794 2HA  GLY B 122     153.637  10.120 -14.237  1.00  0.00           H
ATOM   4795 1HA  GLY B 122     152.650   9.160 -13.152  1.00  0.00           H
ATOM   4796  C   GLY B 122     154.587   8.345 -13.518  1.00  0.00           C
ATOM   4797  O   GLY B 122     155.515   8.368 -14.345  1.00  0.00           O
ATOM   4798  N   GLY B 123     154.335   7.302 -12.750  1.00  0.00           N
ATOM   4799  H   GLY B 123     153.620   7.351 -12.088  1.00  0.00           H
ATOM   4800  CA  GLY B 123     155.107   6.088 -12.875  1.00  0.00           C
ATOM   4801 2HA  GLY B 123     154.948   5.458 -12.015  1.00  0.00           H
ATOM   4802 1HA  GLY B 123     156.158   6.329 -12.971  1.00  0.00           H
ATOM   4803  C   GLY B 123     154.616   5.385 -14.116  1.00  0.00           C
ATOM   4804  O   GLY B 123     153.900   4.388 -14.038  1.00  0.00           O
ATOM   4805  N   ALA B 124     154.998   5.920 -15.267  1.00  0.00           N
ATOM   4806  H   ALA B 124     155.588   6.698 -15.268  1.00  0.00           H
ATOM   4807  CA  ALA B 124     154.551   5.359 -16.522  1.00  0.00           C
ATOM   4808  HA  ALA B 124     153.564   4.950 -16.387  1.00  0.00           H
ATOM   4809  CB  ALA B 124     154.487   6.438 -17.600  1.00  0.00           C
ATOM   4810 1HB  ALA B 124     153.939   6.064 -18.451  1.00  0.00           H
ATOM   4811 2HB  ALA B 124     155.488   6.700 -17.905  1.00  0.00           H
ATOM   4812 3HB  ALA B 124     153.989   7.312 -17.206  1.00  0.00           H
ATOM   4813  C   ALA B 124     155.477   4.263 -16.971  1.00  0.00           C
ATOM   4814  O   ALA B 124     156.662   4.491 -17.200  1.00  0.00           O
ATOM   4815  N   GLU B 125     154.920   3.074 -17.090  1.00  0.00           N
ATOM   4816  H   GLU B 125     153.972   2.965 -16.869  1.00  0.00           H
ATOM   4817  CA  GLU B 125     155.679   1.932 -17.541  1.00  0.00           C
ATOM   4818  HA  GLU B 125     156.722   2.208 -17.606  1.00  0.00           H
ATOM   4819  CB  GLU B 125     155.535   0.755 -16.563  1.00  0.00           C
ATOM   4820 2HB  GLU B 125     155.972   1.025 -15.613  1.00  0.00           H
ATOM   4821 1HB  GLU B 125     156.053  -0.105 -16.962  1.00  0.00           H
ATOM   4822  CG  GLU B 125     154.057   0.404 -16.357  1.00  0.00           C
ATOM   4823 2HG  GLU B 125     153.699  -0.155 -17.209  1.00  0.00           H
ATOM   4824 1HG  GLU B 125     153.481   1.310 -16.255  1.00  0.00           H
ATOM   4825  CD  GLU B 125     153.895  -0.443 -15.100  1.00  0.00           C
ATOM   4826  OE1 GLU B 125     154.456  -0.071 -14.083  1.00  0.00           O
ATOM   4827  OE2 GLU B 125     153.214  -1.452 -15.172  1.00  0.00           O
ATOM   4828  C   GLU B 125     155.188   1.540 -18.920  1.00  0.00           C
ATOM   4829  O   GLU B 125     154.090   1.003 -19.072  1.00  0.00           O
ATOM   4830  N   PHE B 126     156.001   1.822 -19.926  1.00  0.00           N
ATOM   4831  H   PHE B 126     156.857   2.264 -19.747  1.00  0.00           H
ATOM   4832  CA  PHE B 126     155.636   1.485 -21.293  1.00  0.00           C
ATOM   4833  HA  PHE B 126     154.564   1.556 -21.398  1.00  0.00           H
ATOM   4834  CB  PHE B 126     156.296   2.462 -22.265  1.00  0.00           C
ATOM   4835 2HB  PHE B 126     156.151   2.098 -23.273  1.00  0.00           H
ATOM   4836 1HB  PHE B 126     157.355   2.496 -22.059  1.00  0.00           H
ATOM   4837  CG  PHE B 126     155.737   3.864 -22.166  1.00  0.00           C
ATOM   4838  CD1 PHE B 126     154.499   4.164 -22.745  1.00  0.00           C
ATOM   4839  HD1 PHE B 126     153.947   3.397 -23.268  1.00  0.00           H
ATOM   4840  CD2 PHE B 126     156.453   4.860 -21.489  1.00  0.00           C
ATOM   4841  HD2 PHE B 126     157.407   4.629 -21.041  1.00  0.00           H
ATOM   4842  CE1 PHE B 126     153.976   5.460 -22.650  1.00  0.00           C
ATOM   4843  HE1 PHE B 126     153.021   5.692 -23.097  1.00  0.00           H
ATOM   4844  CE2 PHE B 126     155.931   6.155 -21.394  1.00  0.00           C
ATOM   4845  HE2 PHE B 126     156.483   6.923 -20.874  1.00  0.00           H
ATOM   4846  CZ  PHE B 126     154.693   6.455 -21.974  1.00  0.00           C
ATOM   4847  HZ  PHE B 126     154.290   7.455 -21.900  1.00  0.00           H
ATOM   4848  C   PHE B 126     156.069   0.059 -21.598  1.00  0.00           C
ATOM   4849  O   PHE B 126     157.026  -0.431 -21.015  1.00  0.00           O
ATOM   4850  N   SER B 127     155.366  -0.606 -22.508  1.00  0.00           N
ATOM   4851  H   SER B 127     154.614  -0.166 -22.951  1.00  0.00           H
ATOM   4852  CA  SER B 127     155.706  -1.980 -22.858  1.00  0.00           C
ATOM   4853  HA  SER B 127     156.549  -2.290 -22.257  1.00  0.00           H
ATOM   4854  CB  SER B 127     154.530  -2.922 -22.567  1.00  0.00           C
ATOM   4855 2HB  SER B 127     153.907  -2.487 -21.797  1.00  0.00           H
ATOM   4856 1HB  SER B 127     154.906  -3.870 -22.223  1.00  0.00           H
ATOM   4857  OG  SER B 127     153.770  -3.127 -23.750  1.00  0.00           O
ATOM   4858  HG  SER B 127     154.080  -3.935 -24.165  1.00  0.00           H
ATOM   4859  C   SER B 127     156.108  -2.059 -24.321  1.00  0.00           C
ATOM   4860  O   SER B 127     155.266  -1.979 -25.219  1.00  0.00           O
ATOM   4861  N   TRP B 128     157.407  -2.213 -24.543  1.00  0.00           N
ATOM   4862  H   TRP B 128     158.017  -2.271 -23.779  1.00  0.00           H
ATOM   4863  CA  TRP B 128     157.948  -2.299 -25.889  1.00  0.00           C
ATOM   4864  HA  TRP B 128     157.160  -2.593 -26.566  1.00  0.00           H
ATOM   4865  CB  TRP B 128     158.485  -0.931 -26.315  1.00  0.00           C
ATOM   4866 2HB  TRP B 128     159.186  -0.588 -25.567  1.00  0.00           H
ATOM   4867 1HB  TRP B 128     157.662  -0.235 -26.360  1.00  0.00           H
ATOM   4868  CG  TRP B 128     159.163  -0.949 -27.642  1.00  0.00           C
ATOM   4869  CD1 TRP B 128     160.497  -1.030 -27.821  1.00  0.00           C
ATOM   4870  HD1 TRP B 128     161.233  -1.087 -27.033  1.00  0.00           H
ATOM   4871  CD2 TRP B 128     158.571  -0.895 -28.971  1.00  0.00           C
ATOM   4872  NE1 TRP B 128     160.767  -1.033 -29.175  1.00  0.00           N
ATOM   4873  HE1 TRP B 128     161.661  -1.086 -29.574  1.00  0.00           H
ATOM   4874  CE2 TRP B 128     159.612  -0.949 -29.927  1.00  0.00           C
ATOM   4875  CE3 TRP B 128     157.247  -0.805 -29.436  1.00  0.00           C
ATOM   4876  HE3 TRP B 128     156.432  -0.761 -28.729  1.00  0.00           H
ATOM   4877  CZ2 TRP B 128     159.349  -0.916 -31.296  1.00  0.00           C
ATOM   4878  HZ2 TRP B 128     160.161  -0.959 -32.007  1.00  0.00           H
ATOM   4879  CZ3 TRP B 128     156.979  -0.771 -30.813  1.00  0.00           C
ATOM   4880  HZ3 TRP B 128     155.958  -0.702 -31.160  1.00  0.00           H
ATOM   4881  CH2 TRP B 128     158.028  -0.827 -31.742  1.00  0.00           C
ATOM   4882  HH2 TRP B 128     157.814  -0.800 -32.800  1.00  0.00           H
ATOM   4883  C   TRP B 128     159.061  -3.347 -25.938  1.00  0.00           C
ATOM   4884  O   TRP B 128     159.650  -3.683 -24.910  1.00  0.00           O
ATOM   4885  N   ASN B 129     159.340  -3.855 -27.137  1.00  0.00           N
ATOM   4886  H   ASN B 129     158.844  -3.538 -27.920  1.00  0.00           H
ATOM   4887  CA  ASN B 129     160.373  -4.878 -27.308  1.00  0.00           C
ATOM   4888  HA  ASN B 129     160.555  -5.348 -26.353  1.00  0.00           H
ATOM   4889  CB  ASN B 129     159.899  -5.952 -28.297  1.00  0.00           C
ATOM   4890 2HB  ASN B 129     159.297  -6.680 -27.772  1.00  0.00           H
ATOM   4891 1HB  ASN B 129     160.759  -6.444 -28.727  1.00  0.00           H
ATOM   4892  CG  ASN B 129     159.067  -5.323 -29.414  1.00  0.00           C
ATOM   4893  OD1 ASN B 129     157.840  -5.428 -29.408  1.00  0.00           O
ATOM   4894  ND2 ASN B 129     159.662  -4.674 -30.378  1.00  0.00           N
ATOM   4895 1HD2 ASN B 129     160.638  -4.593 -30.385  1.00  0.00           H
ATOM   4896 2HD2 ASN B 129     159.132  -4.268 -31.095  1.00  0.00           H
ATOM   4897  C   ASN B 129     161.679  -4.268 -27.809  1.00  0.00           C
ATOM   4898  O   ASN B 129     161.721  -3.662 -28.879  1.00  0.00           O
ATOM   4899  N   VAL B 130     162.742  -4.438 -27.023  1.00  0.00           N
ATOM   4900  H   VAL B 130     162.639  -4.930 -26.182  1.00  0.00           H
ATOM   4901  CA  VAL B 130     164.056  -3.911 -27.384  1.00  0.00           C
ATOM   4902  HA  VAL B 130     164.114  -3.822 -28.459  1.00  0.00           H
ATOM   4903  CB  VAL B 130     164.252  -2.516 -26.755  1.00  0.00           C
ATOM   4904  HB  VAL B 130     163.796  -2.502 -25.776  1.00  0.00           H
ATOM   4905  CG1 VAL B 130     165.747  -2.193 -26.618  1.00  0.00           C
ATOM   4906 1HG1 VAL B 130     166.257  -2.452 -27.535  1.00  0.00           H
ATOM   4907 2HG1 VAL B 130     166.165  -2.762 -25.801  1.00  0.00           H
ATOM   4908 3HG1 VAL B 130     165.872  -1.138 -26.423  1.00  0.00           H
ATOM   4909  CG2 VAL B 130     163.588  -1.449 -27.639  1.00  0.00           C
ATOM   4910 1HG2 VAL B 130     164.332  -0.985 -28.270  1.00  0.00           H
ATOM   4911 2HG2 VAL B 130     163.131  -0.698 -27.013  1.00  0.00           H
ATOM   4912 3HG2 VAL B 130     162.834  -1.908 -28.256  1.00  0.00           H
ATOM   4913  C   VAL B 130     165.151  -4.866 -26.909  1.00  0.00           C
ATOM   4914  O   VAL B 130     165.002  -5.538 -25.888  1.00  0.00           O
ATOM   4915  N   PHE B 131     166.249  -4.918 -27.660  1.00  0.00           N
ATOM   4916  H   PHE B 131     166.307  -4.361 -28.464  1.00  0.00           H
ATOM   4917  CA  PHE B 131     167.370  -5.786 -27.310  1.00  0.00           C
ATOM   4918  HA  PHE B 131     168.110  -5.731 -28.093  1.00  0.00           H
ATOM   4919  CB  PHE B 131     168.004  -5.307 -26.000  1.00  0.00           C
ATOM   4920 2HB  PHE B 131     167.436  -5.715 -25.175  1.00  0.00           H
ATOM   4921 1HB  PHE B 131     167.939  -4.230 -25.960  1.00  0.00           H
ATOM   4922  CG  PHE B 131     169.455  -5.705 -25.841  1.00  0.00           C
ATOM   4923  CD1 PHE B 131     170.387  -5.374 -26.834  1.00  0.00           C
ATOM   4924  HD1 PHE B 131     170.069  -4.838 -27.716  1.00  0.00           H
ATOM   4925  CD2 PHE B 131     169.869  -6.400 -24.698  1.00  0.00           C
ATOM   4926  HD2 PHE B 131     169.152  -6.655 -23.932  1.00  0.00           H
ATOM   4927  CE1 PHE B 131     171.730  -5.740 -26.684  1.00  0.00           C
ATOM   4928  HE1 PHE B 131     172.448  -5.485 -27.450  1.00  0.00           H
ATOM   4929  CE2 PHE B 131     171.212  -6.766 -24.549  1.00  0.00           C
ATOM   4930  HE2 PHE B 131     171.531  -7.303 -23.668  1.00  0.00           H
ATOM   4931  CZ  PHE B 131     172.142  -6.436 -25.542  1.00  0.00           C
ATOM   4932  HZ  PHE B 131     173.179  -6.719 -25.426  1.00  0.00           H
ATOM   4933  C   PHE B 131     166.909  -7.236 -27.166  1.00  0.00           C
ATOM   4934  O   PHE B 131     167.302  -7.936 -26.230  1.00  0.00           O
ATOM   4935  N   ASN B 132     166.073  -7.680 -28.102  1.00  0.00           N
ATOM   4936  H   ASN B 132     165.794  -7.077 -28.822  1.00  0.00           H
ATOM   4937  CA  ASN B 132     165.565  -9.049 -28.075  1.00  0.00           C
ATOM   4938  HA  ASN B 132     165.375  -9.332 -27.051  1.00  0.00           H
ATOM   4939  CB  ASN B 132     164.255  -9.136 -28.864  1.00  0.00           C
ATOM   4940 2HB  ASN B 132     164.180 -10.107 -29.331  1.00  0.00           H
ATOM   4941 1HB  ASN B 132     164.244  -8.370 -29.625  1.00  0.00           H
ATOM   4942  CG  ASN B 132     163.067  -8.935 -27.928  1.00  0.00           C
ATOM   4943  OD1 ASN B 132     162.608  -7.809 -27.738  1.00  0.00           O
ATOM   4944  ND2 ASN B 132     162.539  -9.968 -27.330  1.00  0.00           N
ATOM   4945 1HD2 ASN B 132     162.907 -10.863 -27.484  1.00  0.00           H
ATOM   4946 2HD2 ASN B 132     161.776  -9.849 -26.728  1.00  0.00           H
ATOM   4947  C   ASN B 132     166.588 -10.011 -28.673  1.00  0.00           C
ATOM   4948  O   ASN B 132     166.991  -9.863 -29.828  1.00  0.00           O
ATOM   4949  N   PHE B 133     167.001 -10.995 -27.878  1.00  0.00           N
ATOM   4950  H   PHE B 133     166.643 -11.059 -26.968  1.00  0.00           H
ATOM   4951  CA  PHE B 133     167.978 -11.980 -28.333  1.00  0.00           C
ATOM   4952  HA  PHE B 133     168.555 -11.558 -29.142  1.00  0.00           H
ATOM   4953  CB  PHE B 133     168.924 -12.344 -27.187  1.00  0.00           C
ATOM   4954 2HB  PHE B 133     169.315 -13.337 -27.366  1.00  0.00           H
ATOM   4955 1HB  PHE B 133     168.361 -12.359 -26.267  1.00  0.00           H
ATOM   4956  CG  PHE B 133     170.082 -11.386 -27.028  1.00  0.00           C
ATOM   4957  CD1 PHE B 133     171.015 -11.240 -28.062  1.00  0.00           C
ATOM   4958  HD1 PHE B 133     170.906 -11.811 -28.972  1.00  0.00           H
ATOM   4959  CD2 PHE B 133     170.224 -10.645 -25.848  1.00  0.00           C
ATOM   4960  HD2 PHE B 133     169.505 -10.757 -25.050  1.00  0.00           H
ATOM   4961  CE1 PHE B 133     172.090 -10.354 -27.915  1.00  0.00           C
ATOM   4962  HE1 PHE B 133     172.809 -10.242 -28.713  1.00  0.00           H
ATOM   4963  CE2 PHE B 133     171.299  -9.760 -25.702  1.00  0.00           C
ATOM   4964  HE2 PHE B 133     171.408  -9.190 -24.792  1.00  0.00           H
ATOM   4965  CZ  PHE B 133     172.231  -9.614 -26.736  1.00  0.00           C
ATOM   4966  HZ  PHE B 133     173.060  -8.931 -26.623  1.00  0.00           H
ATOM   4967  C   PHE B 133     167.276 -13.240 -28.828  1.00  0.00           C
ATOM   4968  O   PHE B 133     166.056 -13.369 -28.707  1.00  0.00           O
ATOM   4969  N   GLN B 134     168.053 -14.168 -29.386  1.00  0.00           N
ATOM   4970  H   GLN B 134     169.016 -14.006 -29.461  1.00  0.00           H
ATOM   4971  CA  GLN B 134     167.494 -15.421 -29.890  1.00  0.00           C
ATOM   4972  HA  GLN B 134     166.836 -15.201 -30.718  1.00  0.00           H
ATOM   4973  CB  GLN B 134     168.614 -16.349 -30.382  1.00  0.00           C
ATOM   4974 2HB  GLN B 134     169.097 -15.902 -31.238  1.00  0.00           H
ATOM   4975 1HB  GLN B 134     168.189 -17.300 -30.668  1.00  0.00           H
ATOM   4976  CG  GLN B 134     169.650 -16.570 -29.271  1.00  0.00           C
ATOM   4977 2HG  GLN B 134     170.063 -17.564 -29.361  1.00  0.00           H
ATOM   4978 1HG  GLN B 134     169.176 -16.465 -28.306  1.00  0.00           H
ATOM   4979  CD  GLN B 134     170.774 -15.547 -29.397  1.00  0.00           C
ATOM   4980  OE1 GLN B 134     171.343 -15.377 -30.475  1.00  0.00           O
ATOM   4981  NE2 GLN B 134     171.130 -14.849 -28.352  1.00  0.00           N
ATOM   4982 1HE2 GLN B 134     170.675 -14.985 -27.495  1.00  0.00           H
ATOM   4983 2HE2 GLN B 134     171.850 -14.190 -28.426  1.00  0.00           H
ATOM   4984  C   GLN B 134     166.689 -16.115 -28.795  1.00  0.00           C
ATOM   4985  O   GLN B 134     167.045 -16.051 -27.618  1.00  0.00           O
ATOM   4986  N   LYS B 135     165.603 -16.777 -29.190  1.00  0.00           N
ATOM   4987  H   LYS B 135     165.372 -16.800 -30.142  1.00  0.00           H
ATOM   4988  CA  LYS B 135     164.750 -17.469 -28.227  1.00  0.00           C
ATOM   4989  HA  LYS B 135     163.873 -17.839 -28.738  1.00  0.00           H
ATOM   4990  CB  LYS B 135     165.504 -18.653 -27.612  1.00  0.00           C
ATOM   4991 2HB  LYS B 135     164.980 -18.995 -26.732  1.00  0.00           H
ATOM   4992 1HB  LYS B 135     166.501 -18.341 -27.339  1.00  0.00           H
ATOM   4993  CG  LYS B 135     165.586 -19.795 -28.628  1.00  0.00           C
ATOM   4994 2HG  LYS B 135     166.063 -19.442 -29.530  1.00  0.00           H
ATOM   4995 1HG  LYS B 135     164.590 -20.143 -28.859  1.00  0.00           H
ATOM   4996  CD  LYS B 135     166.406 -20.946 -28.038  1.00  0.00           C
ATOM   4997 2HD  LYS B 135     165.866 -21.387 -27.214  1.00  0.00           H
ATOM   4998 1HD  LYS B 135     167.355 -20.567 -27.686  1.00  0.00           H
ATOM   4999  CE  LYS B 135     166.647 -22.007 -29.114  1.00  0.00           C
ATOM   5000 2HE  LYS B 135     167.254 -21.589 -29.903  1.00  0.00           H
ATOM   5001 1HE  LYS B 135     165.699 -22.329 -29.521  1.00  0.00           H
ATOM   5002  NZ  LYS B 135     167.351 -23.175 -28.511  1.00  0.00           N
ATOM   5003 1HZ  LYS B 135     167.946 -22.851 -27.723  1.00  0.00           H
ATOM   5004 2HZ  LYS B 135     167.946 -23.631 -29.233  1.00  0.00           H
ATOM   5005 3HZ  LYS B 135     166.651 -23.856 -28.157  1.00  0.00           H
ATOM   5006  C   LYS B 135     164.313 -16.502 -27.129  1.00  0.00           C
ATOM   5007  O   LYS B 135     164.896 -16.471 -26.043  1.00  0.00           O
ATOM   5008  N   ASP B 136     163.283 -15.713 -27.424  1.00  0.00           N
ATOM   5009  H   ASP B 136     162.856 -15.791 -28.302  1.00  0.00           H
ATOM   5010  CA  ASP B 136     162.774 -14.736 -26.468  1.00  0.00           C
ATOM   5011  HA  ASP B 136     162.812 -15.159 -25.475  1.00  0.00           H
ATOM   5012  CB  ASP B 136     163.645 -13.476 -26.504  1.00  0.00           C
ATOM   5013 2HB  ASP B 136     163.066 -12.631 -26.161  1.00  0.00           H
ATOM   5014 1HB  ASP B 136     163.972 -13.298 -27.518  1.00  0.00           H
ATOM   5015  CG  ASP B 136     164.864 -13.650 -25.604  1.00  0.00           C
ATOM   5016  OD1 ASP B 136     165.858 -14.173 -26.081  1.00  0.00           O
ATOM   5017  OD2 ASP B 136     164.787 -13.254 -24.453  1.00  0.00           O
ATOM   5018  C   ASP B 136     161.329 -14.372 -26.800  1.00  0.00           C
ATOM   5019  O   ASP B 136     161.065 -13.347 -27.433  1.00  0.00           O
ATOM   5020  N   GLN B 137     160.400 -15.221 -26.369  1.00  0.00           N
ATOM   5021  H   GLN B 137     160.675 -16.018 -25.869  1.00  0.00           H
ATOM   5022  CA  GLN B 137     158.979 -14.993 -26.624  1.00  0.00           C
ATOM   5023  HA  GLN B 137     158.815 -14.994 -27.691  1.00  0.00           H
ATOM   5024  CB  GLN B 137     158.152 -16.122 -25.992  1.00  0.00           C
ATOM   5025 2HB  GLN B 137     157.727 -15.779 -25.060  1.00  0.00           H
ATOM   5026 1HB  GLN B 137     158.792 -16.971 -25.802  1.00  0.00           H
ATOM   5027  CG  GLN B 137     157.022 -16.539 -26.939  1.00  0.00           C
ATOM   5028 2HG  GLN B 137     156.535 -17.420 -26.548  1.00  0.00           H
ATOM   5029 1HG  GLN B 137     157.434 -16.760 -27.912  1.00  0.00           H
ATOM   5030  CD  GLN B 137     156.001 -15.414 -27.065  1.00  0.00           C
ATOM   5031  OE1 GLN B 137     155.051 -15.346 -26.286  1.00  0.00           O
ATOM   5032  NE2 GLN B 137     156.141 -14.521 -28.007  1.00  0.00           N
ATOM   5033 1HE2 GLN B 137     156.898 -14.578 -28.627  1.00  0.00           H
ATOM   5034 2HE2 GLN B 137     155.488 -13.795 -28.095  1.00  0.00           H
ATOM   5035  C   GLN B 137     158.533 -13.643 -26.059  1.00  0.00           C
ATOM   5036  O   GLN B 137     158.091 -13.553 -24.913  1.00  0.00           O
ATOM   5037  N   ASP B 138     158.653 -12.598 -26.877  1.00  0.00           N
[truncated: 54,559 more chars]
