# Supplementary material for: Structural basis of metabolite transport by the chloroplast outer envelope channel OEP21
Source: Nat Struct Mol Biol. 2023 May 8;30(6):761–9. doi: 10.1038/s41594-023-00984-y (PMC10279527; doi:10.1038/s41594-023-00984-y)
Supplement: Source Data Fig. 1 — Source data for Fig. 1 [file 41594_2023_984_MOESM6_ESM.xlsx]

## Sheet: Fig.1b
Figure 1b
Wavelength (nM)	no ATP	MRW noATP
260	-0.726119	0.137255
259.5	-0.720815	2.93391
259	-0.703671	11.9735
258.5	-0.705799	10.8514
258	-0.718891	3.94838
257.5	-0.735562	-4.84178
257	-0.709087	9.11776
256.5	-0.681844	23.4823
256	-0.66251	33.6765
255.5	-0.664048	32.8656
255	-0.65988	35.0633
254.5	-0.669418	30.0341
254	-0.671573	28.8979
253.5	-0.662136	33.8737
253	-0.664518	32.6178
252.5	-0.66758	31.0033
252	-0.653653	38.3466
251.5	-0.657848	36.1347
251	-0.669549	29.9651
250.5	-0.639011	46.0669
250	-0.636626	47.3245
249.5	-0.671114	29.1399
249	-0.666325	31.665
248.5	-0.679332	24.8068
248	-0.641013	45.0113
247.5	-0.632457	49.5227
247	-0.62031	55.9275
246.5	-0.649849	40.3523
246	-0.624407	53.7672
245.5	-0.623825	54.0741
245	-0.656396	36.9003
244.5	-0.64497	42.9249
244	-0.633264	49.0972
243.5	-0.675843	26.6464
243	-0.680849	24.0069
242.5	-0.703305	12.1665
242	-0.706081	10.7027
241.5	-0.740171	-7.27198
241	-0.804303	-41.087
240.5	-0.844977	-62.5333
240	-0.872682	-77.1414
239.5	-0.893784	-88.2679
239	-0.95498	-120.535
238.5	-1.00536	-147.099
238	-1.07685	-184.794
237.5	-1.13527	-215.597
237	-1.19984	-249.643
236.5	-1.26165	-282.234
236	-1.30999	-307.722
235.5	-1.39845	-354.365
235	-1.50426	-410.155
234.5	-1.57205	-445.899
234	-1.66097	-492.784
233.5	-1.76965	-550.088
233	-1.88497	-610.893
232.5	-1.99375	-668.25
232	-2.16927	-760.797
231.5	-2.29512	-827.154
231	-2.42684	-896.607
230.5	-2.65564	-1017.25
230	-2.84566	-1117.44
229.5	-3.13937	-1272.3
229	-3.43066	-1425.89
228.5	-3.74171	-1589.9
228	-4.0616	-1758.57
227.5	-4.4523	-1964.58
227	-4.88462	-2192.53
226.5	-5.29893	-2410.98
226	-5.79602	-2673.08
225.5	-6.3271	-2953.11
225	-6.88355	-3246.51
224.5	-7.47151	-3556.52
224	-8.05082	-3861.98
223.5	-8.6998	-4204.17
223	-9.26853	-4504.04
222.5	-9.94141	-4858.83
222	-10.6548	-5234.99
221.5	-11.3024	-5576.45
221	-11.9482	-5916.96
220.5	-12.5511	-6234.85
220	-13.1985	-6576.21
219.5	-13.8164	-6902.01
219	-14.4354	-7228.39
218.5	-14.9251	-7486.6
218	-15.4065	-7740.43
217.5	-15.7993	-7947.54
217	-16.2026	-8160.19
216.5	-16.4792	-8306.03
216	-16.7264	-8436.37
215.5	-16.9228	-8539.93
215	-17.0547	-8609.48
214.5	-17.0819	-8623.82
214	-17.0599	-8612.22
213.5	-17.0255	-8594.08
213	-16.8407	-8496.64
212.5	-16.651	-8396.62
212	-16.5332	-8334.51
211.5	-16.2534	-8186.97
211	-15.7009	-7895.66
210.5	-15.1212	-7590
210	-14.4325	-7226.86
209.5	-13.785	-6885.45
209	-13.1434	-6547.16
208.5	-12.3965	-6153.34
208	-11.8612	-5871.09
207.5	-10.9901	-5411.78
207	-9.64623	-4703.19
206.5	-8.36963	-4030.08
206	-7.28082	-3455.98
205.5	-5.64068	-2591.18
205	-4.35826	-1914.99
204.5	-3.18535	-1296.55
204	-1.45714	-385.31
203.5	0.113932	443.073
203	1.6998	1279.26
202.5	3.28922	2117.32
202	6.4149	3765.4
201.5	8.72155	4981.64
201	9.70315	5499.21
200.5	10.3778	5854.93
200	10.849	6103.38
199.5	11.6363	6518.5
199	11.9061	6660.76
198.5	11.217	6297.42
198	9.80564	5553.25
197.5	10.5421	5941.56
197	11.6328	6516.66
196.5	12.0476	6735.37
196	12.3618	6901.04
195.5	10.6847	6016.75
195	7.53246	4354.66
194.5	6.48593	3802.85
194	5.54285	3305.59
193.5	4.86075	2945.94
193	5.2328	3142.11
192.5	3.99229	2488.03
192	3.42675	2189.83
191.5	4.2146	2605.24
191	3.69589	2331.74
190.5	2.0712	1475.09
190	0.390296	588.792

## Sheet: Fig.1c
Figure 1c
Temperature (｡C)	raw CD apo	rel CD apo	Temperature (｡C)	raw CD 500 uMGAP	rel CD GAP	Temperature (｡C)	raw CD 500 uM ATP	rel CD ATP
20	-24.1815	0.96346	20	-24.1252	1.00596	20	-24.1727	0.922899
20.5	-24.295	0.968527	20.5	-23.7812	0.989581	20.5	-25.8226	0.992515
21	-24.6272	0.983357	21	-23.6636	0.983981	21	-26.3487	1.01471
21.5	-24.7842	0.990366	21.5	-23.6799	0.984757	21.5	-25.4814	0.978118
22	-24.1699	0.962942	22	-23.6962	0.985533	22	-24.9828	0.95708
22.5	-24.5091	0.978085	22.5	-23.3707	0.970033	22.5	-24.8358	0.950878
23	-24.9348	0.997089	23	-23.5919	0.980567	23	-24.579	0.940042
23.5	-24.7085	0.986987	23.5	-24.399	1.019	23.5	-24.6899	0.944722
24	-24.5993	0.982112	24	-24.3596	1.01712	24	-25.2463	0.968198
24.5	-24.7224	0.987607	24.5	-24.0302	1.00144	24.5	-24.1419	0.921599
25	-24.3581	0.971344	25	-24.3798	1.01809	25	-24.1758	0.92303
25.5	-24.338	0.970446	25.5	-24.2001	1.00953	25.5	-25.0909	0.961641
26	-24.8723	0.994299	26	-24.239	1.01138	26	-24.9871	0.957262
26.5	-24.6861	0.985987	26.5	-23.6993	0.985681	26.5	-25.0321	0.95916
27	-24.3871	0.972638	27	-24.36	1.01714	27	-24.0144	0.916219
27.5	-24.3532	0.971125	27.5	-23.9094	0.995686	27.5	-25.1003	0.962038
28	-24.9914	0.999616	28	-24.2279	1.01085	28	-24.2952	0.928068
28.5	-24.7368	0.98825	28.5	-24.3095	1.01474	28.5	-23.9333	0.912797
29	-24.4809	0.976826	29	-23.5401	0.9781	29	-24.7518	0.947333
29.5	-24.6578	0.984723	29.5	-24.1577	1.00751	29.5	-25.7451	0.989245
30	-23.9245	0.951987	30	-23.385	0.970714	30	-24.4576	0.93492
30.5	-24.4647	0.976103	30.5	-23.7275	0.987024	30.5	-25.1758	0.965224
31	-25.1381	1.00617	31	-24.0555	1.00264	31	-24.5461	0.938654
31.5	-24.3488	0.970929	31.5	-24.5334	1.0254	31.5	-25.2687	0.969143
32	-24.5742	0.980991	32	-24.3068	1.01461	32	-25.7504	0.989468
32.5	-24.9556	0.998018	32.5	-24.8746	1.04165	32.5	-23.5753	0.897692
33	-24.7826	0.990295	33	-24.4089	1.01947	33	-25.0588	0.960287
33.5	-24.4395	0.974978	33.5	-23.4889	0.975662	33.5	-24.3606	0.930827
34	-24.2417	0.966147	34	-23.805	0.990714	34	-24.9318	0.954928
34.5	-24.5324	0.979125	34.5	-24.2038	1.0097	34.5	-24.9253	0.954654
35	-24.5423	0.979567	35	-24.5097	1.02427	35	-24.8795	0.952722
35.5	-24.8479	0.99321	35.5	-24.2216	1.01055	35.5	-24.6923	0.944823
36	-24.4129	0.97379	36	-24.0481	1.00229	36	-24.3594	0.930776
36.5	-23.9461	0.952951	36.5	-24.0705	1.00336	36.5	-24.681	0.944346
37	-24.4383	0.974924	37	-23.8199	0.991424	37	-25.4557	0.977034
37.5	-24.2409	0.966112	37.5	-24.0455	1.00217	37.5	-24.1711	0.922831
38	-24.2885	0.968237	38	-23.8252	0.991676	38	-24.723	0.946118
38.5	-25.0164	1.00073	38.5	-23.7609	0.988614	38.5	-24.9005	0.953608
39	-23.6251	0.938621	39	-23.7051	0.985957	39	-25.2693	0.969169
39.5	-24.3295	0.970067	39.5	-23.943	0.997286	39.5	-25.8528	0.993789
40	-24.5824	0.981357	40	-23.4491	0.973767	40	-25.7879	0.991051
40.5	-24.6475	0.984263	40.5	-24.1601	1.00762	40.5	-22.6535	0.858797
41	-24.0886	0.959313	41	-23.6928	0.985371	41	-24.1784	0.923139
41.5	-24.5106	0.978152	41.5	-23.8548	0.993086	41.5	-23.5808	0.897924
42	-23.4876	0.932482	42	-23.8921	0.994862	42	-25.0524	0.960017
42.5	-24.6605	0.984844	42.5	-24.0343	1.00163	42.5	-23.8726	0.910236
43	-24.7335	0.988103	43	-23.8966	0.995076	43	-23.9353	0.912882
43.5	-24.1312	0.961214	43.5	-23.7788	0.989467	43.5	-24.4226	0.933443
44	-24.1066	0.960116	44	-24.0025	1.00012	44	-25.0958	0.961848
44.5	-23.9383	0.952603	44.5	-23.659	0.983762	44.5	-22.7252	0.861823
45	-24.5195	0.978549	45	-23.3506	0.969076	45	-24.2269	0.925186
45.5	-24.349	0.970938	45.5	-23.5206	0.977171	45.5	-24.3071	0.92857
46	-23.9194	0.951759	46	-22.9407	0.949557	46	-24.2301	0.925321
46.5	-23.5203	0.933942	46.5	-23.5702	0.979533	46.5	-23.2937	0.88581
47	-24.2416	0.966143	47	-23.5973	0.980824	47	-24.9916	0.957451
47.5	-23.9445	0.952879	47.5	-23.2545	0.9645	47.5	-23.8171	0.907895
48	-23.8645	0.949308	48	-23.2701	0.965243	48	-23.8773	0.910435
48.5	-23.6897	0.941504	48.5	-23.7282	0.987057	48.5	-24.0844	0.919173
49	-23.2451	0.921656	49	-23.3231	0.967767	49	-23.8851	0.910764
49.5	-23.4833	0.93229	49.5	-23.4875	0.975595	49.5	-22.7601	0.863295
50	-22.8385	0.903504	50	-22.6627	0.936319	50	-24.0511	0.917768
50.5	-23.7936	0.946143	50.5	-22.5028	0.928705	50.5	-24.3565	0.930654
51	-23.265	0.922545	51	-23.1011	0.957195	51	-23.3657	0.888848
51.5	-23.1471	0.917281	51.5	-22.57	0.931905	51.5	-24.059	0.918101
52	-22.4589	0.886558	52	-23.27	0.965238	52	-24.618	0.941688
52.5	-22.4875	0.887835	52.5	-22.9337	0.949224	52.5	-23.3401	0.887768
53	-22.6436	0.894804	53	-22.5546	0.931171	53	-24.4155	0.933143
53.5	-21.6791	0.851746	53.5	-22.165	0.912619	53.5	-25.2982	0.970388
54	-22.1928	0.874679	54	-21.7334	0.892067	54	-23.6622	0.901359
54.5	-21.8252	0.858268	54.5	-21.8036	0.89541	54.5	-25.6009	0.98316
55	-20.9034	0.817116	55	-21.448	0.878476	55	-25.5134	0.979468
55.5	-20.0758	0.78017	55.5	-21.8568	0.897943	55.5	-23.8755	0.910359
56	-19.8412	0.769696	56	-21.08	0.860952	56	-23.1351	0.879118
56.5	-18.8203	0.724121	56.5	-20.6544	0.840686	56.5	-24.7397	0.946823
57	-18.0958	0.691777	57	-20.8281	0.848957	57	-22.8493	0.867059
57.5	-17.2182	0.652598	57.5	-19.1965	0.771262	57.5	-23.2391	0.883506
58	-16.2256	0.608286	58	-19.5319	0.787233	58	-23.5155	0.895169
58.5	-16.878	0.637411	58.5	-18.0711	0.717671	58.5	-24.7593	0.94765
59	-14.4807	0.530388	59	-18.5356	0.73979	59	-23.376	0.889283
59.5	-14.81	0.545089	59.5	-16.68	0.651429	59.5	-24.9211	0.954477
60	-12.8481	0.457504	60	-15.8059	0.609805	60	-23.7063	0.903219
60.5	-12.1699	0.427228	60.5	-15.4662	0.593629	60.5	-23.0626	0.876059
61	-11.7519	0.408567	61	-15.2798	0.584752	61	-23.3188	0.886869
61.5	-10.2538	0.341687	61.5	-13.9961	0.523624	61.5	-22.913	0.869747
62	-9.54655	0.310114	62	-13.2634	0.488733	62	-22.694	0.860506
62.5	-8.81875	0.277623	62.5	-12.7755	0.4655	62.5	-21.5507	0.812266
63	-7.92231	0.237603	63	-11.1163	0.38649	63	-19.1017	0.708932
63.5	-8.04191	0.242942	63.5	-10.8838	0.375419	63.5	-16.4625	0.597574
64	-6.62006	0.179467	64	-10.3809	0.351471	64	-16.5427	0.600958
64.5	-6.32938	0.16649	64.5	-10.0178	0.334181	64.5	-11.9867	0.408722
65	-5.78419	0.142151	65	-9.39633	0.304587	65	-6.92757	0.195256
65.5	-5.20292	0.116202	65.5	-7.43798	0.211332	65.5	-6.98727	0.197775
66	-5.94035	0.149123	66	-7.50519	0.214533	66	-5.81338	0.148244
66.5	-5.2606	0.118777	66.5	-7.22598	0.201237	66.5	-3.22488	0.0390245
67	-4.8556	0.100696	67	-7.22003	0.200954	67	-2.92552	0.0263932
67.5	-4.42923	0.0816621	67.5	-6.99903	0.19043	67.5	-2.69672	0.0167392
68	-4.74521	0.0957683	68	-6.58486	0.170708	68	-4.25166	0.0823485
68.5	-4.43035	0.0817121	68.5	-6.19313	0.152054	68.5	-3.21144	0.0384574
69	-4.37633	0.0793004	69	-6.28828	0.156585	69	-3.14233	0.0355414
69.5	-3.85656	0.0560964	69.5	-6.15372	0.150177	69.5	-2.35868	0.00247595
70	-3.77581	0.0524915	70	-5.958	0.140857	70	-4.09591	0.0757768
70.5	-3.99751	0.0623888	70.5	-5.83959	0.135219	70.5	-2.80914	0.0214827
71	-4.19799	0.0713388	71	-5.58646	0.123165	71	-2.84006	0.0227873
71.5	-3.65435	0.0470692	71.5	-5.68219	0.127723	71.5	-3.65777	0.0572899
72	-3.63116	0.0460339	72	-5.19243	0.104401	72	-2.3021	8.86076e-05
72.5	-3.89438	0.0577848	72.5	-5.06424	0.0982971	72.5	-3.69592	0.0588996
73	-3.73799	0.0508031	73	-5.16674	0.103178	73	-2.54464	0.0103224
73.5	-3.36466	0.0341366	73.5	-4.81841	0.086591	73.5	-2.48089	0.00763249
74	-3.51247	0.0407353	74	-4.49324	0.0711067	74	-2.07249	-0.00959958
74.5	-3.54762	0.0423045	74.5	-4.63791	0.0779957	74.5	-2.51773	0.00918692
75	-3.60928	0.0450571	75	-4.94227	0.092489	75	-2.41001	0.00464177
75.5	-3.07249	0.0210933	75.5	-4.61818	0.0770562	75.5	-1.72075	-0.0244409
76	-3.40369	0.035879	76	-4.50923	0.0718681	76	-2.68538	0.0162608
76.5	-3.12181	0.0232951	76.5	-4.86662	0.0888867	76.5	-1.67511	-0.0263667
77	-2.99825	0.017779	77	-4.74725	0.0832024	77	-2.74248	0.01867
77.5	-3.65678	0.0471777	77.5	-4.46603	0.069811	77.5	-2.58378	0.0119738
78	-3.60851	0.0450228	78	-4.84341	0.0877814	78	-2.56443	0.0111574
78.5	-3.59865	0.0445826	78.5	-4.20579	0.0574186	78.5	-2.80946	0.0214962
79	-3.18103	0.0259388	79	-3.99538	0.047399	79	-1.93594	-0.0153612
79.5	-3.39794	0.0356223	79.5	-4.49713	0.0712919	79.5	-2.86581	0.0238738
80	-3.83978	0.0553473	80	-4.05762	0.0503629	80	-3.00016	0.0295426
80.5	-3.0661	0.020808	80.5	-4.35814	0.0646733	80.5	-2.1359	-0.00692405
81	-3.42983	0.037046	81	-4.05888	0.0504229	81	-3.24887	0.0400367
81.5	-3.70186	0.0491902	81.5	-4.16802	0.05562	81.5	-3.487	0.0500844
82	-3.19304	0.026475	82	-4.21697	0.057951	82	-1.77564	-0.0221249
82.5	-3.28881	0.0307504	82.5	-4.02606	0.04886	82.5	-2.50382	0.0086
83	-3.26818	0.0298295	83	-4.49428	0.0711562	83	-2.41361	0.00479367
83.5	-3.60726	0.044967	83.5	-4.54927	0.0737748	83.5	-1.52854	-0.0325511
84	-3.06159	0.0206067	84	-4.1838	0.0563714	84	-3.44227	0.048197
84.5	-3.23447	0.0283246	84.5	-3.88583	0.0421824	84.5	-2.55456	0.0107409
85	-3.19953	0.0267647	85	-3.69271	0.0329862	85	-2.55836	0.0109013
85.5	-3.65002	0.0468759	85.5	-3.69404	0.0330495	85.5	-2.29903	-4.09283e-05
86	-3.17042	0.0254652	86	-3.53943	0.0256871	86	-2.49573	0.00825865
86.5	-3.04051	0.0196656	86.5	-4.1958	0.0569429	86.5	-2.10787	-0.00810675
87	-3.26479	0.0296781	87	-3.73598	0.0350467	87	-2.02143	-0.011754
87.5	-3.35154	0.0335509	87.5	-3.63607	0.030289	87.5	-2.44464	0.00610295
88	-2.98679	0.0172674	88	-3.64106	0.0305267	88	-2.3385	0.00162447
88.5	-2.76857	0.00752545	88.5	-3.97472	0.0464152	88.5	-3.13936	0.035416
89	-2.86004	0.0116089	89	-3.56735	0.0270167	89	-2.961	0.0278903
89.5	-3.3245	0.0323437	89.5	-3.69271	0.0329862	89.5	-2.5822	0.0119072
90	-2.67631	0.0034067	90	-3.82066	0.039079	90	-1.92325	-0.0158966
90.5	-3.17336	0.0255964	90.5	-3.62666	0.029841	90.5	-1.99083	-0.0130451
91	-2.81507	0.00960134	91	-4.01095	0.0481405	91	-3.05339	0.0317886
91.5	-2.79499	0.00870491	91.5	-3.60926	0.0290124	91.5	-2.80805	0.0214367
92	-3.15013	0.0245594	92	-3.4371	0.0208143	92	-2.33993	0.00168481
92.5	-3.29582	0.0310634	92.5	-3.51148	0.0243562	92.5	-2.80665	0.0213776
93	-3.37406	0.0345562	93	-3.65694	0.0312829	93	-2.02384	-0.0116523
93.5	-3.18344	0.0260464	93.5	-3.62034	0.02954	93.5	-2.47231	0.00727046
94	-2.98152	0.0170321	94	-3.71695	0.0341405	94	-2.16344	-0.00576203
94.5	-3.06622	0.0208134	94.5	-3.36754	0.0175019	94.5	-2.64977	0.0147582
95	-3.32978	0.0325795	95	-3.85368	0.0406514	95	-2.64445	0.0145338
95.5	-2.93516	0.0149625	95.5	-3.31753	0.0151205	95.5	-3.1052	0.0339747
96	-2.87511	0.0122817	96	-3.33506	0.0159552	96	-2.965	0.0280591
96.5	-3.28461	0.0305629	96.5	-3.47171	0.0224624	96.5	-2.17298	-0.00535949
97	-3.17547	0.0256906	97	-3.64891	0.0309005	97	-2.21572	-0.00355612
97.5	-3.07728	0.0213071	97.5	-3.27655	0.013169	97.5	-2.30459	0.000193671
98	-2.9655	0.016317	98	-3.66075	0.0314643	98	-2.05293	-0.0104249
98.5	-2.88364	0.0126625	98.5	-3.66151	0.0315005	98.5	-2.21726	-0.00349114
99	-2.81826	0.00974375	99	-3.43672	0.0207962	99	-2.94312	0.0271359
99.5	-2.88487	0.0127174	99.5	-3.76041	0.03621	99.5	-2.33269	0.00137932
100	-2.6148	0.000660714	100	-3.04027	0.00191762	100	-2.62859	0.0138646

## Sheet: Fig.1d
Figure 1d
Seq	dCA-dCB
2	-3.87
4	-5.2
5	-4.51
6	-4.75
7	-3.08
8	-0.9
14	-1
15	-4.92
16	-6
17	-2.55
18	-5.75
19	-6.34
20	-6.35
21	-5.52
22	-5.22
23	1.49
24	-1.47
25	-2.61
28	-2.83
29	-5.05
30	-4.87
31	-5.26
32	-6.61
33	-5.9
34	-0.14
35	-0.08
36	-5.43
37	-1.77
38	0.75
40	-4.85
41	0.83
42	-2.13
44	-2.15
45	-2.9
46	1.02
47	-3.36
48	-3.67
49	-6.12
50	-3.82
51	-5.19
52	-3.26
53	-3.48
54	-4.75
57	1.01
58	0.7
59	-6.94
60	-4.51
61	-6.65
62	-0.36
63	-6.9
64	1.07
65	-7.97
66	-5.23
67	-5.03
68	-3.68
69	-0.97
70	-0.07
72	-0.94
73	-0.79
74	-0.18
75	-0.84
76	0.52
77	-0.48
78	-0.04
79	-0.47
80	-0.58
81	-0.19
82	-3.44
83	-2.15
84	-3.7
85	-3.67
86	-6.4
87	-5.95
88	-4.94
89	-5.06
90	-5.54
91	-4.75
92	-3.13
93	-4.4
95	-0.57
96	-5.55
98	-1.02
99	0.72
100	3.23
101	-2.86
102	-5.03
103	-5.61
104	-6.33
105	-6.22
106	-6.13
107	0.29
108	0.41
109	-3.8
110	-5.21
111	-6.57
112	-1.45
113	3.18
114	-0.37
115	-0.72
116	-0.96
117	-2.76
118	-3.69
119	-3.34
120	-2.05
121	-4.02
122	0.94
123	0.5
124	-7.17
125	-6.53
126	-4.35
127	-4.62
128	-7.55
129	-1.22
135	0.73
136	1.92
137	-1.63
138	-1.7
139	-5.02
140	-5.22
141	-5.45
142	-5.43
143	-6.7
144	-1.04
145	-5.44
146	-0.75
147	-3.83
148	-5.03
153	-4.68
154	-7.35
155	-5.9
156	-6.48
157	-5.22
158	-2.52
159	-1.01
160	0.11
161	-4.06
162	-3.02
163	-4.49
164	-4.95
165	-4.79
166	-6.02
167	-0.9
168	-1.35
169	-0.18
170	1.43
171	-5.85
172	-2.63
173	-6.79
174	-6.22
175	-5.07
176	-1.25
177	-1.95
