# Supplementary material for: Structural basis of metabolite transport by the chloroplast outer envelope channel OEP21
Source: Nat Struct Mol Biol. 2023 May 8;30(6):761–9. doi: 10.1038/s41594-023-00984-y (PMC10279527; doi:10.1038/s41594-023-00984-y)
Supplement: Source Data Fig. 2 — Source data for Fig. 2 [file 41594_2023_984_MOESM7_ESM.xlsx]

## Sheet: Fig.2f
Figure 2f
number	ATP + LDAO	KD1	KD2	KD3	KD4	KD5	mean values
1	ATP no LDAO	164	181				172.5
2	ATP + 10 mM	83					83
3	ATP + 20 mM LDAO	41					41
4	ATP 50 mM		9	18	16	12	13.75
5	ATP + 100 mM	5.3	4.5	10	9	12	8.16
