# Supplementary material for: Structural basis of metabolite transport by the chloroplast outer envelope channel OEP21
Source: Nat Struct Mol Biol. 2023 May 8;30(6):761–9. doi: 10.1038/s41594-023-00984-y (PMC10279527; doi:10.1038/s41594-023-00984-y)
Supplement: Source Data Fig. 3 — Source data for Fig. 3 [file 41594_2023_984_MOESM9_ESM.xlsx]

## Sheet: Fig.3a
Figure 3a
Fit_X	Fit_Y	NDH_X	NDH_Y	DP_X	DP_Y
0.04852	-26.2898	0.23132	-25.7332	0.083333	0.000923
0.23132	-25.7487	0.415441	-24.4444	0.1	0.00346
0.415441	-24.7064	0.600885	-23.5447	0.116667	0.006248
0.600885	-23.3848	0.78765	-21.7393	0.133333	0.008409
0.78765	-21.7858	0.975737	-20.6379	0.15	0.011197
0.975737	-19.9837	1.16515	-18.0145	0.166667	0.014571
1.16515	-18.1278	1.35588	-16.034	0.183333	0.016438
1.35588	-16.391	1.54793	-14.5515	0.2	0.017588
1.54793	-14.8983	1.7413	-13.2738	0.216667	0.018026
1.7413	-13.6943	1.936	-13.2467	0.233333	0.02018
1.936	-12.7604	2.13202	-12.0886	0.25	0.021246
2.13202	-12.0495	2.32936	-11.6244	0.266667	0.021726
2.32936	-11.5107	2.52802	-11.1299	0.283333	0.022247
2.52802	-11.1006	2.728	-11.2374	0.3	0.023199
2.728	-10.7854	2.92931	-10.4872	0.316667	0.021555
2.92931	-10.5404	3.13194	-10.7662	0.333333	0.02393
3.13194	-10.3476	3.33589	-10.3229	0.35	0.026431
3.33589	-10.1939	3.54116	-10.1422	0.366667	0.027131
3.54116	-10.0699	3.74775	-9.8789	0.383333	0.025403
3.74775	-9.96869	3.95566	-9.93277	0.4	0.021374
3.95566	-9.88522	4.1649	-9.7803	0.416667	0.015376
4.1649	-9.8157	4.37546	-9.98166	0.433333	0.007451
4.37546	-9.75727	4.58734	-9.4016	0.45	-0.004911
4.58734	-9.70773	4.80054	-8.88528	0.466667	-0.022172
4.80054	-9.6654			0.483333	-0.040019
				0.5	-0.058729
				0.516667	-0.080541
				0.533333	-0.090169
				0.55	-0.083218
				0.566667	-0.071367
				0.583333	-0.062071
				0.6	-0.047465
				0.616667	-0.027671
				0.633333	-0.008003
				0.65	-0.00278
				0.666667	0.001606
				0.683333	0.003187
				0.7	0.003668
				0.716667	0.006447
				0.733333	0.005877
				0.75	0.005893
				0.766667	0.007751
				0.783333	0.009064
				0.8	0.009782
				0.816667	0.009742
				0.833333	0.009326
				0.85	0.009872
				0.866667	0.012303
				0.883333	0.014063
				0.9	0.015344
				0.916667	0.014361
				0.933333	0.016476
				0.95	0.019848
				0.966667	0.022214
				0.983333	0.028516
				1	0.037536
				1.01667	0.0252
				1.03333	-0.011419
				1.05	-0.245153
				1.06667	-0.597917
				1.08333	-0.83366
				1.1	-0.942379
				1.11667	-0.947393
				1.13333	-0.891656
				1.15	-0.801504
				1.16667	-0.686441
				1.18333	-0.584189
				1.2	-0.506475
				1.21667	-0.434793
				1.23333	-0.386724
				1.25	-0.345061
				1.26667	-0.314451
				1.28333	-0.259934
				1.3	-0.230124
				1.31667	-0.210615
				1.33333	-0.182063
				1.35	-0.159582
				1.36667	-0.140995
				1.38333	-0.110894
				1.4	-0.085653
				1.41667	-0.078378
				1.43333	-0.070055
				1.45	-0.059681
				1.46667	-0.052488
				1.48333	-0.046552
				1.5	-0.041583
				1.51667	-0.036492
				1.53333	-0.032908
				1.55	-0.032338
				1.56667	-0.030722
				1.58333	-0.026971
				1.6	-0.024019
				1.61667	-0.020443
				1.63333	-0.017119
				1.65	-0.015846
				1.66667	-0.014573
				1.68333	-0.01309
				1.7	-0.010147
				1.71667	-0.006706
				1.73333	-0.005734
				1.75	-0.003549
				1.76667	0.000521
				1.78333	0.002036
				1.8	0.002961
				1.81667	0.00409
				1.83333	0.003629
				1.85	0.003795
				1.86667	0.004339
				1.88333	0.006975
				1.9	0.006885
				1.91667	0.003567
				1.93333	0.001002
				1.95	0.000279
				1.96667	-0.001532
				1.98333	-0.004055
				2	-0.004867
				2.01667	-0.003045
				2.03333	-0.00449
				2.05	-0.007149
				2.06667	-0.009389
				2.08333	-0.011796
				2.1	-0.011986
				2.11667	-0.009501
				2.13333	-0.007854
				2.15	-0.006374
				2.16667	-0.003345
				2.18333	-0.001739
				2.2	-0.001798
				2.21667	-0.001399
				2.23333	0.001093
				2.25	0.0048
				2.26667	0.005156
				2.28333	0.003169
				2.3	0.002254
				2.31667	0.00071
				2.33333	-0.000583
				2.35	-0.002085
				2.36667	-0.002164
				2.38333	-0.001238
				2.4	0.000566
				2.41667	0.002202
				2.43333	0.002792
				2.45	0.001875
				2.46667	0.000581
				2.48333	0.000919
				2.5	0.002652
				2.51667	0.005642
				2.53333	0.008256
				2.55	0.009404
				2.56667	0.009045
				2.58333	0.009983
				2.6	0.010274
				2.61667	0.009185
				2.63333	0.005878
				2.65	0.004957
				2.66667	0.006673
				2.68333	0.005208
				2.7	0.002969
				2.71667	-0.000397
				2.73333	-0.002759
				2.75	-0.004576
				2.76667	-0.008989
				2.78333	-0.011267
				2.8	-0.010427
				2.81667	-0.008245
				2.83333	-0.007402
				2.85	-0.00815
				2.86667	-0.010699
				2.88333	-0.012243
				2.9	-0.010329
				2.91667	-0.007532
				2.93333	-0.005991
				2.95	-0.004324
				2.96667	-0.00316
				2.98333	-0.001242
				3	-0.000248
				3.01667	0.000291
				3.03333	0.000496
				3.05	0.001789
				3.06667	0.000444
				3.08333	-0.000733
				3.1	-0.001602
				3.11667	-0.001793
				3.13333	-0.001774
				3.15	-0.003179
				3.16667	-0.003913
				3.18333	-0.001801
				3.2	0.000804
				3.21667	0.003715
				3.23333	0.004323
				3.25	0.003968
				3.26667	0.004577
				3.28333	0.006608
				3.3	0.008606
				3.31667	0.009113
				3.33333	0.009368
				3.35	0.010252
				3.36667	0.014233
				3.38333	0.018634
				3.4	0.020539
				3.41667	0.021123
				3.43333	0.020409
				3.45	0.017978
				3.46667	0.015213
				3.48333	0.0078
				3.5	0.002156
				3.51667	-0.00305
				3.53333	-0.079265
				3.55	-0.655551
				3.56667	-1.95666
				3.58333	-3.66995
				3.6	-5.12229
				3.61667	-5.91028
				3.63333	-6.03957
				3.65	-5.74101
				3.66667	-5.22457
				3.68333	-4.6071
				3.7	-4.01816
				3.71667	-3.50298
				3.73333	-3.0691
				3.75	-2.72394
				3.76667	-2.42362
				3.78333	-2.18003
				3.8	-1.98303
				3.81667	-1.78158
				3.83333	-1.61429
				3.85	-1.45357
				3.86667	-1.29851
				3.88333	-1.14579
				3.9	-1.03372
				3.91667	-0.914944
				3.93333	-0.840924
				3.95	-0.752586
				3.96667	-0.684679
				3.98333	-0.624309
				4	-0.552518
				4.01667	-0.496379
				4.03333	-0.471012
				4.05	-0.417803
				4.06667	-0.36673
				4.08333	-0.318713
				4.1	-0.287423
				4.11667	-0.269024
				4.13333	-0.234422
				4.15	-0.218367
				4.16667	-0.197665
				4.18333	-0.182406
				4.2	-0.167557
				4.21667	-0.152665
				4.23333	-0.138275
				4.25	-0.127821
				4.26667	-0.12126
				4.28333	-0.118007
				4.3	-0.110487
				4.31667	-0.101713
				4.33333	-0.093356
				4.35	-0.088894
				4.36667	-0.085687
				4.38333	-0.083444
				4.4	-0.075773
				4.41667	-0.069823
				4.43333	-0.063412
				4.45	-0.057085
				4.46667	-0.052349
				4.48333	-0.046943
				4.5	-0.041773
				4.51667	-0.03728
				4.53333	-0.036346
				4.55	-0.03311
				4.56667	-0.03159
				4.58333	-0.028939
				4.6	-0.026411
				4.61667	-0.023684
				4.63333	-0.022213
				4.65	-0.022332
				4.66667	-0.02308
				4.68333	-0.025335
				4.7	-0.0263
				4.71667	-0.026233
				4.73333	-0.024616
				4.75	-0.022999
				4.76667	-0.021549
				4.78333	-0.021021
				4.8	-0.019754
				4.81667	-0.019047
				4.83333	-0.01788
				4.85	-0.015583
				4.86667	-0.013201
				4.88333	-0.010904
				4.9	-0.011503
				4.91667	-0.009771
				4.93333	-0.008082
				4.95	-0.006476
				4.96667	-0.003614
				4.98333	-0.002511
				5	-0.004325
				5.01667	-0.005605
				5.03333	-0.005838
				5.05	-0.005735
				5.06667	-0.005591
				5.08333	-0.006033
				5.1	-0.007024
				5.11667	-0.005712
				5.13333	-0.003354
				5.15	-0.000452
				5.16667	0.001488
				5.18333	0.003804
				5.2	0.005015
				5.21667	0.006235
				5.23333	0.009255
				5.25	0.012861
				5.26667	0.016341
				5.28333	0.020743
				5.3	0.024022
				5.31667	0.02916
				5.33333	0.033963
				5.35	0.037008
				5.36667	0.038043
				5.38333	0.040459
				5.4	0.046864
				5.41667	0.049602
				5.43333	0.055605
				5.45	0.030208
				5.46667	0.01017
				5.48333	0.008176
				5.5	0.008883
				5.51667	0.007084
				5.53333	0.003443
				5.55	0.001645
				5.56667	0.000306
				5.58333	-0.004214
				5.6	-0.010563
				5.61667	-0.015917
				5.63333	-0.053006
				5.65	-0.066106
				5.66667	-0.063212
				5.68333	-0.052279
				5.7	-0.046054
				5.71667	-0.035204
				5.73333	-0.02653
				5.75	-0.019532
				5.76667	-0.011444
				5.78333	-0.007041
				5.8	-0.003993
				5.81667	0.00297
				5.83333	0.009932
				5.85	0.009987
				5.86667	0.008995
				5.88333	0.011436
				5.9	0.013079
				5.91667	0.014622
				5.93333	0.012815
				5.95	0.008413
				5.96667	0.005643
				5.98333	-0.000224
				6	-0.000856
				6.01667	0.015119
				6.03333	-0.009727
				6.05	-0.459156
				6.06667	-1.62457
				6.08333	-3.24371
				6.1	-4.74
				6.11667	-5.59502
				6.13333	-5.80258
				6.15	-5.55689
				6.16667	-5.10257
				6.18333	-4.54684
				6.2	-3.98767
				6.21667	-3.49559
				6.23333	-3.05874
				6.25	-2.70914
				6.26667	-2.42091
				6.28333	-2.17539
				6.3	-1.95206
				6.31667	-1.74109
				6.33333	-1.54883
				6.35	-1.40288
				6.36667	-1.25836
				6.38333	-1.12589
				6.4	-0.996468
				6.41667	-0.8769
				6.43333	-0.783499
				6.45	-0.705632
				6.46667	-0.630653
				6.48333	-0.555758
				6.5	-0.501243
				6.51667	-0.452476
				6.53333	-0.403752
				6.55	-0.346738
				6.56667	-0.31744
				6.58333	-0.304513
				6.6	-0.282614
				6.61667	-0.235022
				6.63333	-0.22084
				6.65	-0.199624
				6.66667	-0.18942
				6.68333	-0.15422
				6.7	-0.131232
				6.71667	-0.111984
				6.73333	-0.109817
				6.75	-0.107609
				6.76667	-0.103056
				6.78333	-0.097624
				6.8	-0.093977
				6.81667	-0.087873
				6.83333	-0.080931
				6.85	-0.074534
				6.86667	-0.070104
				6.88333	-0.064209
				6.9	-0.057377
				6.91667	-0.050138
				6.93333	-0.043862
				6.95	-0.040182
				6.96667	-0.037004
				6.98333	-0.034998
				7	-0.034441
				7.01667	-0.03289
				7.03333	-0.03025
				7.05	-0.026229
				7.06667	-0.021831
				7.08333	-0.018187
				7.1	-0.014858
				7.11667	-0.012965
				7.13333	-0.012494
				7.15	-0.012987
				7.16667	-0.012266
				7.18333	-0.010833
				7.2	-0.007244
				7.21667	-0.002619
				7.23333	-0.001804
				7.25	-0.003795
				7.26667	-0.004362
				7.28333	-0.00317
				7.3	0.000807
				7.31667	0.003602
				7.33333	0.001791
				7.35	-0.001318
				7.36667	-0.00405
				7.38333	-0.006656
				7.4	-0.008944
				7.41667	-0.009901
				7.43333	-0.010941
				7.45	-0.008298
				7.46667	-0.010008
				7.48333	-0.01063
				7.5	-0.009838
				7.51667	-0.010557
				7.53333	-0.009727
				7.55	-0.006678
				7.56667	9.7e-05
				7.58333	0.008631
				7.6	0.012899
				7.61667	0.013528
				7.63333	0.011729
				7.65	0.009217
				7.66667	0.008925
				7.68333	0.012108
				7.7	0.014553
				7.71667	0.014788
				7.73333	0.013474
				7.75	0.009271
				7.76667	0.004398
				7.78333	0.000153
				7.8	-0.003655
				7.81667	-0.007244
				7.83333	-0.012172
				7.85	-0.01597
				7.86667	-0.018303
				7.88333	-0.019254
				7.9	-0.016333
				7.91667	-0.014739
				7.93333	-0.015825
				7.95	-0.012682
				7.96667	-0.009036
				7.98333	-0.005224
				8	-0.002884
				8.01667	-0.000356
				8.03333	0.002339
				8.05	0.003192
				8.06667	0.005008
				8.08333	0.008164
				8.1	0.01112
				8.11667	0.01302
				8.13333	0.015128
				8.15	0.016609
				8.16667	0.016582
				8.18333	0.015801
				8.2	0.015837
				8.21667	0.01478
				8.23333	0.013389
				8.25	0.010742
				8.26667	0.00889
				8.28333	0.007833
				8.3	0.006838
				8.31667	0.005254
				8.33333	0.003838
				8.35	0.003133
				8.36667	0.003308
				8.38333	0.003106
				8.4	0.001158
				8.41667	-0.000629
				8.43333	-0.001914
				8.45	-0.000142
				8.46667	0.002425
				8.48333	0.004197
				8.5	0.013175
				8.51667	0.012218
				8.53333	0.009838
				8.55	-0.300984
				8.56667	-1.27663
				8.58333	-2.76654
				8.6	-4.26097
				8.61667	-5.20293
				8.63333	-5.52156
				8.65	-5.36214
				8.66667	-4.9827
				8.68333	-4.48926
				8.7	-3.96367
				8.71667	-3.48111
				8.73333	-3.06708
				8.75	-2.70552
				8.76667	-2.40273
				8.78333	-2.15873
				8.8	-1.9392
				8.81667	-1.7333
				8.83333	-1.5689
				8.85	-1.4024
				8.86667	-1.25336
				8.88333	-1.11458
				8.9	-0.986497
				8.91667	-0.889014
				8.93333	-0.788935
				8.95	-0.705018
				8.96667	-0.630856
				8.98333	-0.567202
				9	-0.510116
				9.01667	-0.444944
				9.03333	-0.373493
				9.05	-0.325236
				9.06667	-0.297704
				9.08333	-0.274819
				9.1	-0.250931
				9.11667	-0.230142
				9.13333	-0.206339
				9.15	-0.185926
				9.16667	-0.169492
				9.18333	-0.159086
				9.2	-0.149569
				9.21667	-0.139597
				9.23333	-0.130296
				9.25	-0.119361
				9.26667	-0.10872
				9.28333	-0.101679
				9.3	-0.094236
				9.31667	-0.085801
				9.33333	-0.078287
				9.35	-0.072573
				9.36667	-0.067906
				9.38333	-0.064034
				9.4	-0.059893
				9.41667	-0.053886
				9.43333	-0.049094
				9.45	-0.043715
				9.46667	-0.039676
				9.48333	-0.03547
				9.5	-0.03255
				9.51667	-0.029655
				9.53333	-0.02521
				9.55	-0.022022
				9.56667	-0.019001
				9.58333	-0.015478
				9.6	-0.014044
				9.61667	-0.014525
				9.63333	-0.015173
				9.65	-0.014356
				9.66667	-0.014669
				9.68333	-0.013643
				9.7	-0.012619
				9.71667	-0.01406
				9.73333	-0.01525
				9.75	-0.016022
				9.76667	-0.0165
				9.78333	-0.016476
				9.8	-0.015201
				9.81667	-0.014175
				9.83333	-0.015074
				9.85	-0.016434
				9.86667	-0.017878
				9.88333	-0.017648
				9.9	-0.016869
				9.91667	-0.014743
				9.93333	-0.01245
				9.95	-0.009988
				9.96667	-0.00736
				9.98333	-0.004522
				10	-0.00384
				10.0167	-0.004852
				10.0333	-0.005654
				10.05	-0.005117
				10.0667	-0.003868
				10.0833	-0.00266
				10.1	-0.002457
				10.1167	-0.003675
				10.1333	-0.002759
				10.15	-0.001674
				10.1667	-0.002139
				10.1833	-0.003567
				10.2	-0.00229
				10.2167	0.0001
				10.2333	0.003787
				10.25	0.007475
				10.2667	0.009613
				10.2833	0.011123
				10.3	0.013939
				10.3167	0.017763
				10.3333	0.021713
				10.35	0.023779
				10.3667	0.023124
				10.3833	0.022259
				10.4	0.022714
				10.4167	0.024276
				10.4333	0.0268
				10.45	0.02899
				10.4667	0.030008
				10.4833	0.028765
				10.5	0.028002
				10.5167	0.027719
				10.5333	0.027058
				10.55	0.026105
				10.5667	0.024523
				10.5833	0.022188
				10.6	0.018849
				10.6167	0.018274
				10.6333	0.019625
				10.65	0.020892
				10.6667	0.018642
				10.6833	0.015974
				10.7	0.013106
				10.7167	-0.012067
				10.7333	-0.03184
				10.75	-0.047718
				10.7667	-0.060666
				10.7833	-0.063231
				10.8	-0.070169
				10.8167	-0.07005
				10.8333	-0.053938
				10.85	-0.029788
				10.8667	-0.008945
				10.8833	0.010014
				10.9	0.014758
				10.9167	0.015459
				10.9333	0.019636
				10.95	0.023604
				10.9667	0.023929
				10.9833	0.029027
				11	0.03243
				11.0167	0.025431
				11.0333	0.010811
				11.05	-0.272141
				11.0667	-1.17424
				11.0833	-2.56518
				11.1	-3.92098
				11.1167	-4.77714
				11.1333	-5.05013
				11.15	-4.93818
				11.1667	-4.56862
				11.1833	-4.12123
				11.2	-3.65288
				11.2167	-3.22851
				11.2333	-2.86954
				11.25	-2.56065
				11.2667	-2.29094
				11.2833	-2.06825
				11.3	-1.86233
				11.3167	-1.6785
				11.3333	-1.50576
				11.35	-1.34843
				11.3667	-1.19767
				11.3833	-1.05612
				11.4	-0.940431
				11.4167	-0.841091
				11.4333	-0.743342
				11.45	-0.650994
				11.4667	-0.586697
				11.4833	-0.514362
				11.5	-0.461768
				11.5167	-0.404761
				11.5333	-0.369819
				11.55	-0.325414
				11.5667	-0.286536
				11.5833	-0.249961
				11.6	-0.20763
				11.6167	-0.175918
				11.6333	-0.157017
				11.65	-0.138661
				11.6667	-0.131232
				11.6833	-0.128577
				11.7	-0.121505
				11.7167	-0.113121
				11.7333	-0.105575
				11.75	-0.09987
				11.7667	-0.09471
				11.7833	-0.08708
				11.8	-0.079681
				11.8167	-0.07093
				11.8333	-0.062722
				11.85	-0.057111
				11.8667	-0.050495
				11.8833	-0.03898
				11.9	-0.032973
				11.9167	-0.031014
				11.9333	-0.030019
				11.95	-0.030196
				11.9667	-0.028866
				11.9833	-0.028122
				12	-0.027066
				12.0167	-0.024492
				12.0333	-0.021331
				12.05	-0.02106
				12.0667	-0.020621
				12.0833	-0.018089
				12.1	-0.016459
				12.1167	-0.015238
				12.1333	-0.013306
				12.15	-0.011373
				12.1667	-0.009901
				12.1833	-0.008052
				12.2	-0.005807
				12.2167	-0.002924
				12.2333	-0.002679
				12.25	-0.001429
				12.2667	0.000659
				12.2833	0.002579
				12.3	0.004018
				12.3167	0.004802
				12.3333	0.00705
				12.35	0.009173
				12.3667	0.009579
				12.3833	0.009609
				12.4	0.00807
				12.4167	0.005667
				12.4333	-0.000504
				12.45	-0.005921
				12.4667	-0.00824
				12.4833	-0.009513
				12.5	-0.017169
				12.5167	-0.025313
				12.5333	-0.027596
				12.55	-0.024436
				12.5667	-0.020774
				12.5833	-0.022345
				12.6	-0.022716
				12.6167	-0.02076
				12.6333	-0.015204
				12.65	-0.009731
				12.6667	-0.006143
				12.6833	0.000125
				12.7	0.005768
				12.7167	0.00907
				12.7333	0.008143
				12.75	0.006128
				12.7667	0.005285
				12.7833	0.006284
				12.8	0.009228
				12.8167	0.008851
				12.8333	0.006465
				12.85	0.004581
				12.8667	0.004329
				12.8833	0.006339
				12.9	0.007292
				12.9167	0.006911
				12.9333	0.005232
				12.95	0.003134
				12.9667	0.003758
				12.9833	0.00455
				13	0.005423
				13.0167	0.007701
				13.0333	0.01002
				13.05	0.012423
				13.0667	0.012732
				13.0833	0.014632
				13.1	0.016118
				13.1167	0.015709
				13.1333	0.015887
				13.15	0.017069
				13.1667	0.01532
				13.1833	0.014786
				13.2	0.014588
				13.2167	0.011072
				13.2333	0.009021
				13.25	0.002113
				13.2667	-0.001822
				13.2833	-0.003998
				13.3	-0.005593
				13.3167	-0.004363
				13.3333	-0.002756
				13.35	-0.002907
				13.3667	-0.005613
				13.3833	-0.008318
				13.4	-0.007266
				13.4167	-0.005492
				13.4333	-0.003006
				13.45	-0.000604
				13.4667	0.003473
				13.4833	0.001563
				13.5	-0.005764
				13.5167	-0.008397
				13.5333	-0.032843
				13.55	-0.280363
				13.5667	-1.10955
				13.5833	-2.36119
				13.6	-3.60519
				13.6167	-4.38793
				13.6333	-4.66251
				13.65	-4.5445
				13.6667	-4.20928
				13.6833	-3.81101
				13.7	-3.39446
				13.7167	-3.02443
				13.7333	-2.72906
				13.75	-2.45039
				13.7667	-2.2107
				13.7833	-1.99081
				13.8	-1.79231
				13.8167	-1.60888
				13.8333	-1.44723
				13.85	-1.28323
				13.8667	-1.15504
				13.8833	-1.03567
				13.9	-0.906245
				13.9167	-0.8051
				13.9333	-0.728154
				13.95	-0.640783
				13.9667	-0.57355
				13.9833	-0.517161
				14	-0.470644
				14.0167	-0.430809
				14.0333	-0.409437
				14.05	-0.360894
				14.0667	-0.312434
				14.0833	-0.285075
				14.1	-0.26935
				14.1167	-0.242687
				14.1333	-0.203756
				14.15	-0.178055
				14.1667	-0.161314
				14.1833	-0.143736
				14.2	-0.129755
				14.2167	-0.117696
				14.2333	-0.106181
				14.25	-0.098602
				14.2667	-0.091943
				14.2833	-0.083569
				14.3	-0.076199
				14.3167	-0.070045
				14.3333	-0.062467
				14.35	-0.055015
				14.3667	-0.04928
				14.3833	-0.045596
				14.4	-0.044051
				14.4167	-0.041257
				14.4333	-0.037835
				14.45	-0.03366
				14.4667	-0.033713
				14.4833	-0.03138
				14.5	-0.03257
				14.5167	-0.015478
				14.5333	0.003707
				14.55	0.017492
				14.5667	0.016581
				14.5833	0.016465
				14.6	0.01475
				14.6167	0.011758
				14.6333	0.009896
				14.65	0.00795
				14.6667	0.0068
				14.6833	0.00586
				14.7	0.004614
				14.7167	0.002965
				14.7333	-0.000192
				14.75	-0.002177
				14.7667	-0.00391
				14.7833	-0.005099
				14.8	-0.006763
				14.8167	-0.008752
				14.8333	-0.009403
				14.85	-0.009634
				14.8667	-0.010452
				14.8833	-0.010223
				14.9	-0.009924
				14.9167	-0.009493
				14.9333	-0.008517
				14.95	-0.007373
				14.9667	-0.006355
				14.9833	-0.006384
				15	-0.005628
				15.0167	-0.003937
				15.0333	-0.003166
				15.05	-0.003108
				15.0667	-0.002379
				15.0833	-0.001399
				15.1	-0.001472
				15.1167	-0.001895
				15.1333	-0.000601
				15.15	6.5e-05
				15.1667	1.9e-05
				15.1833	-0.000696
				15.2	-0.000826
				15.2167	-0.000161
				15.2333	0.001551
				15.25	0.002468
				15.2667	0.00284
				15.2833	0.003673
				15.3	0.003883
				15.3167	0.003311
				15.3333	0.002279
				15.35	0.001833
				15.3667	0.0026
				15.3833	0.003578
				15.4	0.004774
				15.4167	0.005912
				15.4333	0.00751
				15.45	0.009402
				15.4667	0.010079
				15.4833	0.010337
				15.5	0.00931
				15.5167	0.008943
				15.5333	0.007989
				15.55	0.00825
				15.5667	0.009306
				15.5833	0.010027
				15.6	0.010467
				15.6167	0.010309
				15.6333	0.012411
				15.65	0.013886
				15.6667	0.015445
				15.6833	0.016794
				15.7	0.017396
				15.7167	0.018811
				15.7333	0.020394
				15.75	0.02361
				15.7667	0.028501
				15.7833	0.031047
				15.8	0.030993
				15.8167	0.027912
				15.8333	0.022236
				15.85	-0.008017
				15.8667	-0.041243
				15.8833	-0.064085
				15.9	-0.069486
				15.9167	-0.067992
				15.9333	-0.061348
				15.95	-0.054661
				15.9667	-0.049231
				15.9833	-0.040033
				16	-0.027842
				16.0167	-0.019944
				16.0333	-0.020253
				16.05	-0.150561
				16.0667	-0.790655
				16.0833	-1.84637
				16.1	-3.01993
				16.1167	-3.8256
				16.1333	-4.14733
				16.15	-4.09115
				16.1667	-3.82384
				16.1833	-3.43996
				16.2	-3.05878
				16.2167	-2.71471
				16.2333	-2.40255
				16.25	-2.16009
				16.2667	-1.95147
				16.2833	-1.7894
				16.3	-1.61888
				16.3167	-1.45571
				16.3333	-1.31715
				16.35	-1.17433
				16.3667	-1.0714
				16.3833	-0.967298
				16.4	-0.848516
				16.4167	-0.753227
				16.4333	-0.664218
				16.45	-0.605061
				16.4667	-0.524342
				16.4833	-0.459323
				16.5	-0.416213
				16.5167	-0.357653
				16.5333	-0.296706
				16.55	-0.244929
				16.5667	-0.222669
				16.5833	-0.200952
				16.6	-0.166477
				16.6167	-0.131158
				16.6333	-0.114763
				16.65	-0.103393
				16.6667	-0.091227
				16.6833	-0.080945
				16.7	-0.072597
				16.7167	-0.067714
				16.7333	-0.065384
				16.75	-0.061924
				16.7667	-0.057585
				16.7833	-0.053706
				16.8	-0.047783
				16.8167	-0.042304
				16.8333	-0.039379
				16.85	-0.037794
				16.8667	-0.034827
				16.8833	-0.028929
				16.9	-0.025675
				16.9167	-0.022733
				16.9333	-0.019709
				16.95	-0.016181
				16.9667	-0.014664
				16.9833	-0.014737
				17	-0.012763
				17.0167	-0.009966
				17.0333	-0.008635
				17.05	-0.006466
				17.0667	-0.004465
				17.0833	-0.003217
				17.1	-0.002307
				17.1167	-0.002662
				17.1333	-0.003562
				17.15	-0.003331
				17.1667	-0.002891
				17.1833	-0.003372
				17.2	-0.001466
				17.2167	-0.000275
				17.2333	-0.000465
				17.25	0.000811
				17.2667	0.001751
				17.2833	0.003445
				17.3	0.004722
				17.3167	0.005294
				17.3333	0.00662
				17.35	0.006774
				17.3667	0.005044
				17.3833	0.003062
				17.4	0.002298
				17.4167	0.002844
				17.4333	0.002134
				17.45	-0.000628
				17.4667	-0.00272
				17.4833	-0.005984
				17.5	-0.007821
				17.5167	-0.014791
				17.5333	-0.015565
				17.55	-0.013576
				17.5667	-0.009493
				17.5833	-0.007546
				17.6	-0.007519
				17.6167	-0.005037
				17.6333	-0.004941
				17.65	-0.001077
				17.6667	0.001656
				17.6833	0.001877
				17.7	0.003992
				17.7167	0.007867
				17.7333	0.010613
				17.75	0.011934
				17.7667	0.012251
				17.7833	0.012443
				17.8	0.010175
				17.8167	0.008552
				17.8333	0.009189
				17.85	0.00811
				17.8667	0.005733
				17.8833	0.002184
				17.9	0.000991
				17.9167	-0.000139
				17.9333	-0.001228
				17.95	0.00053
				17.9667	-0.000391
				17.9833	-0.000894
				18	0.000541
				18.0167	0.002624
				18.0333	0.003326
				18.05	0.004824
				18.0667	0.007954
				18.0833	0.008153
				18.1	0.010247
				18.1167	0.012905
				18.1333	0.015729
				18.15	0.018219
				18.1667	0.016689
				18.1833	0.016207
				18.2	0.015229
				18.2167	0.012959
				18.2333	0.010438
				18.25	0.008251
				18.2667	0.005186
				18.2833	0.000236
				18.3	-0.002575
				18.3167	-0.004739
				18.3333	-0.006609
				18.35	-0.01074
				18.3667	-0.015959
				18.3833	-0.019714
				18.4	-0.022799
				18.4167	-0.026433
				18.4333	-0.027849
				18.45	-0.026125
				18.4667	-0.023479
				18.4833	0.002738
				18.5	0.041053
				18.5167	0.041171
				18.5333	0.016461
				18.55	-0.115557
				18.5667	-0.6601
				18.5833	-1.61625
				18.6	-2.70227
				18.6167	-3.46789
				18.6333	-3.78402
				18.65	-3.75323
				18.6667	-3.50255
				18.6833	-3.13368
				18.7	-2.77946
				18.7167	-2.45824
				18.7333	-2.19109
				18.75	-1.96717
				18.7667	-1.74699
				18.7833	-1.55172
				18.8	-1.41452
				18.8167	-1.28625
				18.8333	-1.16268
				18.85	-1.02989
				18.8667	-0.928588
				18.8833	-0.814725
				18.9	-0.706474
				18.9167	-0.633452
				18.9333	-0.563821
				18.95	-0.481043
				18.9667	-0.418152
				18.9833	-0.346177
				19	-0.29991
				19.0167	-0.280582
				19.0333	-0.246056
				19.05	-0.227021
				19.0667	-0.203967
				19.0833	-0.19117
				19.1	-0.174817
				19.1167	-0.157729
				19.1333	-0.141939
				19.15	-0.122297
				19.1667	-0.077994
				19.1833	-0.069196
				19.2	-0.063791
				19.2167	-0.06343
				19.2333	-0.058756
				19.25	-0.055129
				19.2667	-0.05125
				19.2833	-0.047247
				19.3	-0.043496
				19.3167	-0.042403
				19.3333	-0.042232
				19.35	-0.04005
				19.3667	-0.03812
				19.3833	-0.035897
				19.4	-0.032839
				19.4167	-0.030346
				19.4333	-0.0289
				19.45	-0.027746
				19.4667	-0.026551
				19.4833	-0.023388
				19.5	-0.019934
				19.5167	-0.017967
				19.5333	-0.016084
				19.55	-0.014661
				19.5667	-0.014368
				19.5833	-0.012401
				19.6	-0.008174
				19.6167	-0.003752
				19.6333	0.000796
				19.65	0.004255
				19.6667	0.006876
				19.6833	0.01134
				19.7	0.015385
				19.7167	0.017001
				19.7333	0.019496
				19.75	0.025173
				19.7667	0.031059
				19.7833	0.029284
				19.8	0.021981
				19.8167	-0.010486
				19.8333	-0.023946
				19.85	-0.018271
				19.8667	-0.019757
				19.8833	-0.024089
				19.9	-0.021221
				19.9167	-0.016772
				19.9333	-0.014165
				19.95	-0.013652
				19.9667	-0.012051
				19.9833	-0.00442
				20	0.00095
				20.0167	0.006317
				20.0333	0.01629
				20.05	0.02237
				20.0667	0.026272
				20.0833	0.024355
				20.1	0.010463
				20.1167	-0.026491
				20.1333	-0.028905
				20.15	-0.017041
				20.1667	-0.008778
				20.1833	-0.007591
				20.2	-0.003808
				20.2167	-0.001058
				20.2333	-2.6e-05
				20.25	0.001175
				20.2667	0.00497
				20.2833	0.005794
				20.3	0.005111
				20.3167	0.00529
				20.3333	0.004967
				20.35	0.003597
				20.3667	0.004404
				20.3833	0.00517
				20.4	0.005769
				20.4167	0.006317
				20.4333	0.004772
				20.45	0.004525
				20.4667	0.005408
				20.4833	0.005244
				20.5	0.00684
				20.5167	0.008219
				20.5333	0.011901
				20.55	0.013364
				20.5667	0.009803
				20.5833	0.006911
				20.6	0.0085
				20.6167	0.007729
				20.6333	0.002185
				20.65	0.000953
				20.6667	0.003322
				20.6833	0.005943
				20.7	0.003539
				20.7167	0.000516
				20.7333	0.002685
				20.75	0.004185
				20.7667	0.005893
				20.7833	0.003248
				20.8	0.006715
				20.8167	0.011257
				20.8333	0.011738
				20.85	0.004055
				20.8667	-0.005889
				20.8833	-0.020982
				20.9	-0.023935
				20.9167	-0.023744
				20.9333	-0.02908
				20.95	-0.03475
				20.9667	-0.03435
				20.9833	-0.040941
				21	-0.058712
				21.0167	-0.074855
				21.0333	-0.066253
				21.05	-0.186982
				21.0667	-0.674642
				21.0833	-1.54008
				21.1	-2.53308
				21.1167	-3.26098
				21.1333	-3.57292
				21.15	-3.50093
				21.1667	-3.20641
				21.1833	-2.86471
				21.2	-2.51333
				21.2167	-2.17719
				21.2333	-1.91201
				21.25	-1.71148
				21.2667	-1.54315
				21.2833	-1.38298
				21.3	-1.21657
				21.3167	-1.08397
				21.3333	-0.991534
				21.35	-0.895785
				21.3667	-0.81536
				21.3833	-0.736903
				21.4	-0.644127
				21.4167	-0.595085
				21.4333	-0.533691
				21.45	-0.462249
				21.4667	-0.388211
				21.4833	-0.360563
				21.5	-0.316545
				21.5167	-0.283053
				21.5333	-0.240559
				21.55	-0.19794
				21.5667	-0.147826
				21.5833	-0.107635
				21.6	-0.094867
				21.6167	-0.088558
				21.6333	-0.063158
				21.65	-0.037423
				21.6667	-0.031156
				21.6833	-0.039753
				21.7	-0.068236
				21.7167	-0.073321
				21.7333	-0.06932
				21.75	-0.063645
				21.7667	-0.055835
				21.7833	-0.045219
				21.8	-0.038957
				21.8167	-0.029723
				21.8333	-0.019567
				21.85	-0.007527
				21.8667	-0.005786
				21.8833	0.001146
				21.9	-0.001594
				21.9167	-0.006839
				21.9333	-0.004171
				21.95	-0.003386
				21.9667	-0.001388
				21.9833	-0.001985
				22	-0.002122
				22.0167	0.001102
				22.0333	0.002444
				22.05	0.00659
				22.0667	0.007806
				22.0833	0.008561
				22.1	0.007348
				22.1167	0.011722
				22.1333	0.011951
				22.15	0.007826
				22.1667	0.010777
				22.1833	0.004685
				22.2	0.003239
				22.2167	0.003239
				22.2333	-0.003543
				22.25	-0.006975
				22.2667	-0.008188
				22.2833	-0.006848
				22.3	-0.005465
				22.3167	-0.00184
				22.3333	0.002415
				22.35	0.003404
				22.3667	0.002843
				22.3833	0.00333
				22.4	0.00658
				22.4167	0.006759
				22.4333	0.008238
				22.45	0.007415
				22.4667	0.00387
				22.4833	-0.000429
				22.5	-0.001378
				22.5167	-0.001965
				22.5333	-0.00636
				22.55	-0.010629
				22.5667	-0.014103
				22.5833	-0.020549
				22.6	-0.027581
				22.6167	-0.032154
				22.6333	-0.022071
				22.65	0.01644
				22.6667	0.031799
				22.6833	0.030075
				22.7	0.031199
				22.7167	0.032031
				22.7333	0.026585
				22.75	0.023987
				22.7667	0.02231
				22.7833	0.016112
				22.8	0.006103
				22.8167	-0.001066
				22.8333	-0.00685
				22.85	-0.007946
				22.8667	-0.004896
				22.8833	-0.004401
				22.9	-0.010143
				22.9167	-0.013233
				22.9333	-0.012469
				22.95	-0.009193
				22.9667	-0.001438
				22.9833	0.006486
				23	0.003272
				23.0167	0.000983
				23.0333	0.002294
				23.05	0.003857
				23.0667	0.002908
				23.0833	7.5e-05
				23.1	0.000968
				23.1167	0.001853
				23.1333	5.8e-05
				23.15	-0.003328
				23.1667	-0.002108
				23.1833	0.000493
				23.2	0.002131
				23.2167	0.002744
				23.2333	0.00256
				23.25	0.008614
				23.2667	0.012156
				23.2833	0.013311
				23.3	-0.002323
				23.3167	-0.025527
				23.3333	-0.032365
				23.35	-0.022204
				23.3667	-0.007605
				23.3833	0.000713
				23.4	-0.005036
				23.4167	-0.006431
				23.4333	-0.004356
				23.45	-0.009064
				23.4667	-0.014232
				23.4833	-0.004202
				23.5	0.000427
				23.5167	0.037128
				23.5333	0.093252
				23.55	-0.016799
				23.5667	-0.480467
				23.5833	-1.30964
				23.6	-2.29252
				23.6167	-3.04151
				23.6333	-3.37597
				23.65	-3.35237
				23.6667	-3.11014
				23.6833	-2.75851
				23.7	-2.40927
				23.7167	-2.06826
				23.7333	-1.77813
				23.75	-1.57005
				23.7667	-1.40247
				23.7833	-1.23182
				23.8	-1.10393
				23.8167	-0.997325
				23.8333	-0.903788
				23.85	-0.815652
				23.8667	-0.758623
				23.8833	-0.690207
				23.9	-0.608686
				23.9167	-0.531496
				23.9333	-0.447862
				23.95	-0.392613
				23.9667	-0.335314
				23.9833	-0.279144
				24	-0.241899
				24.0167	-0.225978
				24.0333	-0.183055
				24.05	-0.160814
				24.0667	-0.129948
				24.0833	-0.122277
				24.1	-0.117704
				24.1167	-0.115568
				24.1333	-0.070644
				24.15	-0.035936
				24.1667	-0.032964
				24.1833	-0.045232
				24.2	-0.05461
				24.2167	-0.063532
				24.2333	-0.036238
				24.25	0.00257
				24.2667	0.015336
				24.2833	0.025255
				24.3	0.023618
				24.3167	0.019932
				24.3333	0.015451
				24.35	0.013817
				24.3667	0.015742
				24.3833	0.016285
				24.4	0.013604
				24.4167	0.011098
				24.4333	0.010477
				24.45	0.014336
				24.4667	0.022759
				24.4833	0.023771
				24.5	-0.000254
				24.5167	-0.035571
				24.5333	-0.077794
				24.55	-0.071576
				24.5667	-0.056356
				24.5833	-0.043941
				24.6	-0.040193
				24.6167	-0.037139
				24.6333	-0.03224
				24.65	-0.031445
				24.6667	-0.025499
				24.6833	-0.02441
				24.7	-0.026335
				24.7167	-0.025559
				24.7333	-0.023899
				24.75	-0.03593
				24.7667	-0.023218
				24.7833	0.002684
				24.8	0.00853
				24.8167	0.011013
				24.8333	0.017227
				24.85	0.017956
				24.8667	0.020485
				24.8833	0.024522
				24.9	0.017506
				24.9167	0.001059
				24.9333	0.003418
				24.95	-0.001341
				24.9667	0.000892
				24.9833	0.002288
				25	0.004689
				25.0167	0.00993
				25.0333	0.016603
				25.05	0.021936
				25.0667	0.035182
				25.0833	0.04466
				25.1	0.063935
				25.1167	0.085077
				25.1333	0.087802
				25.15	0.046106
				25.1667	-0.002876
				25.1833	-0.015976
				25.2	-0.031757
				25.2167	-0.028723
				25.2333	-0.026029
				25.25	-0.024299
				25.2667	-0.024076
				25.2833	-0.020546
				25.3	-0.019821
				25.3167	-0.023146
				25.3333	-0.038631
				25.35	-0.068184
				25.3667	-0.07429
				25.3833	-0.073614
				25.4	-0.04564
				25.4167	-0.022062
				25.4333	-0.017178
				25.45	-0.030549
				25.4667	-0.048608
				25.4833	-0.052852
				25.5	-0.013929
				25.5167	0.036708
				25.5333	0.0427
				25.55	0.026669
				25.5667	0.020854
				25.5833	0.020901
				25.6	0.015296
				25.6167	0.011937
				25.6333	0.006398
				25.65	0.004879
				25.6667	0.00675
				25.6833	0.004435
				25.7	0.001408
				25.7167	0.000986
				25.7333	-0.002908
				25.75	-0.002824
				25.7667	0.001111
				25.7833	0.002073
				25.8	-0.001444
				25.8167	-0.002462
				25.8333	0.00126
				25.85	0.003014
				25.8667	0.009164
				25.8833	0.013387
				25.9	0.018365
				25.9167	0.018909
				25.9333	0.023653
				25.95	0.026806
				25.9667	0.035359
				25.9833	0.013852
				26	7e-06
				26.0167	-0.00215
				26.0333	0.008351
				26.05	-0.036078
				26.0667	-0.333264
				26.0833	-1.04038
				26.1	-2.03174
				26.1167	-2.87342
				26.1333	-3.30176
				26.15	-3.35245
				26.1667	-3.16002
				26.1833	-2.83608
				26.2	-2.4745
				26.2167	-2.129
				26.2333	-1.82548
				26.25	-1.54512
				26.2667	-1.36695
				26.2833	-1.21814
				26.3	-1.09436
				26.3167	-0.971344
				26.3333	-0.884156
				26.35	-0.803543
				26.3667	-0.715141
				26.3833	-0.644994
				26.4	-0.581295
				26.4167	-0.508399
				26.4333	-0.443659
				26.45	-0.379169
				26.4667	-0.331637
				26.4833	-0.272088
				26.5	-0.23452
				26.5167	-0.20681
				26.5333	-0.198143
				26.55	-0.190523
				26.5667	-0.179804
				26.5833	-0.170677
				26.6	-0.160544
				26.6167	-0.148595
				26.6333	-0.126382
				26.65	-0.087798
				26.6667	-0.067888
				26.6833	-0.060915
				26.7	-0.065413
				26.7167	-0.070026
				26.7333	-0.067056
				26.75	-0.062956
				26.7667	-0.064299
				26.7833	-0.061497
				26.8	-0.049317
				26.8167	-0.038553
				26.8333	-0.034151
				26.85	-0.028409
				26.8667	-0.026436
				26.8833	-0.026346
				26.9	-0.019935
				26.9167	-0.017415
				26.9333	-0.018328
				26.95	-0.016939
				26.9667	-0.023086
				26.9833	-0.03321
				27	-0.008668
				27.0167	0.014573
				27.0333	0.002016
				27.05	-0.004261
				27.0667	-0.006519
				27.0833	-0.010578
				27.1	-0.011621
				27.1167	-0.014307
				27.1333	-0.013101
				27.15	-0.010975
				27.1667	-0.013956
				27.1833	-0.013421
				27.2	-0.013514
				27.2167	-0.013074
				27.2333	-0.009499
				27.25	-0.00605
				27.2667	0.00054
				27.2833	-0.001328
				27.3	-0.001228
				27.3167	0.004011
				27.3333	0.007279
				27.35	0.005397
				27.3667	0.004687
				27.3833	0.007243
				27.4	0.007831
				27.4167	0.006484
				27.4333	0.005133
				27.45	0.002694
				27.4667	0.002307
				27.4833	0.000412
				27.5	0.001365
				27.5167	0.003477
				27.5333	0.004706
				27.55	0.004929
				27.5667	0.002515
				27.5833	0.000729
				27.6	0.001622
				27.6167	0.00367
				27.6333	0.005878
				27.65	0.013235
				27.6667	0.014731
				27.6833	0.006806
				27.7	-0.012632
				27.7167	-0.030841
				27.7333	-0.024905
				27.75	-0.014614
				27.7667	-0.011315
				27.7833	-0.008309
				27.8	-0.003922
				27.8167	-0.00149
				27.8333	-0.000329
				27.85	-0.000591
				27.8667	0.000948
				27.8833	0.001356
				27.9	0.003061
				27.9167	0.001934
				27.9333	0.002133
				27.95	0.001076
				27.9667	0.001317
				27.9833	0.000596
				28	-0.001006
				28.0167	-0.001168
				28.0333	-0.002934
				28.05	-0.004741
				28.0667	-0.005963
				28.0833	-0.006808
				28.1	-0.007025
				28.1167	-0.008479
				28.1333	-0.008689
				28.15	-0.008522
				28.1667	-0.007811
				28.1833	-0.006723
				28.2	-0.007017
				28.2167	-0.006237
				28.2333	-0.002408
				28.25	0.002928
				28.2667	0.003281
				28.2833	0.00598
				28.3	0.011734
				28.3167	0.013131
				28.3333	0.009292
				28.35	0.008803
				28.3667	0.012207
				28.3833	0.008159
				28.4	0.00545
				28.4167	0.004376
				28.4333	0.001084
				28.45	-0.00338
				28.4667	-0.002653
				28.4833	-0.002386
				28.5	-0.000444
				28.5167	0.008534
				28.5333	0.004117
				28.55	-0.03882
				28.5667	-0.340291
				28.5833	-1.03616
				28.6	-1.95351
				28.6167	-2.70116
				28.6333	-3.06614
				28.65	-3.0883
				28.6667	-2.88065
				28.6833	-2.55368
				28.7	-2.20091
				28.7167	-1.87016
				28.7333	-1.6162
				28.75	-1.42503
				28.7667	-1.27712
				28.7833	-1.13268
				28.8	-0.995692
				28.8167	-0.903078
				28.8333	-0.817829
				28.85	-0.733083
				28.8667	-0.634603
				28.8833	-0.571125
				28.9	-0.495966
				28.9167	-0.425153
				28.9333	-0.377195
				28.95	-0.341546
				28.9667	-0.285926
				28.9833	-0.263884
				29	-0.226226
				29.0167	-0.207063
				29.0333	-0.171273
				29.05	-0.124053
				29.0667	-0.066784
				29.0833	-0.081278
				29.1	-0.090747
				29.1167	-0.097609
				29.1333	-0.104046
				29.15	-0.105082
				29.1667	-0.086943
				29.1833	-0.059927
				29.2	-0.050203
				29.2167	-0.046831
				29.2333	-0.045754
				29.25	-0.042164
				29.2667	-0.04138
				29.2833	-0.041811
				29.3	-0.025075
				29.3167	0.006119
				29.3333	0.022123
				29.35	0.013551
				29.3667	0.002801
				29.3833	-0.001626
				29.4	-0.006305
				29.4167	-0.014486
				29.4333	-0.021233
				29.45	-0.029489
				29.4667	-0.034771
				29.4833	-0.040514
				29.5	-0.042364
				29.5167	-0.040555
				29.5333	-0.041122
				29.55	-0.043029
				29.5667	-0.047741
				29.5833	-0.049438
				29.6	-0.047619
				29.6167	-0.044066
				29.6333	-0.039999
				29.65	-0.040621
				29.6667	-0.0425
				29.6833	-0.035502
				29.7	-0.011129
				29.7167	0.023687
				29.7333	0.032976
				29.75	0.018526
				29.7667	0.011612
				29.7833	0.008005
				29.8	0.004106
				29.8167	0.002152
				29.8333	-0.001548
				29.85	-0.003907
				29.8667	-0.005346
				29.8833	-0.010762
				29.9	-0.012032
				29.9167	-0.013575
				29.9333	-0.015311
				29.95	-0.016838
				29.9667	-0.019329
				29.9833	-0.014492
				30	-0.00731
				30.0167	0.027492
				30.0333	0.062901
				30.05	0.105888
				30.0667	0.107049
				30.0833	0.082126
				30.1	0.068968
				30.1167	0.022501
				30.1333	7.9e-05
				30.15	-0.011793
				30.1667	-0.025046
				30.1833	-0.029004
				30.2	-0.025217
				30.2167	-0.02166
				30.2333	-0.024229
				30.25	-0.021272
				30.2667	-0.016013
				30.2833	-0.00912
				30.3	-0.001474
				30.3167	0.000389
				30.3333	0.001045
				30.35	-0.01781
				30.3667	-0.050732
				30.3833	-0.056482
				30.4	-0.052435
				30.4167	-0.043843
				30.4333	-0.035212
				30.45	-0.027796
				30.4667	-0.021635
				30.4833	-0.018783
				30.5	-0.016474
				30.5167	-0.01187
				30.5333	-0.007765
				30.55	-0.004371
				30.5667	6.9e-05
				30.5833	0.007398
				30.6	0.010708
				30.6167	0.012357
				30.6333	0.013566
				30.65	0.013727
				30.6667	0.020546
				30.6833	0.027909
				30.7	0.01907
				30.7167	-0.003138
				30.7333	-0.019787
				30.75	-0.017302
				30.7667	-0.012975
				30.7833	-0.009066
				30.8	-0.004907
				30.8167	0.000342
				30.8333	0.004294
				30.85	0.006403
				30.8667	0.009936
				30.8833	0.014935
				30.9	0.018468
				30.9167	0.020465
				30.9333	0.024023
				30.95	0.026533
				30.9667	0.029798
				30.9833	0.028289
				31	0.028372
				31.0167	0.021353
				31.0333	0.014891
				31.05	0.000768
				31.0667	-0.21742
				31.0833	-0.787635
				31.1	-1.66093
				31.1167	-2.49674
				31.1333	-2.99333
				31.15	-3.10368
				31.1667	-2.95592
				31.1833	-2.66149
				31.2	-2.29057
				31.2167	-1.96361
				31.2333	-1.68905
				31.25	-1.44116
				31.2667	-1.27759
				31.2833	-1.15539
				31.3	-1.06455
				31.3167	-0.952891
				31.3333	-0.858476
				31.35	-0.748696
				31.3667	-0.635943
				31.3833	-0.574394
				31.4	-0.506566
				31.4167	-0.459499
				31.4333	-0.424192
				31.45	-0.363555
				31.4667	-0.283618
				31.4833	-0.237593
				31.5	-0.168624
				31.5167	-0.155548
				31.5333	-0.144646
				31.55	-0.133116
				31.5667	-0.128327
				31.5833	-0.122366
				31.6	-0.114018
				31.6167	-0.112202
				31.6333	-0.106912
				31.65	-0.08881
				31.6667	-0.065139
				31.6833	-0.01685
				31.7	-0.002181
				31.7167	0.001851
				31.7333	0.012201
				31.75	0.01422
				31.7667	0.012262
				31.7833	0.014867
				31.8	0.01676
				31.8167	0.008432
				31.8333	0.00349
				31.85	0.004702
				31.8667	0.000555
				31.8833	-0.003759
				31.9	-0.002044
				31.9167	-0.003017
				31.9333	0.001864
				31.95	0.005112
				31.9667	0.004801
				31.9833	0.003904
				32	0.007863
				32.0167	0.012776
				32.0333	0.012988
				32.05	0.011609
				32.0667	0.010356
				32.0833	0.008893
				32.1	0.011283
				32.1167	0.014287
				32.1333	0.011793
				32.15	0.00976
				32.1667	0.008522
				32.1833	0.009545
				32.2	0.005377
				32.2167	0.001484
				32.2333	-0.001214
				32.25	-0.003912
				32.2667	-0.009205
				32.2833	-0.010228
				32.3	-0.011377
				32.3167	-0.013636
				32.3333	-0.016005
				32.35	-0.018331
				32.3667	-0.019904
				32.3833	-0.0229
				32.4	-0.022714
				32.4167	-0.022968
				32.4333	-0.025127
				32.45	-0.030134
				32.4667	-0.032126
				32.4833	-0.032192
				32.5	-0.02895
				32.5167	0.00887
				32.5333	0.042875
				32.55	0.049373
				32.5667	0.053568
				32.5833	0.052529
				32.6	0.024486
				32.6167	-0.007693
				32.6333	-0.009046
				32.65	-0.001147
				32.6667	0.00759
				32.6833	0.011973
				32.7	0.020668
				32.7167	0.026947
				32.7333	0.011594
				32.75	-0.013891
				32.7667	-0.021791
				32.7833	-0.021025
				32.8	-0.014314
				32.8167	0.007733
				32.8333	0.02322
				32.85	0.010823
				32.8667	0.006087
				32.8833	0.007088
				32.9	0.004571
				32.9167	-0.000237
				32.9333	-0.002605
				32.95	-0.005056
				32.9667	-0.009726
				32.9833	-0.010796
				33	-0.007595
				33.0167	-0.006855
				33.0333	-0.010584
				33.05	-0.012094
				33.0667	-0.007365
				33.0833	-0.002217
				33.1	0.005149
				33.1167	0.007251
				33.1333	0.009536
				33.15	0.011067
				33.1667	0.011886
				33.1833	0.011742
				33.2	0.009253
				33.2167	0.006777
				33.2333	0.006284
				33.25	0.006545
				33.2667	0.005089
				33.2833	0.003424
				33.3	0.002219
				33.3167	-0.000819
				33.3333	-0.001752
				33.35	-0.000131
				33.3667	-0.002655
[truncated: 1,810 more rows]

## Sheet: Fig.3b
Figure 3b
GAP conc (µM)	Int R66
0	332447
150	173666
300	111854
600	49479
1000	28224
2000	12743

## Sheet: Fig.3c
Figure 3c
	fold increase in Kd								Kd (mM)
Sample	ATP pH7	ATP pH6	ADP	AMP	GTP	CTP	UTP	GAP	Phosphate
KD1	0.65	0.67	10.8	0	0.59	1.35	2.55	15.5637	10.99
KD2	0.55							17.8922	15.88
KD3	1.23							18.2598	20.73
KD4	1.1							17.8922	4.68
KD5	1.47							18.8725	8.73
KD6								22.0588	3.66
KD7								22.7941	14.97
KD8								17.8922	9.02
KD9								21.6912	8.71
KD10								17.5245	10.41
KD11								16.9118	5.02
KD12								16.7892	3.5
mean values	1	0.67	10.8	0	0.59	1.35	2.55	18.7	9.7

## Sheet: Fig.3e
Figure 3e
Variant	KD1	KD2	KD3	mean KD	rel KD1	relKD2	rel KD3	rel mean KD
wt	184	169	193	182	1.01099	0.928571	1.06044	1
dL5	214	204	297	238	1.17582	1.12088	1.63187	1.30769
K19A	221	259	267	249	1.21429	1.42308	1.46703	1.36813
R33A	142	125	126	131	0.78022	0.686813	0.692308	0.71978
R51A	142	101	206	150	0.78022	0.554945	1.13187	0.824176
R66A	214	195	190	200	1.17582	1.07143	1.04396	1.0989
R66A/N164R	172	184	211	189	0.945055	1.01099	1.15934	1.03846
R66W	275	175	227	226	1.51099	0.961538	1.24725	1.24176
R84A	264	249	350	288	1.45055	1.36813	1.92308	1.58242
K90A	293	271	247	270	1.60989	1.48901	1.35714	1.48352
K104A	209	297	203	236	1.14835	1.63187	1.11538	1.2967
C109A	190	220	213	208	1.04396	1.20879	1.17033	1.14286
R140A	233	286	307	275	1.28022	1.57143	1.68681	1.51099
R142A	270	331	267	289	1.48352	1.81868	1.46703	1.58791
R157A	248	258	335	280	1.36264	1.41758	1.84066	1.53846
R174A	429	300	297	342	2.35714	1.64835	1.63187	1.87912

## Sheet: Fig.3f
Figure 3f
NaCl (M)	KD1	KD2	KD3	mean KD	rel KD1	rel KD2	rel KD3	rel mean KD
0	184	169	193	182	1.01099	0.928571	1.06044	1
0.5	241	192	264	232	1.32418	1.05495	1.45055	1.27473
1	2601	2464	3129	2731	14.2912	13.5385	17.1923	15.0055
2	18440	21396	21370	20402	101.319	117.56	117.418	112.099
MgCl2 (mM)	KD1 (nM)	KD2 (nM)	KD3 (nM)	mean KD (nM)	rel KD1	rel KD2	rel KD3	rel mean KD
0	184	169	193	182	1.01099	0.928571	1.06044	1
1	442	659	1016	706	2.42857	3.62088	5.58242	3.87912
10	1170	2680	2395	2082	6.42857	14.7253	13.1593	11.4396
50	6426	8883	8632	7980	35.3077	48.8077	47.4286	43.8462

## Sheet: Fig.3h
Figure 3h
	KDs OEP21wt + GAP	KDs GAP+Mg(uM)	KDs dLoop + GAP	KD GAP - Loop5 (uM)
	127	980	730	2700
	146	750	906	4360
	149	710	897	2480
	146	670	764
	154	310	702
	180	690	649
	186	450	747
	146	960	728
	177	920	616
	143	690	657
	138	1170	634
	137	450
		470
Mean:	152	709	730	3180

## Sheet: Fig.3j
Figure 3j
sample	IC50 (mM)	IC50 (mM)	IC50 (mM)	mean IC50 (mM)
wt + GAP		11.03	10.73	10.88
dL5 + GAP		31.09	20.38	25.735
wt + Mg + GAP	1.31	1.17	1.12	1.2
dL5 + Mg + GAP	1.32	1.2	1.23	1.25
wt + P	6.53	7.57	6.94	7.01
dL5 +P	10.41	8	9.49	9.3
