# Supplementary material for: Structural basis of metabolite transport by the chloroplast outer envelope channel OEP21
Source: Nat Struct Mol Biol. 2023 May 8;30(6):761–9. doi: 10.1038/s41594-023-00984-y (PMC10279527; doi:10.1038/s41594-023-00984-y)
Supplement: Source Data Fig. 4 — Source data for Fig. 4 [file 41594_2023_984_MOESM10_ESM.xlsx]

## Sheet: Fig.4d
Figure 4d
	Relative GAP content (% of mean Control)
	-			Mean
Control	98.9225	100.003	101.074	100
WT	45.5029	46.4704	47.2676	46.4136
ΔL5	37.9069	40.0671	39.6984	39.2242
	10mM MgCl2
Control	97.8544	100.631	101.515	100
WT	62.2999	64.5019	64.6973	63.8331
ΔL5	60.1336	61.1316	61.907	61.0574
	5mM ATP
Control	100.316	100.21	99.4744	100
WT	40.9663	41.1894	40.6231	40.9262
ΔL5	34.8325	35.3304	35.3022	35.1551
	10mM MgCl2+5mM ATP
Control	99.986	99.5697	100.444	100
WT	45.7552	58.7992	58.288	54.2808
ΔL5	54.1208	53.7316	53.533	53.7951

## Sheet: Fig.4e
Figure 4e
	Relative ATP content (% of mean Control)
	-			Mean
Control	100.576	101.269	98.1551	100
WT	29.2035	30.4919	27.9306	29.2087
ΔL5	22.3653	21.4453	21.9135	21.9081
	10mM MgCl2
Control	101.222	94.6121	104.166	100
WT	49.5902	51.4403	48.8596	49.9634
ΔL5	46.558	44.672	44.3109	45.1803

## Sheet: Fig.4f
Figure 4f
		Relative content (% of mean Control)
					Mean
Phosphate	Control	98.407	99.8811	101.712	100
	WT	11.8165	12.9577	14.7171	13.1637
GAP	Control	97.6423	100.577	101.78	100
	WT	46.601	48.0754	50.3906	48.3557
ATP	Control	101.008	98.8607	100.132	100
	WT	26.4937	26.5334	26.9391	26.6554
Mant-ATP	Control	97.6205	100.865	101.514	100
	WT	28.6465	29.2954	27.6267	28.5229
NADH	Control	101.166	96.7441	102.09	100
	WT	33.3345	33.6928	33.9453	33.6575
Bromophenol Blue	Control	100.633	100.633	98.7342	100
	WT	45.5696	43.6709	43.6709	44.3038
Mg-green	Control	101.288	95.4642	103.248	100
	WT	35.6495	33.4666	41.2092	36.7751
NADPH	Control	104.411	99.9129	95.6764	100
	WT	31.31	32.4982	29.0027	30.937
FAD	Control	103.694	101.087	95.2186	100
	WT	47.6939	45.5112	45.315	46.1734
Atto532	Control	100.282	101.34	98.3777	100
	WT	44.0251	43.9108	42.9595	43.6318
Vitamin B12	Control	100.794	100.794	98.4114	100
	WT	105.56	96.0286	96.0286	99.2057
2x Atto532	Control	100.192	98.3597	101.449	100
	WT	96.7782	96.4722	95.015	96.0885
