# Supplementary material for: Structural basis of metabolite transport by the chloroplast outer envelope channel OEP21
Source: Nat Struct Mol Biol. 2023 May 8;30(6):761–9. doi: 10.1038/s41594-023-00984-y (PMC10279527; doi:10.1038/s41594-023-00984-y)
Supplement: Source Data Extended Data Fig. 3 — Source data for Extended Data Fig. 3 [file 41594_2023_984_MOESM12_ESM.xlsx]

## Sheet: ED.Fig.3e
Extended Data Fig. 3e
WT			C109A
XYDATA	Mean Residue Ellipticity		XYDATA	Mean Residue Ellipticity
260	-21.874		260	-95.286
259.9	-41.2328		259.9	-105.336
259.8	-48.607		259.8	-90.3814
259.7	-57.6376		259.7	-85.5106
259.6	-47.3353		259.6	-93.1312
259.5	-58.453		259.5	-89.6657
259.4	-59.7071		259.4	-92.0147
259.3	-62.9355		259.3	-95.003
259.2	-63.8586		259.2	-86.9903
259.1	-73.3376		259.1	-81.2116
259	-51.9395		259	-88.9884
258.9	-55.8942		258.9	-91.7606
258.8	-54.7392		258.8	-108.706
258.7	-53.1029		258.7	-98.154
258.6	-56.5393		258.6	-107.33
258.5	-53.2764		258.5	-100.332
258.4	-74.2472		258.4	-90.8987
258.3	-68.525		258.3	-94.9238
258.2	-89.0322		258.2	-89.6876
258.1	-100.944		258.1	-91.8365
258	-110.913		258	-97.5837
257.9	-118.439		257.9	-99.202
257.8	-105.066		257.8	-104.414
257.7	-115.724		257.7	-105.367
257.6	-105.468		257.6	-110.431
257.5	-103.13		257.5	-110.696
257.4	-99.791		257.4	-129.155
257.3	-70.7804		257.3	-127.864
257.2	-61.5705		257.2	-127.377
257.1	-56.9561		257.1	-116.655
257	-64.352		257	-119.999
256.9	-78.5729		256.9	-122.867
256.8	-83.5381		256.8	-132.431
256.7	-66.9102		256.7	-121.449
256.6	-71.006		256.6	-117.816
256.5	-69.7604		256.5	-127.531
256.4	-84.5314		256.4	-117.88
256.3	-79.6111		256.3	-119.999
256.2	-89.8165		256.2	-115.232
256.1	-93.8609		256.1	-119.494
256	-87.7035		256	-123.793
255.9	-117.419		255.9	-113.947
255.8	-110.515		255.8	-107.148
255.7	-114.305		255.7	-113.068
255.6	-125.078		255.6	-132.822
255.5	-125.124		255.5	-138.143
255.4	-123.981		255.4	-141.312
255.3	-121.439		255.3	-150.704
255.2	-118.527		255.2	-147.357
255.1	-103.406		255.1	-151.717
255	-101.814		255	-169.408
254.9	-109.772		254.9	-162.297
254.8	-95.2292		254.8	-164.246
254.7	-104.499		254.7	-147.49
254.6	-104.846		254.6	-137.889
254.5	-91.1195		254.5	-143.982
254.4	-86.961		254.4	-153.386
254.3	-92.2499		254.3	-168.111
254.2	-76.566		254.2	-156.577
254.1	-69.5161		254.1	-156.568
254	-79.6818		254	-147.764
253.9	-91.795		253.9	-148.002
253.8	-93.3964		253.8	-148.871
253.7	-96.3714		253.7	-150.16
253.6	-93.8014		253.6	-140.714
253.5	-102.484		253.5	-125.021
253.4	-112.365		253.4	-124.553
253.3	-108.7		253.3	-128.7
253.2	-102.926		253.2	-130.845
253.1	-97.5227		253.1	-138.236
253	-103.974		253	-142.131
252.9	-94.9522		252.9	-135.622
252.8	-86.3015		252.8	-132.101
252.7	-80.5031		252.7	-131.314
252.6	-99.5885		252.6	-143.331
252.5	-87.695		252.5	-162.116
252.4	-90.5135		252.4	-156.335
252.3	-87.246		252.3	-147.769
252.2	-86.6294		252.2	-146.527
252.1	-101.65		252.1	-146.518
252	-98.7522		252	-157.32
251.9	-118.582		251.9	-164.89
251.8	-105.864		251.8	-153.842
251.7	-99.3324		251.7	-142.743
251.6	-102.051		251.6	-145.789
251.5	-111.695		251.5	-151.744
251.4	-96.5669		251.4	-150.486
251.3	-98.2765		251.3	-156.201
251.2	-99.8639		251.2	-148.497
251.1	-89.5229		251.1	-131.976
251	-91.2287		251	-131.229
250.9	-91.5475		250.9	-125.52
250.8	-97.3084		250.8	-124.092
250.7	-83.6903		250.7	-127.426
250.6	-85.3473		250.6	-126.726
250.5	-95.8206		250.5	-132.391
250.4	-101.257		250.4	-128.39
250.3	-100.078		250.3	-142.115
250.2	-109.966		250.2	-142.017
250.1	-122.509		250.1	-143.148
250	-115.547		250	-139.807
249.9	-119.456		249.9	-149.984
249.8	-119.377		249.8	-148.063
249.7	-116.041		249.7	-146.268
249.6	-110.397		249.6	-153.091
249.5	-107.806		249.5	-145.342
249.4	-101.399		249.4	-157.912
249.3	-93.2544		249.3	-137.215
249.2	-92.2424		249.2	-141.704
249.1	-85.7245		249.1	-117.002
249	-87.2048		249	-104.712
248.9	-95.4992		248.9	-88.9777
248.8	-95.8613		248.8	-102.483
248.7	-90.3721		248.7	-107.013
248.6	-86.1852		248.6	-96.273
248.5	-95.9245		248.5	-107.59
248.4	-82.6761		248.4	-106.298
248.3	-84.3712		248.3	-125.813
248.2	-78.0923		248.2	-142.106
248.1	-69.9956		248.1	-153.928
248	-77.6921		248	-136.466
247.9	-69.178		247.9	-127.204
247.8	-61.8673		247.8	-130.837
247.7	-58.3855		247.7	-142.094
247.6	-74.8478		247.6	-147.752
247.5	-71.8905		247.5	-140.361
247.4	-76.5359		247.4	-139.758
247.3	-83.9635		247.3	-138.904
247.2	-68.4526		247.2	-144.611
247.1	-80.4951		247.1	-144.796
247	-93.3267		247	-137.3
246.9	-90.5108		246.9	-124.488
246.8	-98.262		246.8	-112.808
246.7	-97.0989		246.7	-101.688
246.6	-109.475		246.6	-93.3296
246.5	-118.419		246.5	-102.225
246.4	-120.709		246.4	-93.1296
246.3	-123.806		246.3	-73.041
246.2	-123.365		246.2	-73.9494
246.1	-125.719		246.1	-74.8712
246	-113.778		246	-93.2735
245.9	-97.3727		245.9	-114.094
245.8	-100.125		245.8	-108.146
245.7	-103.793		245.7	-101.252
245.6	-95.924		245.6	-83.092
245.5	-99.3276		245.5	-95.9868
245.4	-101.221		245.4	-93.3254
245.3	-114.077		245.3	-93.6153
245.2	-122.264		245.2	-104.59
245.1	-114.893		245.1	-79.7805
245	-113.034		245	-89.6662
244.9	-99.3801		244.9	-88.4572
244.8	-87.6548		244.8	-88.4245
244.7	-80.3371		244.7	-107.45
244.6	-78.0725		244.6	-115.526
244.5	-73.8187		244.5	-122.75
244.4	-66.1157		244.4	-136.007
244.3	-75.3991		244.3	-147.284
244.2	-97.5848		244.2	-145.077
244.1	-110.941		244.1	-155.064
244	-109.21		244	-170.339
243.9	-117.55		243.9	-158.765
243.8	-128.219		243.8	-160.729
243.7	-123.519		243.7	-184.367
243.6	-110.789		243.6	-167.839
243.5	-111.173		243.5	-150.616
243.4	-114.222		243.4	-148.845
243.3	-104.994		243.3	-155.421
243.2	-112.51		243.2	-136.168
243.1	-110.863		243.1	-159.095
243	-115.288		243	-165.692
242.9	-112.753		242.9	-146.215
242.8	-98.4645		242.8	-143.815
242.7	-109.978		242.7	-157.367
242.6	-99.3624		242.6	-172.447
242.5	-89.5395		242.5	-168.702
242.4	-82.861		242.4	-177.756
242.3	-89.0665		242.3	-186.225
242.2	-86.1472		242.2	-181.739
242.1	-79.3149		242.1	-186.046
242	-97.0935		242	-194.073
241.9	-108.12		241.9	-190.422
241.8	-101.214		241.8	-180.968
241.7	-97.2136		241.7	-179.281
241.6	-98.2583		241.6	-178.884
241.5	-104.668		241.5	-174.646
241.4	-117.396		241.4	-175.564
241.3	-110.218		241.3	-174.721
241.2	-122.629		241.2	-200.889
241.1	-124.12		241.1	-218.117
241	-120.773		241	-222.766
240.9	-140.947		240.9	-238.977
240.8	-158.664		240.8	-233.912
240.7	-158.069		240.7	-231.655
240.6	-157.959		240.6	-231.143
240.5	-170.829		240.5	-211.243
240.4	-163.95		240.4	-202.841
240.3	-167.322		240.3	-180.905
240.2	-174.243		240.2	-185.501
240.1	-160.831		240.1	-180.455
240	-177.446		240	-183.184
239.9	-194.932		239.9	-196.367
239.8	-197.356		239.8	-179.119
239.7	-205.59		239.7	-182.276
239.6	-217.056		239.6	-218.751
239.5	-206.442		239.5	-216.838
239.4	-239.075		239.4	-228.368
239.3	-256.083		239.3	-228.423
239.2	-258.883		239.2	-247
239.1	-240.707		239.1	-263.823
239	-248.09		239	-280.657
238.9	-247.265		238.9	-290.897
238.8	-237.926		238.8	-293.922
238.7	-249.084		238.7	-287.783
238.6	-241.814		238.6	-285.365
238.5	-227.096		238.5	-283.372
238.4	-221.061		238.4	-277.801
238.3	-237.758		238.3	-264.441
238.2	-236.506		238.2	-269.094
238.1	-256.502		238.1	-279.155
238	-272.166		238	-270.985
237.9	-281.463		237.9	-276.566
237.8	-286.847		237.8	-291.888
237.7	-294.496		237.7	-292.363
237.6	-309.316		237.6	-311.243
237.5	-319.376		237.5	-328.273
237.4	-323.742		237.4	-338.482
237.3	-343.804		237.3	-327.955
237.2	-339.228		237.2	-338.946
237.1	-326.209		237.1	-344.131
237	-333.843		237	-350.879
236.9	-342.761		236.9	-364.741
236.8	-368.739		236.8	-364.588
236.7	-358.722		236.7	-344.927
236.6	-378.683		236.6	-345.873
236.5	-377.488		236.5	-357.339
236.4	-392.142		236.4	-357.359
236.3	-405.103		236.3	-374.454
236.2	-428.593		236.2	-401.761
236.1	-415.234		236.1	-397.116
236	-413.539		236	-395.981
235.9	-444.893		235.9	-399.933
235.8	-439.289		235.8	-410.317
235.7	-441.026		235.7	-421.624
235.6	-430.074		235.6	-418.696
235.5	-435.305		235.5	-437.856
235.4	-445.231		235.4	-438.467
235.3	-458.253		235.3	-435.782
235.2	-482.391		235.2	-462.541
235.1	-467.08		235.1	-479.106
235	-465.79		235	-499.419
234.9	-451.566		234.9	-499.35
234.8	-471.366		234.8	-530.51
234.7	-481.429		234.7	-537.443
234.6	-458.464		234.6	-540.792
234.5	-459.099		234.5	-543.718
234.4	-439.619		234.4	-529.832
234.3	-438.491		234.3	-506.57
234.2	-461.336		234.2	-498.176
234.1	-474.122		234.1	-525.404
234	-476.857		234	-514.7
233.9	-472.793		233.9	-485.599
233.8	-477.417		233.8	-489.534
233.7	-488.109		233.7	-499.967
233.6	-515.936		233.6	-532.417
233.5	-526.67		233.5	-559.312
233.4	-515.142		233.4	-562.897
233.3	-508.662		233.3	-577.319
233.2	-518.106		233.2	-598.841
233.1	-522.279		233.1	-600.633
233	-530.636		233	-619.993
232.9	-544.734		232.9	-621.807
232.8	-551.881		232.8	-638.097
232.7	-564.123		232.7	-634.384
232.6	-574.388		232.6	-646.924
232.5	-603.12		232.5	-645.672
232.4	-601.716		232.4	-637.353
232.3	-624.094		232.3	-655.2
232.2	-622.359		232.2	-650.604
232.1	-620.714		232.1	-688.945
232	-632.656		232	-700.811
231.9	-628.932		231.9	-695.841
231.8	-641.404		231.8	-705.535
231.7	-648.256		231.7	-725.162
231.6	-657.182		231.6	-729.656
231.5	-649.055		231.5	-738.922
231.4	-633.229		231.4	-762.653
231.3	-633.497		231.3	-784.383
231.2	-665.663		231.2	-782.163
231.1	-672.569		231.1	-777.161
231	-670.934		231	-788.93
230.9	-671.647		230.9	-806.579
230.8	-674.711		230.8	-824.971
230.7	-688.223		230.7	-826.239
230.6	-684.264		230.6	-863.89
230.5	-735.063		230.5	-893.163
230.4	-770.621		230.4	-919.901
230.3	-763.495		230.3	-956.043
230.2	-785.353		230.2	-971.766
230.1	-801.838		230.1	-995.673
230	-827.699		230	-1039.03
229.9	-851.807		229.9	-1065.65
229.8	-884.681		229.8	-1081.56
229.7	-917.243		229.7	-1117.1
229.6	-939.353		229.6	-1162.17
229.5	-978.634		229.5	-1190.63
229.4	-1035.11		229.4	-1222.99
229.3	-1068.04		229.3	-1265.71
229.2	-1098.37		229.2	-1297.28
229.1	-1120.08		229.1	-1321.88
229	-1165.73		229	-1379.08
228.9	-1186.56		228.9	-1421.54
228.8	-1223.22		228.8	-1458.56
228.7	-1258.53		228.7	-1492.63
228.6	-1274.07		228.6	-1561.39
228.5	-1298.89		228.5	-1584.09
228.4	-1338.39		228.4	-1596.34
228.3	-1381.46		228.3	-1659.67
228.2	-1418.39		228.2	-1718.09
228.1	-1468.05		228.1	-1738.5
228	-1504.19		228	-1761.89
227.9	-1567.37		227.9	-1810.85
227.8	-1602.42		227.8	-1835.26
227.7	-1634.09		227.7	-1870.15
227.6	-1672.98		227.6	-1954.12
227.5	-1711.77		227.5	-1966.29
227.4	-1773.94		227.4	-2017.14
227.3	-1807.07		227.3	-2059.8
227.2	-1824.04		227.2	-2117.98
227.1	-1866.97		227.1	-2170.79
227	-1935.17		227	-2232.41
226.9	-1983.72		226.9	-2312.68
226.8	-2026.82		226.8	-2364.54
226.7	-2071.98		226.7	-2431.69
226.6	-2092.18		226.6	-2477.38
226.5	-2137.52		226.5	-2560.99
226.4	-2169.39		226.4	-2611.25
226.3	-2204.84		226.3	-2687.6
226.2	-2249.54		226.2	-2739.03
226.1	-2279.65		226.1	-2754.23
226	-2329.29		226	-2793.5
225.9	-2383.21		225.9	-2861.72
225.8	-2430.62		225.8	-2926.97
225.7	-2477.42		225.7	-2974.6
225.6	-2565.32		225.6	-3048.96
225.5	-2627.29		225.5	-3078.41
225.4	-2697.16		225.4	-3124.68
225.3	-2757.94		225.3	-3221.85
225.2	-2820.82		225.2	-3287.77
225.1	-2925.31		225.1	-3382.39
225	-2976.28		225	-3434.89
224.9	-3068.34		224.9	-3501.54
224.8	-3131.7		224.8	-3556.13
224.7	-3201.07		224.7	-3622.61
224.6	-3252.62		224.6	-3691.35
224.5	-3299.16		224.5	-3767.72
224.4	-3364.61		224.4	-3827.72
224.3	-3415.3		224.3	-3889.88
224.2	-3465.44		224.2	-3983.14
224.1	-3527.08		224.1	-4073.28
224	-3563.92		224	-4141.54
223.9	-3607.23		223.9	-4214.02
223.8	-3657.08		223.8	-4279.12
223.7	-3760.79		223.7	-4354.1
223.6	-3818.7		223.6	-4421.23
223.5	-3885.78		223.5	-4488.13
223.4	-3956.41		223.4	-4563.96
223.3	-4015.95		223.3	-4624.9
223.2	-4101.74		223.2	-4706.77
223.1	-4175.86		223.1	-4777.42
223	-4231.67		223	-4866.95
222.9	-4300.48		222.9	-4956.13
222.8	-4375.45		222.8	-5049.01
222.7	-4447.82		222.7	-5129.49
222.6	-4535.74		222.6	-5227.7
222.5	-4629.29		222.5	-5278.86
222.4	-4677.72		222.4	-5405.78
222.3	-4777.29		222.3	-5495.76
222.2	-4868.18		222.2	-5571.99
222.1	-4949.32		222.1	-5668.93
222	-5040.42		222	-5732.8
221.9	-5132.82		221.9	-5848.46
221.8	-5170.08		221.8	-5921
221.7	-5228.5		221.7	-6019.28
221.6	-5318.51		221.6	-6061.38
221.5	-5412.41		221.5	-6145.8
221.4	-5463.36		221.4	-6248.35
221.3	-5550.42		221.3	-6329.34
221.2	-5619.27		221.2	-6412.74
221.1	-5684.47		221.1	-6499.25
221	-5811.81		221	-6571.42
220.9	-5916.12		220.9	-6646.31
220.8	-5997.34		220.8	-6752.77
220.7	-6060.83		220.7	-6857.94
220.6	-6158.55		220.6	-6902.77
220.5	-6243.41		220.5	-6996.55
220.4	-6308.23		220.4	-7081.83
220.3	-6409.01		220.3	-7172.4
220.2	-6439.38		220.2	-7264.52
220.1	-6515.62		220.1	-7346.42
220	-6618.86		220	-7408.26
219.9	-6703.24		219.9	-7498.67
219.8	-6781.62		219.8	-7572.28
219.7	-6868.62		219.7	-7631.24
219.6	-6944.48		219.6	-7743.31
219.5	-7011.29		219.5	-7797.61
219.4	-7084.04		219.4	-7870.21
219.3	-7131.3		219.3	-7946.22
219.2	-7197.25		219.2	-8054.77
219.1	-7309.06		219.1	-8080.5
219	-7378.01		219	-8148.5
218.9	-7446.58		218.9	-8189.37
218.8	-7517.73		218.8	-8232.97
218.7	-7626.75		218.7	-8288.66
218.6	-7700.63		218.6	-8347.56
218.5	-7798.41		218.5	-8377.19
218.4	-7892.86		218.4	-8421.11
218.3	-7941.29		218.3	-8515.32
218.2	-7990.26		218.2	-8592.36
218.1	-8064.78		218.1	-8705.66
218	-8198.18		218	-8812.55
217.9	-8223.79		217.9	-8879.85
217.8	-8270.83		217.8	-8957.04
217.7	-8351.88		217.7	-9065.43
217.6	-8393.14		217.6	-9128.77
217.5	-8448.69		217.5	-9154.23
217.4	-8477.52		217.4	-9165.47
217.3	-8484		217.3	-9208.1
217.2	-8529.06		217.2	-9261.76
217.1	-8595.43		217.1	-9298.89
217	-8639.42		217	-9346.55
216.9	-8695.24		216.9	-9372.12
216.8	-8722.99		216.8	-9381.38
216.7	-8772.71		216.7	-9455.68
216.6	-8804.64		216.6	-9511.21
216.5	-8861.16		216.5	-9573.97
216.4	-8894.38		216.4	-9628.37
216.3	-8895.77		216.3	-9654.85
216.2	-8933.27		216.2	-9707.17
216.1	-8964.03		216.1	-9713.54
216	-8973.03		216	-9775.92
215.9	-9005.44		215.9	-9802.56
215.8	-8979.46		215.8	-9816.04
215.7	-9005.23		215.7	-9849.47
215.6	-9068.01		215.6	-9866.65
215.5	-9111.2		215.5	-9848.94
215.4	-9131.34		215.4	-9868.25
215.3	-9136.86		215.3	-9850.6
215.2	-9171.41		215.2	-9857.18
215.1	-9195.74		215.1	-9871.51
215	-9246.69		215	-9863.6
214.9	-9297.05		214.9	-9895.69
214.8	-9282.96		214.8	-9882.53
214.7	-9285.53		214.7	-9918.54
214.6	-9308.08		214.6	-9937.37
214.5	-9318.31		214.5	-9947.69
214.4	-9323.35		214.4	-9952.03
214.3	-9317.99		214.3	-9946.52
214.2	-9297.74		214.2	-9908.37
214.1	-9303.42		214.1	-9932.66
214	-9294.96		214	-9900.72
213.9	-9311.78		213.9	-9884.67
213.8	-9259.28		213.8	-9887.78
213.7	-9245.51		213.7	-9862.58
213.6	-9246.52		213.6	-9854.13
213.5	-9195.41		213.5	-9823.74
213.4	-9238.97		213.4	-9848.62
213.3	-9197.02		213.3	-9828.66
213.2	-9192.9		213.2	-9771.15
213.1	-9217.11		213.1	-9776.72
213	-9221.72		213	-9755.8
212.9	-9195.04		212.9	-9691.44
212.8	-9147.57		212.8	-9612.75
212.7	-9132.63		212.7	-9591.83
212.6	-9094.43		212.6	-9558.29
212.5	-9022.74		212.5	-9526.19
212.4	-8979.62		212.4	-9484.41
212.3	-8926.85		212.3	-9459.86
212.2	-8864.38		212.2	-9430.81
212.1	-8825.91		212.1	-9405.13
212	-8792.48		212	-9371.53
211.9	-8802.98		211.9	-9334.14
211.8	-8779.3		211.8	-9233.46
211.7	-8773.89		211.7	-9147.22
211.6	-8762.37		211.6	-9158.94
211.5	-8702.74		211.5	-9106.62
211.4	-8656.35		211.4	-9027.44
211.3	-8640.92		211.3	-8936.98
211.2	-8577.11		211.2	-8873.96
211.1	-8495.95		211.1	-8804.42
211	-8401.23		211	-8736.42
210.9	-8311.54		210.9	-8745.73
210.8	-8285.72		210.8	-8673.46
210.7	-8239.16		210.7	-8587.22
210.6	-8212.27		210.6	-8491.19
210.5	-8096.66		210.5	-8440.43
210.4	-8040.83		210.4	-8380.72
210.3	-8021.6		210.3	-8354.08
210.2	-7955.75		210.2	-8270.25
210.1	-7895.54		210.1	-8232.59
210	-7837.57		210	-8145.18
209.9	-7774.19		209.9	-8094.57
209.8	-7667.42		209.8	-8035.4
209.7	-7601.36		209.7	-7929
209.6	-7478.03		209.6	-7843.72
209.5	-7386.95		209.5	-7727.53
209.4	-7323.9		209.4	-7650.82
209.3	-7285.54		209.3	-7458.6
209.2	-7213.27		209.2	-7311.17
209.1	-7140.57		209.1	-7194.97
209	-7060.58		209	-7062.14
208.9	-7000.63		208.9	-6932.57
208.8	-6920.37		208.8	-6859.6
208.7	-6874.94		208.7	-6764.38
208.6	-6793.56		208.6	-6670.28
208.5	-6707.47		208.5	-6577.14
208.4	-6635.84		208.4	-6525.73
208.3	-6507.15		208.3	-6424.03
208.2	-6454.81		208.2	-6357.75
208.1	-6364.06		208.1	-6268.14
208	-6230.23		208	-6203.57
207.9	-6141.35		207.9	-6133.06
207.8	-6043.36		207.8	-6057.85
207.7	-5930.91		207.7	-5904.58
207.6	-5803.4		207.6	-5812.67
207.5	-5728.61		207.5	-5673.58
207.4	-5660.57		207.4	-5570.12
207.3	-5532.9		207.3	-5434.18
207.2	-5433.2		207.2	-5271.55
207.1	-5365.91		207.1	-5118.37
207	-5261.7		207	-4984.27
206.9	-5131.83		206.9	-4901.93
206.8	-5072.18		206.8	-4794.88
206.7	-4986.74		206.7	-4698.57
206.6	-4841.55		206.6	-4553.73
206.5	-4828.39		206.5	-4422.71
206.4	-4742.48		206.4	-4325.99
206.3	-4583.87		206.3	-4227.61
206.2	-4489.67		206.2	-4054.97
206.1	-4292.37		206.1	-3880.4
206	-4129.33		206	-3723.75
205.9	-4019.63		205.9	-3527.9
205.8	-3902.99		205.8	-3312.84
205.7	-3730.11		205.7	-3141.33
205.6	-3650.65		205.6	-3013.01
205.5	-3589.59		205.5	-2820.46
205.4	-3486.87		205.4	-2665.07
205.3	-3444.26		205.3	-2506.47
205.2	-3337.65		205.2	-2314.85
205.1	-3239.82		205.1	-2227.18
205	-3126.83		205	-2164.3
204.9	-2995.63		204.9	-2081.83
204.8	-2714.7		204.8	-1886.13
204.7	-2554.07		204.7	-1777.01
204.6	-2418.73		204.6	-1648.91
204.5	-2232.65		204.5	-1522.86
204.4	-2023.88		204.4	-1352.61
204.3	-1900.76		204.3	-1192.4
204.2	-1755.47		204.2	-1026.1
204.1	-1588.19		204.1	-797.527
204	-1615.93		204	-591.105
203.9	-1542.23		203.9	-424.222
203.8	-1469.19		203.8	-258.95
203.7	-1492.19		203.7	-82.2066
203.6	-1409.25		203.6	122.454
203.5	-1278.33		203.5	357.118
203.4	-1147.89		203.4	493.401
203.3	-989.831		203.3	656.029
203.2	-784.084		203.2	833.172
203.1	-526.994		203.1	1021.59
203	-291.128		203	1141.74
202.9	-39.0318		202.9	1240.77
202.8	132.025		202.8	1401.89
202.7	388.34		202.7	1573.03
202.6	557.517		202.6	1769.35
202.5	606.361		202.5	1988.77
202.4	779.728		202.4	2087.81
202.3	972.623		202.3	2317.69
202.2	972.066		202.2	2571.73
202.1	1284.74		202.1	2910.53
202	1463.54		202	3150.64
201.9	1577.71		201.9	3126.31
201.8	1699.96		201.8	3202.81
201.7	1850.61		201.7	3442.96
201.6	2097.68		201.6	3603.53
201.5	2401.57		201.5	3689.15
201.4	2522.76		201.4	3706.35
201.3	2766.05		201.3	3976.84
201.2	2848.01		201.2	4115.35
201.1	3041.93		201.1	4486.02
201	3247.95		201	4646.06
200.9	3718.44		200.9	4732.27
200.8	3661.65		200.8	4914.9
200.7	3926.01		200.7	4999.69
200.6	3887.18		200.6	5208.71
200.5	3931.82		200.5	5101.75
200.4	4008.85		200.4	5183.18
200.3	4219.87		200.3	5205.25
200.2	4185.31		200.2	5477.04
200.1	4161.61		200.1	5526.79
200	4376.85		200	5679.73
199.9	4308.69		199.9	5808.39
199.8	4671.66		199.8	5834.61
199.7	5112.34		199.7	6053.94
199.6	5440.06		199.6	6373.8
199.5	5617.12		199.5	6647.59
199.4	5752.24		199.4	6846.71
199.3	5912.8		199.3	7038.01
199.2	5758.88		199.2	7320.64
199.1	6143.97		199.1	7416.02
199	6134.17		199	7617.06
198.9	6181.26		198.9	7936.22
198.8	6530.67		198.8	7627.65
198.7	6956.48		198.7	8046.91
198.6	7196.23		198.6	8195.47
198.5	7493.19		198.5	8122.28
198.4	7659.76		198.4	8179.95
198.3	7523.41		198.3	8567.91
198.2	7844.48		198.2	8692.45
198.1	7864.68		198.1	8941.05
198	7813.78		198	9192.27
197.9	7955.22		197.9	9077.46
197.8	8219.66		197.8	9628.1
197.7	8627.26		197.7	9807.69
197.6	8781.07		197.6	9941.33
197.5	8843.48		197.5	9905.7
197.4	9223.17		197.4	10042.8
197.3	9498.49		197.3	10225.2
197.2	9536.79		197.2	10390.6
197.1	9798.34		197.1	10851.9
197	10025.4		197	10996.7
196.9	9744.66		196.9	11467
196.8	10430.9		196.8	11723.6
196.7	10241.9		196.7	12005.4
196.6	10585.7		196.6	12151.5
196.5	10744.9		196.5	12414.6
196.4	11327.4		196.4	12115.8
196.3	10978		196.3	12184.5
196.2	11232.5		196.2	12514.6
196.1	12103.9		196.1	12655.6
196	12192.4		196	13590.9
195.9	12086.2		195.9	13716.5
195.8	11923.6		195.8	13873.1
195.7	11883.4		195.7	14243.1
195.6	12293.3		195.6	15241.4
195.5	12399		195.5	15225.6
195.4	12323.7		195.4	15584.3
195.3	12709.8		195.3	15137.7
195.2	12477.4		195.2	15632.2
195.1	13211.6		195.1	15891.9
195	12919.6		195	16353.9
194.9	13559.9		194.9	16249.2
194.8	13795.4		194.8	16249.8
194.7	13686		194.7	16235.4
194.6	14007.4		194.6	16713.9
194.5	14386.3		194.5	17017.5
194.4	14804.4		194.4	17339.7
194.3	15232.4		194.3	16958.6
194.2	15363.7		194.2	17233.3
194.1	15437.2		194.1	17293
194	15484		194	17703.7
193.9	15651.2		193.9	17412.1
193.8	15531.2		193.8	17771.1
193.7	16121		193.7	17976.4
193.6	16452.8		193.6	18025.3
193.5	16481		193.5	18559.3
193.4	16266.8		193.4	18213.8
193.3	16622.4		193.3	17868.1
193.2	16761.1		193.2	18101.1
193.1	16952.1		193.1	18125.3
193	16547.1		193	17791.3
192.9	15806.8		192.9	17661.4
192.8	15611.4		192.8	17289.2
192.7	16291.8		192.7	17202.7
192.6	15551.4		192.6	17494.6
192.5	15687.5		192.5	17614.7
192.4	15675.4		192.4	17647.7
192.3	14879.3		192.3	17502.4
192.2	15297.8		192.2	16938
192.1	14843.7		192.1	16871.9
192	14242.4		192	17301.5
191.9	15343.7		191.9	17121.5
191.8	14906.3		191.8	16862.9
191.7	14430.1		191.7	17006.5
191.6	14312.3		191.6	17356.2
191.5	14368.3		191.5	17250
191.4	12940.2		191.4	15823.1
191.3	11859.8		191.3	15528
191.2	11584.6		191.2	15612.6
191.1	12048.6		191.1	15567.5
191	11443.8		191	14756.6
190.9	11070		190.9	14532
190.8	11759		190.8	14956.3
190.7	11103.6		190.7	14996.1
190.6	11368.2		190.6	14567.4
190.5	11257.4		190.5	14489
190.4	11117		190.4	13279.4
190.3	11295.4		190.3	13539.3
190.2	10481.7		190.2	13960.2
190.1	10482.7		190.1	12933.8
190	10746.2		190	12079

## Sheet: ED.Fig.3f
Extended Data Fig. 3f
WT			C109A
19.99	-0.0101306		20.01	0.00617245
20.48	0.0150583		20.49	-0.0206243
20.94	-0.00470734		21.01	-0.0129473
21.48	0.0231306		21.51	-0.0186649
22.04	-0.000346344		21.99	-0.000357038
22.5	-0.0155639		22.46	-0.0113942
23.01	-0.0358008		22.94	0.018127
23.53	0.0132167		23.49	-0.00112496
24.01	-0.002227		24.02	0.00727753
24.52	0.0274439		24.5	-0.0168944
25.04	0.00643846		25.03	0.00187376
25.5	-0.020096		25.51	0.0183165
26.02	-0.0351985		26.02	0.0107192
26.53	-0.00795145		26.49	0.00412716
27.03	-0.0121843		27.02	0.00611373
27.51	0.0580966		27.52	0.00563211
28.02	-0.000306265		27.99	0.018809
28.47	0.0216408		28.51	-0.0250887
29	-0.0156522		29	0.019304
29.52	0.00437696		29.53	0.0163198
30	0.0358822		30.02	-0.00519647
30.5	-0.014879		30.49	-0.0141321
31.01	-0.0308869		31.02	0.0149423
31.53	0.000621068		31.48	-0.0120333
32.04	-0.00374977		32.01	0.00561114
32.51	0.0133914		32.49	0.0321793
32.99	-0.00463407		33.01	-0.00877788
33.51	0.00179255		33.53	0.0070108
34.01	0.0213346		34.01	0.0101635
34.51	0.00764164		34.5	0.00871106
35	-0.0122453		34.97	-0.0272924
35.5	-0.0463392		35.53	0.0112031
36	0.00645383		36	0.00619901
36.49	-0.00581178		36.52	-0.0381452
37.03	0.0330151		37.01	0.0118471
37.54	-0.0042736		37.51	-0.0367677
38.02	0.000719321		37.98	0.00599861
38.51	-0.00462125		38.51	0.005092
39.05	-0.00273589		39.02	0.0120177
39.53	0.0221996		39.53	-0.000311751
39.99	0.00494854		40	-0.00659953
40.51	0.0289769		40.51	-0.0050647
41.02	-0.0204533		41	0.0128862
41.55	0.035751		41.53	0.0178865
42.01	-0.00780343		41.99	0.0181503
42.51	-0.00642203		42.53	0.0268507
43.02	0.0315286		43.01	0.0167372
43.52	0.0354514		43.52	0.0287509
44.01	0.0668196		43.99	0.0244301
44.51	0.0423217		44.49	0.0103033
45.03	0.0599481		44.97	0.0272391
45.53	0.0768828		45.53	0.0187169
46.03	0.0616888		46	-0.0121387
46.55	0.0568748		46.51	0.0462668
47.01	0.0605513		47.03	0.0451717
47.52	0.0915508		47.52	0.05659
48.01	0.0200429		48	0.0101165
48.53	0.0659638		48.5	0.047732
49.04	0.0428522		49.01	0.110006
49.52	0.0690072		49.54	0.0577074
50.01	0.0845215		50.01	0.0725345
50.52	0.123234		50.51	0.0951384
51.02	0.128363		50.99	0.177986
51.52	0.157238		51.51	0.168739
52.07	0.134443		52.01	0.187239
52.49	0.185063		52.51	0.27349
52.99	0.182082		53.01	0.330277
53.53	0.196891		53.5	0.350495
54	0.209624		54	0.374594
54.53	0.226871		54.52	0.492436
55.03	0.323522		55.03	0.527051
55.52	0.335615		55.52	0.589184
56.03	0.330968		56.03	0.605578
56.54	0.394179		56.53	0.651841
57	0.436828		57.01	0.685267
57.53	0.509623		57.54	0.750278
58	0.54512		58.02	0.730819
58.53	0.590493		58.51	0.786353
59	0.618028		59.02	0.80701
59.5	0.631396		59.52	0.802329
60.01	0.682838		60.02	0.812491
60.53	0.723717		60.53	0.838343
61.02	0.782108		61.03	0.851178
61.53	0.757827		61.51	0.880377
62	0.788297		62.01	0.904938
62.5	0.787525		62.5	0.910622
63.01	0.812781		63.01	0.938947
63.52	0.835826		63.52	0.902602
64.02	0.852519		64.01	0.905291
64.47	0.89612		64.49	0.946718
65.01	0.881112		65	0.940819
65.52	0.906664		65.51	0.952897
66.04	0.952417		66.05	0.963938
66.52	0.907257		66.51	0.964175
66.99	0.921228		67.02	0.955851
67.51	0.957875		67.51	0.953482
67.98	0.973727		68	0.973628
68.51	0.978343		68.49	0.984622
68.99	0.979548		69.02	0.995945
69.52	0.971533		69.54	0.976372
70.02	0.979917		70.01	0.962997
70.53	0.961622		70.52	0.972183
71.01	0.973025		71	0.976299
71.53	0.98096		71.54	1.01217
72.02	0.96131		72.02	0.999675
72.52	1.01234		72.52	0.973848
73.02	0.988219		73	1.0321
73.51	0.99622		73.49	0.994521
74.03	1.00758		74.03	0.996054
74.5	0.999747		74.5	0.99036
75.03	0.989219		75.01	0.97594
75.53	1.00465		75.51	0.99368
76.01	1.00944		76.05	1.00812
76.51	0.977454		76.54	1.01579
77	0.989425		77.01	0.998009
77.55	0.987819		77.51	0.995499
78	1.01371		78.01	0.990162
78.52	1.01733		78.52	0.998161
79.03	0.989612		79	1.02098
79.53	0.991111		79.52	1.01315
80.03	1.00157		80.01	1.0093
80.53	0.987406		80.51	1.02115
81.01	0.997964		81.01	0.994785
81.52	1.00269		81.5	0.97813
82.01	1.02525		82.01	0.987348
82.53	1.02484		82.52	0.996338
83	1.00966		83	0.995404
83.5	1.00864		83.5	1.00366
84.02	0.981658		84.03	0.974726
84.53	0.981972		84.51	1.013
85.01	0.979318		85.02	0.973563
85.52	1.01413		85.5	1.0142
85.99	1.00225		86.01	1.00023
86.54	1.01265		86.52	0.98448
86.99	1.00976		87.02	1.01317
87.5	1.02009		87.51	0.998612
88.04	0.984288		87.99	1.01395
88.52	1.02019		88.52	0.973421
89	1.01315		89	1.02418
89.51	0.990317		89.54	1.01753
90.02	1.0099		90.03	0.997964
90.51	0.971284		90.51	1.01863
91	0.988814		91.02	1.00614
91.54	1.02442		91.52	0.987064
92.04	0.977089		92.01	0.998892
92.52	0.990917		92.5	1.01168
93.01	0.997541		93.01	0.986617
93.53	0.966152		93.54	1.01318
93.99	0.991286		94.04	1.00964
94.51	1.01555		94.5	0.99046
95	1.02072		95.01	0.989706
95.51	0.99508		95.51	1.01233
96.01	1.00818		95.99	0.978611
96.52	0.988762		96.48	0.997334
96.99	0.986213		97.03	1.00663
			97.52	0.996681
			98.01	0.989392
			98.53	1.01233
			99.01	0.987416
			99.51	1.00453
