# Supplementary material for: Structural basis of metabolite transport by the chloroplast outer envelope channel OEP21
Source: Nat Struct Mol Biol. 2023 May 8;30(6):761–9. doi: 10.1038/s41594-023-00984-y (PMC10279527; doi:10.1038/s41594-023-00984-y)
Supplement: Source Data Extended Data Fig. 4 — Source data for Extended Data Fig. 4 [file 41594_2023_984_MOESM13_ESM.xlsx]

## Sheet: ED.Fig.4a
Extended Data Fig. 4a
Sample	Number	Melting point (｡C)
Apo	1	58.5
GAP 500uM	2	59.2
GAP 1mM	3	60.2
3PGA	4	58.78
PEP	5	58.37
NADH	6	58.83
NADPH	7	60.17
ATP	8	63.08
ADP	9	59.2
AMP	10	59.12
CTP	11	63.71
GTP	12	66.48
UTP	13	63.58

## Sheet: ED.Fig.4e
Extended Data Fig. 4e
Number	pore	loop5				R33N	rel CSP	V73N	rel CSP		R66H	rel CSP	L141N	rel CSP	R174N	rel CSP	R51H	rel CSP	K104H	rel CSP	K116H	rel CSP	R142N	rel CSP	A147H	rel CSP	Q150H	rel CSP	V32N	rel CSP	K19N	rel CSP	R157H	rel CSP	I156N	rel CSP	HistahH	rel CSP	K69H	rel CSP	D68H	rel CSP	Q70N	rel CSP	K82	rel CSP	K168H	rel CSP	G169H
KD1 (µM)	51	830			0	123.316	0	121.235	0		9.2557	0	127.091	0	126.847	0	9.079	0	8.79	0	8.878	0	123.693	0	7.5456	0	9.6185	0	123.637	0	119.497	0	9.0398	0	126.206	0	7.6711	0	7.9718	0	7.9287	0	124.451	0	7.8418	0	8.128	0	8.421
KD2	1	723			100	123.49	0.407537	121.169	0.209585		9.2318	0.275346	127.402	0.494991	126.423	0.418155	9.0494	0.306418	8.7974	0.183623	8.8917	0.141383	123.898	0.40881	7.5505	0.0575793	9.6435	0.417362	123.304	0.337181	119.309	0.438273	9.0287	0.606557	126.341	0.555921	7.687	0.150426	7.9832	0.140394	7.9426	0.144341	124.474	-0.038633	7.8428	0.0361011	8.1375	0.256757	8.4198
KD3	57	509			300	123.752	1.0213	121.089	0.466454		9.2112	0.512673	127.616	0.834155	125.878	0.955895	9.013	0.68323	8.8119	0.543424	8.9045	0.273478	124.108	0.828383	7.5517	0.0716804	9.6573	0.647746	122.96	0.685601	119.216	0.654609	9.02	1.08197	126.452	1.01192	7.7079	0.348155	7.994	0.273399	7.9575	0.299065	124.475	-0.0406142	7.8451	0.119134	8.1521	0.651351	8.4141
KD4	131	390			600	123.769	1.06086	121.062	0.553035		9.2025	0.612903	127.657	0.899666	125.792	1.04055	9.0037	0.779503	8.8199	0.741935	8.9228	0.462332	124.149	0.910106	7.5626	0.199765	9.6665	0.801336	122.877	0.769846	119.19	0.715753	9.02	1.08197	126.47	1.0847	7.7212	0.473983	8.0119	0.493842	7.9733	0.463136	124.425	0.0429255	7.8493	0.270758	8.1577	0.802703	8.4113
KD5	149				1000	123.816	1.17205	120.992	0.775399		9.1881	0.778802	127.709	0.982032	125.778	1.05506	8.9937	0.883023	8.8248	0.863524	8.9435	0.675955	124.188	0.986446	7.5838	0.448884	9.6729	0.90818	122.775	0.873329	119.148	0.814002	9.0198	1.0929	126.471	1.09046	7.7324	0.579943	8.0343	0.769704	7.9941	0.679128	124.138	0.516923	7.8543	0.451264	8.1603	0.872973	8.405
KD6	10				2000	123.781	1.08919	120.902	1.06422		9.1759	0.919355	127.684	0.943711	125.78	1.05239	8.9853	0.969979	8.8262	0.898263	8.9668	0.916409	124.194	0.998007	7.6027	0.670975	9.6796	1.02003	122.705	0.944006	119.106	0.912252	9.0215	1	126.468	1.07854	7.7461	0.709555	8.0515	0.981527	8.0115	0.859813	123.943	0.837708	7.8631	0.768953	8.161	0.891892	8.3971
KD7	1				5000	123.743	1	120.922	1		9.1689	1	127.72	1	125.834	1	8.9824	1	8.8303	1	8.9749	1	124.195	1	7.6307	1	9.6784	1	122.65	1	119.068	1	9.0333		126.449	1	7.7768	1	8.053	1	8.025	1	123.845	1	7.8695	1	8.165	1	8.3839
KD8	1.9
KD9	200
mean values	65	569
[truncated: 11 more columns]

## Sheet: ED.Fig4f
	Extended Data Fig. 4f
	Konz ATP	D114N	rel CSP
WT	0	115.87	0
	100	116.001	0.330641
	300	116.094	0.564866
	600	116.15	0.707471
	1000	116.199	0.830641
	2000	116.26	0.984351
	5000	116.266	1
	conc ATP (uM)	D114	rel CSP
ΔL5	0	7.569	0
	100	7.5685	0.00583431
	200	7.5642	0.0560093
	400	7.5507	0.213536
	600	7.5255	0.507585
	1000	7.4889	0.934656
	2000	7.4833	1
