# Supplementary material for: Structural basis of metabolite transport by the chloroplast outer envelope channel OEP21
Source: Nat Struct Mol Biol. 2023 May 8;30(6):761–9. doi: 10.1038/s41594-023-00984-y (PMC10279527; doi:10.1038/s41594-023-00984-y)
Supplement: Source Data Extended Data Fig. 5 — Source data for Extended Data Fig. 5 [file 41594_2023_984_MOESM14_ESM.xlsx]

## Sheet: ED.Fig.5e
Extended Data Fig. 5e
OEP21 variant	Melting point (C)
WT	58.2
deltaLoop	64.93
K19A	58.8
R33A	62.2
R51A	59.1
R66A	57.4
R66W	57
R66A-N164R	58.6
R84A	53.3
K90A	57.7
K104A	59.4
C109A	54.9
R140A	55.5
R142A	59.7
R157A	52.4
R174A	57.9
