# Supplementary material for: Structural basis of metabolite transport by the chloroplast outer envelope channel OEP21
Source: Nat Struct Mol Biol. 2023 May 8;30(6):761–9. doi: 10.1038/s41594-023-00984-y (PMC10279527; doi:10.1038/s41594-023-00984-y)
Supplement: Source Data Extended Data Fig. 7 — Source data for Extended Data Fig. 7 [file 41594_2023_984_MOESM15_ESM.xlsx]

## Sheet: ED.Fig7c
Extended Data Fig. 7c
ATP					GAP					Phosphate
DP_X,DP_Y,Baseline_X,Baseline_Y,Fit_X,F	DP ATP-Mg	Molar ratio	dH ATP-Mg	Column 5	Time GAP-Mg	DP GAP-Mg	Molar Ratio-GAP-Mg	dH GAP-Mg	Column 10	Time Pi-Mg	DP Pi-Mg	Molar Ratio Pi-Mg	dH Pi-Mg
0.083333	0.002398	0.249265	7.87516		0.083333	0.005086	0.166176	3.05877		0.083333	0.019849	0.166176	3.13865
0.1	0.001686	0.47259	7.09601		0.1	0.005965	0.31506	2.66558		0.1	0.012648	0.31506	2.15702
0.116667	0.001477	0.699087	5.84446		0.116667	0.005672	0.466058	2.26785		0.116667	0.00867	0.466058	1.49703
0.133333	0.001477	0.928757	4.0715		0.133333	0.00517	0.619172	1.95814		0.133333	0.006451	0.619172	1.04219
0.15	0.001184	1.1616	2.107		0.15	0.005128	0.7744	1.65753		0.15	0.003646	0.7744	0.686453
0.166667	0.000933	1.39762	1.14118		0.166667	0.006803	0.931743	1.42353		0.166667	0.000297	0.931743	0.432794
0.183333	0.000975	1.6368	0.744071		0.183333	0.007766	1.0912	1.23448		0.183333	-0.001922	1.0912	0.243939
0.2	0.000514	1.87916	0.587473		0.2	0.007724	1.25277	1.04451		0.2	-0.003513	1.25277	0.095855
0.216667	-0.000407	2.12469	0.496808		0.216667	0.008101	1.41646	0.898952		0.216667	-0.005858	1.41646	-0.007338
0.233333	-0.000826	2.3734	0.525149		0.233333	0.009692	1.58227	0.775856		0.233333	-0.008956	1.58227	-0.089834
0.25	-0.001496	2.62527	0.419747		0.25	0.011325	1.75018	0.656988		0.25	-0.012431	1.75018	-0.146716
0.266667	-0.002417	2.88033	0.213461		0.266667	0.012957	1.92022	0.57968		0.266667	-0.014022	1.92022	-0.192891
0.283333	-0.002501				0.283333	0.014507				0.283333	-0.014148
0.3	-0.002291				0.3	0.01526				0.3	-0.015655
0.316667	-0.001914				0.316667	0.016223				0.316667	-0.016199
0.333333	-0.002207				0.333333	0.016558				0.333333	-0.016534
0.35	-0.002501				0.35	0.016767				0.35	-0.016325
0.366667	-0.002919				0.366667	0.017437				0.366667	-0.01578
0.383333	-0.003589				0.383333	0.017647				0.383333	-0.014734
0.4	-0.004552				0.4	0.014423				0.4	-0.014357
0.416667	-0.005431				0.416667	0.013376				0.416667	-0.013729
0.433333	-0.007357				0.433333	0.012329				0.433333	-0.013603
0.45	-0.00899				0.45	0.011157				0.45	-0.013561
0.466667	-0.010874				0.466667	0.010362				0.466667	-0.01285
0.483333	-0.012423				0.483333	0.009482				0.483333	-0.011342
0.5	-0.01414				0.5	0.007054				0.5	-0.010254
0.516667	-0.014014				0.516667	0.002783				0.516667	-0.009458
0.533333	-0.016024				0.533333	0.000481				0.533333	-0.009082
0.55	-0.020839				0.55	-0.001487				0.55	-0.008412
0.566667	-0.023518				0.566667	-0.005548				0.566667	-0.007658
0.583333	-0.026742				0.583333	-0.008228				0.583333	-0.007909
0.6	-0.029338				0.6	-0.009023				0.6	-0.007784
0.616667	-0.033148				0.616667	-0.012163				0.616667	-0.008035
0.633333	-0.038758				0.633333	-0.016601				0.633333	-0.007993
0.65	-0.043615				0.65	-0.020453				0.65	-0.006863
0.666667	-0.047341				0.666667	-0.019783				0.666667	-0.007784
0.683333	-0.051486				0.683333	-0.016769				0.683333	-0.008705
0.7	-0.058939				0.7	-0.015722				0.7	-0.009291
0.716667	-0.061576				0.716667	-0.017941				0.716667	-0.009835
0.733333	-0.059315				0.733333	-0.020663				0.733333	-0.00971
0.75	-0.038423				0.75	-0.0215				0.75	-0.010003
0.766667	0.002607				0.766667	-0.021877				0.766667	-0.00971
0.783333	0.040372				0.783333	-0.02284				0.783333	-0.010045
0.8	0.038446				0.8	-0.021416				0.8	-0.01084
0.816667	0.041168				0.816667	-0.020663				0.816667	-0.012054
0.833333	0.04033				0.833333	-0.02531				0.833333	-0.014817
0.85	0.039033				0.85	-0.030041				0.85	-0.016618
0.866667	0.034553				0.866667	-0.030125				0.866667	-0.017706
0.883333	0.028859				0.883333	-0.032469				0.883333	-0.019046
0.9	0.026012				0.9	-0.037494				0.9	-0.019632
0.916667	0.024253				0.916667	-0.042141				0.916667	-0.020009
0.933333	0.019648				0.933333	-0.046411				0.933333	-0.019381
0.95	0.014665				0.95	-0.053487				0.95	-0.020009
0.966667	0.006627				0.966667	-0.063535				0.966667	-0.02495
0.983333	-0.000114				0.983333	-0.073291				0.983333	-0.033198
1	0.004617				1	-0.069523				1	-0.044376
1.01667	-0.005431				1.01667	-0.029622				1.01667	-0.043204
1.03333	-0.016945				1.03333	0.010613				1.03333	0.001176
1.05	0.071187				1.05	0.217231				1.05	0.449875
1.06667	0.3772				1.06667	0.842823				1.06667	1.85785
1.08333	0.701384				1.08333	1.5632				1.08333	3.61706
1.1	0.86333				1.1	1.97003				1.1	4.80854
1.11667	0.886734				1.11667	2.0845				1.11667	5.31661
1.13333	0.804673				1.13333	1.99319				1.13333	5.28174
1.15	0.672705				1.15	1.80951				1.15	4.90245
1.16667	0.565606				1.16667	1.59808				1.16667	4.38392
1.18333	0.465919				1.18333	1.38899				1.18333	3.84751
1.2	0.393654				1.2	1.21855				1.2	3.33002
1.21667	0.32968				1.21667	1.06556				1.21667	2.83363
1.23333	0.290157				1.23333	0.942678				1.23333	2.39904
1.25	0.242218				1.25	0.818456				1.25	2.05681
1.26667	0.192939				1.26667	0.730156				1.26667	1.78299
1.28333	0.165558				1.28333	0.63139				1.28333	1.52705
1.3	0.141023				1.3	0.528729				1.3	1.32261
1.31667	0.123857				1.31667	0.464922				1.31667	1.1613
1.33333	0.106482				1.33333	0.425064				1.33333	1.01028
1.35	0.093796				1.35	0.414765				1.35	0.901422
1.36667	0.082952				1.36667	0.367203				1.36667	0.797505
1.38333	0.074746				1.38333	0.291045				1.38333	0.717579
1.4	0.066414				1.4	0.243524				1.4	0.631206
1.41667	0.059925				1.41667	0.200065				1.41667	0.569325
1.43333	0.051551				1.43333	0.175908				1.43333	0.500787
1.45	0.043429				1.45	0.147396				1.45	0.466497
1.46667	0.034385				1.46667	0.137263				1.46667	0.431956
1.48333	0.025677				1.48333	0.12956				1.48333	0.377151
1.5	0.018768				1.5	0.116874				1.5	0.342023
1.51667	0.011358				1.51667	0.107035				1.51667	0.292075
1.53333	0.00445				1.53333	0.094642				1.53333	0.275621
1.55	-0.001872				1.55	0.082375				1.55	0.242043
1.56667	-0.005641				1.56667	0.073499				1.56667	0.221025
1.58333	-0.008488				1.58333	0.064748				1.58333	0.200258
1.6	-0.011125				1.6	0.060687				1.6	0.180371
1.61667	-0.013135				1.61667	0.05784				1.61667	0.166178
1.63333	-0.014433				1.63333	0.053151				1.63333	0.156799
1.65	-0.015354				1.65	0.045991				1.65	0.145872
1.66667	-0.017154				1.66667	0.039041				1.66667	0.135112
1.68333	-0.019122				1.68333	0.03385				1.68333	0.124896
1.7	-0.020964				1.7	0.032049				1.7	0.112671
1.71667	-0.022472				1.71667	0.028197				1.71667	0.101785
1.73333	-0.0231				1.73333	0.023466				1.73333	0.092993
1.75	-0.023058				1.75	0.018065				1.75	0.085624
1.76667	-0.023393				1.76667	0.017395				1.76667	0.080348
1.78333	-0.023686				1.78333	0.016684				1.78333	0.073398
1.8	-0.023267				1.8	0.015553				1.8	0.065695
1.81667	-0.022639				1.81667	0.014046				1.81667	0.059163
1.83333	-0.022137				1.83333	0.014758				1.83333	0.053134
1.85	-0.020504				1.85	0.014381				1.85	0.045556
1.86667	-0.019038				1.86667	0.014841				1.86667	0.038146
1.88333	-0.016819				1.88333	0.012999				1.88333	0.031907
1.9	-0.014935				1.9	0.010613				1.9	0.026297
1.91667	-0.013763				1.91667	0.010194				1.91667	0.022319
1.93333	-0.012465				1.93333	0.010655				1.93333	0.020603
1.95	-0.011251				1.95	0.01032				1.95	0.017379
1.96667	-0.011293				1.96667	0.008729				1.96667	0.013276
1.98333	-0.012046				1.98333	0.007096				1.98333	0.011476
2	-0.013261				2	0.005882				2	0.008922
2.01667	-0.013805				2.01667	0.004584				2.01667	0.005823
2.03333	-0.014893				2.03333	0.004123				2.03333	0.002223
2.05	-0.013596				2.05	0.005002				2.05	-0.002257
2.06667	-0.012214				2.06667	0.004793				2.06667	-0.004937
2.08333	-0.011921				2.08333	0.004207				2.08333	-0.006528
2.1	-0.012088				2.1	0.003244				2.1	-0.008286
2.11667	-0.012423				2.11667	0.001402				2.11667	-0.009249
2.13333	-0.0128				2.13333	-0.000189				2.13333	-0.009961
2.15	-0.013847				2.15	-0.001906				2.15	-0.011259
2.16667	-0.015061				2.16667	-0.000817				2.16667	-0.013352
2.18333	-0.017029				2.18333	0.002197				2.18333	-0.013478
2.2	-0.019206				2.2	0.00249				2.2	-0.014106
2.21667	-0.021216				2.21667	0.002658				2.21667	-0.015404
2.23333	-0.024146				2.23333	0.003705				2.23333	-0.017246
2.25	-0.027119				2.25	0.006384				2.25	-0.017748
2.26667	-0.029254				2.26667	0.006133				2.26667	-0.018083
2.28333	-0.031222				2.28333	0.005505				2.28333	-0.018921
2.3	-0.032855				2.3	0.005756				2.3	-0.0198
2.31667	-0.03386				2.31667	0.006217				2.31667	-0.02093
2.33333	-0.033692				2.33333	0.004668				2.33333	-0.021768
2.35	-0.035074				2.35	0.001486				2.35	-0.021893
2.36667	-0.037712				2.36667	-0.000985				2.36667	-0.021935
2.38333	-0.040098				2.38333	-0.003078				2.38333	-0.023526
2.4	-0.038046				2.4	-0.002911				2.4	-0.024698
2.41667	-0.034362				2.41667	-0.005925				2.41667	-0.025117
2.43333	-0.03298				2.43333	-0.008814				2.43333	-0.026834
2.45	-0.032645				2.45	-0.012373				2.45	-0.028885
2.46667	-0.03298				2.46667	-0.017899				2.46667	-0.030183
2.48333	-0.032478				2.48333	-0.022589				2.48333	-0.031732
2.5	-0.029547				2.5	-0.027738				2.5	-0.033574
2.51667	-0.026282				2.51667	-0.035191				2.51667	-0.035584
2.53333	-0.024942				2.53333	-0.040341				2.53333	-0.038264
2.55	-0.024565				2.55	-0.044653				2.55	-0.040022
2.56667	-0.023895				2.56667	-0.047374				2.56667	-0.040441
2.58333	-0.022723				2.58333	-0.047626				2.58333	-0.041404
2.6	-0.020755				2.6	-0.046076				2.6	-0.042743
2.61667	-0.020587				2.61667	-0.045239				2.61667	-0.044209
2.63333	-0.018243				2.63333	-0.045993				2.63333	-0.04626
2.65	-0.019457				2.65	-0.046704				2.65	-0.04827
2.66667	-0.021257				2.66667	-0.04951				2.66667	-0.049819
2.68333	-0.02176				2.68333	-0.049928				2.68333	-0.050112
2.7	-0.023769				2.7	-0.049552				2.7	-0.050657
2.71667	-0.024649				2.71667	-0.047291				2.71667	-0.051452
2.73333	-0.025151				2.73333	-0.044485				2.73333	-0.052499
2.75	-0.027245				2.75	-0.043648				2.75	-0.053127
2.76667	-0.030008				2.76667	-0.042434				2.76667	-0.053169
2.78333	-0.033315				2.78333	-0.041387				2.78333	-0.053629
2.8	-0.036162				2.8	-0.039629				2.8	-0.053964
2.81667	-0.038088				2.81667	-0.036949				2.81667	-0.053755
2.83333	-0.040852				2.83333	-0.034856				2.83333	-0.054466
2.85	-0.042694				2.85	-0.035316				2.85	-0.055346
2.86667	-0.043447				2.86667	-0.035107				2.86667	-0.055388
2.88333	-0.04374				2.88333	-0.034144				2.88333	-0.056225
2.9	-0.044159				2.9	-0.032972				2.9	-0.055597
2.91667	-0.044871				2.91667	-0.032218				2.91667	-0.055848
2.93333	-0.044955				2.93333	-0.031841				2.93333	-0.056769
2.95	-0.045876				2.95	-0.031465				2.95	-0.05702
2.96667	-0.045918				2.96667	-0.03092				2.96667	-0.058025
2.98333	-0.046169				2.98333	-0.030585				2.98333	-0.058025
3	-0.046043				3	-0.031297				3	-0.058402
3.01667	-0.04709				3.01667	-0.031046				3.01667	-0.060077
3.03333	-0.048848				3.03333	-0.030878				3.03333	-0.060998
3.05	-0.049853				3.05	-0.031255				3.05	-0.061919
3.06667	-0.050021				3.06667	-0.032344				3.06667	-0.063468
3.08333	-0.049979				3.08333	-0.033977				3.08333	-0.065603
3.1	-0.049769				3.1	-0.0354				3.1	-0.067404
3.11667	-0.050063				3.11667	-0.03674				3.11667	-0.068241
3.13333	-0.050356				3.13333	-0.037787				3.13333	-0.068618
3.15	-0.050398				3.15	-0.039545				3.15	-0.069078
3.16667	-0.050774				3.16667	-0.040843				3.16667	-0.069748
3.18333	-0.050942				3.18333	-0.041429				3.18333	-0.071004
3.2	-0.051486				3.2	-0.043564				3.2	-0.072051
3.21667	-0.051737				3.21667	-0.045239				3.21667	-0.07427
3.23333	-0.051695				3.23333	-0.045365				3.23333	-0.076405
3.25	-0.050104				3.25	-0.046704				3.25	-0.077536
3.26667	-0.04956				3.26667	-0.047877				3.26667	-0.077954
3.28333	-0.050188				3.28333	-0.049217				3.28333	-0.078917
3.3	-0.050774				3.3	-0.051101				3.3	-0.078834
3.31667	-0.05157				3.31667	-0.052775				3.31667	-0.079252
3.33333	-0.051277				3.33333	-0.055162				3.33333	-0.077159
3.35	-0.050356				3.35	-0.056418				3.35	-0.076112
3.36667	-0.049979				3.36667	-0.058386				3.36667	-0.076238
3.38333	-0.049058				3.38333	-0.059014				3.38333	-0.075861
3.4	-0.048555				3.4	-0.058553				3.4	-0.076489
3.41667	-0.047802				3.41667	-0.056418				3.41667	-0.076866
3.43333	-0.046127				3.43333	-0.056418				3.43333	-0.075066
3.45	-0.047885				3.45	-0.059935				3.45	-0.070502
3.46667	-0.049686				3.46667	-0.06521				3.46667	-0.065855
3.48333	-0.047299				3.48333	-0.072328				3.48333	-0.05409
3.5	-0.045918				3.5	-0.060353				3.5	-0.043623
3.51667	-0.048011				3.51667	-0.036991				3.51667	-0.034454
3.53333	0.004868				3.53333	0.126964				3.53333	0.191634
3.55	0.799146				3.55	2.08015				3.55	2.73097
3.56667	3.62921				3.56667	8.49374				3.56667	10.9101
3.58333	8.35393				3.58333	19.2729				3.58333	24.1964
3.6	13.7882				3.6	32.1194				3.6	40.1273
3.61667	19.0886				3.61667	45.4729				3.61667	56.7203
3.63333	23.8346				3.63333	57.8554				3.63333	71.7819
3.65	27.4662				3.65	67.2656				3.65	78.4216
3.66667	29.2071				3.66667	71.5763				3.66667	79.2308
3.68333	28.8973				3.68333	70.7216				3.68333	79.3501
3.7	27.1171				3.7	66.2547				3.7	79.387
3.71667	24.4946				3.71667	59.9859				3.71667	79.4062
3.73333	21.4741				3.73333	53.1473				3.73333	79.4204
3.75	18.3289				3.75	46.4192				3.75	79.4219
3.76667	15.3122				3.76667	40.2224				3.76667	77.0913
3.78333	12.6651				3.78333	34.6564				3.78333	69.5942
3.8	10.4934				3.8	29.7078				3.8	60.4266
3.81667	8.77776				3.81667	25.3858				3.81667	51.4478
3.83333	7.41509				3.83333	21.6965				3.83333	43.4996
3.85	6.35947				3.85	18.5954				3.85	36.8454
3.86667	5.51809				3.86667	16.0303				3.86667	31.4701
3.88333	4.7988				3.88333	13.9127				3.88333	27.1642
3.9	4.17752				3.9	12.1556				3.9	23.696
3.91667	3.64726				3.91667	10.6844				3.91667	20.9195
3.93333	3.18269				3.93333	9.4495				3.93333	18.651
3.95	2.77607				3.95	8.36684				3.95	16.7743
3.96667	2.42785				3.96667	7.42351				3.96667	15.1725
3.98333	2.11368				3.98333	6.59247				3.98333	13.7823
4	1.84744				4	5.86711				4	12.5649
4.01667	1.63898				4.01667	5.21154				4.01667	11.4566
4.03333	1.42763				4.03333	4.63661				4.03333	10.4366
4.05	1.2419				4.05	4.12402				4.05	9.49253
4.06667	1.07648				4.06667	3.6484				4.06667	8.61271
4.08333	0.949913				4.08333	3.24416				4.08333	7.7867
4.1	0.827742				4.1	2.86145				4.1	7.04308
4.11667	0.730315				4.11667	2.51453				4.11667	6.36339
4.13333	0.661735				4.13333	2.23167				4.13333	5.76167
4.15	0.579674				4.15	1.97795				4.15	5.19984
4.16667	0.511848				4.16667	1.74441				4.16667	4.67055
4.18333	0.443477				4.18333	1.54528				4.18333	4.19941
4.2	0.374479				4.2	1.37162				4.2	3.77185
4.21667	0.336588				4.21667	1.2131				4.21667	3.39433
4.23333	0.310044				4.23333	1.08411				4.23333	3.05854
4.25	0.264115				4.25	0.980443				4.25	2.7653
4.26667	0.214208				4.26667	0.882095				4.26667	2.49701
4.28333	0.156012				4.28333	0.803342				4.28333	2.24501
4.3	0.142321				4.3	0.74594				4.3	2.01812
4.31667	0.128881				4.31667	0.694233				4.31667	1.82633
4.33333	0.112804				4.33333	0.624356				4.33333	1.66731
4.35	0.101081				4.35	0.562349				4.35	1.4931
4.36667	0.088562				4.36667	0.503274				4.36667	1.3456
4.38333	0.076295				4.38333	0.471161				4.38333	1.22096
4.4	0.062939				4.4	0.451273				4.4	1.099
4.41667	0.050253				4.41667	0.419412				4.41667	1.00693
4.43333	0.039577				4.43333	0.392993				4.43333	0.922691
4.45	0.030282				4.45	0.359038				4.45	0.842765
4.46667	0.021071				4.46667	0.329898				4.46667	0.780465
4.48333	0.013367				4.48333	0.331992				4.48333	0.719798
4.5	0.007925				4.5	0.303647				4.5	0.660011
4.51667	0.003445				4.51667	0.279782				4.51667	0.620948
4.53333	-0.002417				4.53333	0.262867				4.53333	0.563087
4.55	-0.008739				4.55	0.240971				4.55	0.523396
4.56667	-0.014433				4.56667	0.216185				4.56667	0.47709
4.58333	-0.020043				4.58333	0.211914				4.58333	0.43384
4.6	-0.025319				4.6	0.205173				4.6	0.384101
4.61667	-0.029882				4.61667	0.199186				4.61667	0.346629
4.63333	-0.034236				4.63333	0.191901				4.63333	0.326993
4.65	-0.037963				4.65	0.184616				4.65	0.30204
4.66667	-0.041563				4.66667	0.175615				4.66667	0.279263
4.68333	-0.043992				4.68333	0.167827				4.68333	0.259376
4.7	-0.044997				4.7	0.154346				4.7	0.23794
4.71667	-0.046169				4.71667	0.146726				4.71667	0.217759
4.73333	-0.047676				4.73333	0.13965				4.73333	0.200677
4.75	-0.050314				4.75	0.129727				4.75	0.182506
4.76667	-0.053203				4.76667	0.118842				4.76667	0.163666
4.78333	-0.055757				4.78333	0.108793				4.78333	0.147505
4.8	-0.058059				4.8	0.10222				4.8	0.126361
4.81667	-0.060865				4.81667	0.094098				4.81667	0.10279
4.83333	-0.063084				4.83333	0.089241				4.83333	0.087131
4.85	-0.065051				4.85	0.084426				4.85	0.078255
4.86667	-0.06614				4.86667	0.081747				4.86667	0.070593
4.88333	-0.067982				4.88333	0.081119				4.88333	0.063434
4.9	-0.068694				4.9	0.07936				4.9	0.055939
4.91667	-0.068275				4.91667	0.075257				4.91667	0.046854
4.93333	-0.067856				4.93333	0.071112				4.93333	0.03915
4.95	-0.067773				4.95	0.068181				4.95	0.029604
4.96667	-0.069029				4.96667	0.066255				4.96667	0.022696
4.98333	-0.069908				4.98333	0.066088				4.98333	0.015621
5	-0.071415				5	0.064288				5	0.008712
5.01667	-0.073216				5.01667	0.061859				5.01667	0.003102
5.03333	-0.075141				5.03333	0.059766				5.03333	-0.000415
5.05	-0.076816				5.05	0.058091				5.05	-0.00142
5.06667	-0.077277				5.06667	0.056123				5.06667	-0.002592
5.08333	-0.0769				5.08333	0.052313				5.08333	-0.006235
5.1	-0.076732				5.1	0.049718				5.1	-0.010212
5.11667	-0.077067				5.11667	0.045321				5.11667	-0.013645
5.13333	-0.077695				5.13333	0.039041				5.13333	-0.017623
5.15	-0.077319				5.15	0.033766				5.15	-0.021265
5.16667	-0.077193				5.16667	0.029579				5.16667	-0.023819
5.18333	-0.077779				5.18333	0.025895				5.18333	-0.025117
5.2	-0.079119				5.2	0.022168				5.2	-0.026247
5.21667	-0.079789				5.21667	0.017479				5.21667	-0.027504
5.23333	-0.080417				5.23333	0.011994				5.23333	-0.030518
5.25	-0.08071				5.25	0.007263				5.25	-0.033867
5.26667	-0.082133				5.26667	0.00584				5.26667	-0.03638
5.28333	-0.08184				5.28333	0.005254				5.28333	-0.039938
5.3	-0.081924				5.3	0.006635				5.3	-0.042492
5.31667	-0.081924				5.31667	0.009231				5.31667	-0.045381
5.33333	-0.081464				5.33333	0.006803				5.33333	-0.048898
5.35	-0.080542				5.35	0.005882				5.35	-0.052373
5.36667	-0.078491				5.36667	0.007515				5.36667	-0.055848
5.38333	-0.078114				5.38333	0.009943				5.38333	-0.058695
5.4	-0.078742				5.4	0.013334				5.4	-0.060789
5.41667	-0.079119				5.41667	0.017898				5.41667	-0.06418
5.43333	-0.078868				5.43333	0.022545				5.43333	-0.068367
5.45	-0.078993				5.45	0.026774				5.45	-0.071758
5.46667	-0.07937				5.46667	0.028407				5.46667	-0.074312
5.48333	-0.079245				5.48333	0.028114				5.48333	-0.076908
5.5	-0.079496				5.5	0.026481				5.5	-0.08076
5.51667	-0.080417				5.51667	0.026606				5.51667	-0.084821
5.53333	-0.080375				5.53333	0.025267				5.53333	-0.087542
5.55	-0.080877				5.55	0.024848				5.55	-0.090347
5.56667	-0.082636				5.56667	0.023089				5.56667	-0.092273
5.58333	-0.08318				5.58333	0.021038				5.58333	-0.09466
5.6	-0.084311				5.6	0.019321				5.6	-0.096502
5.61667	-0.085525				5.61667	0.016056				5.61667	-0.098637
5.63333	-0.08586				5.63333	0.012664				5.63333	-0.101861
5.65	-0.087283				5.65	0.008143				5.65	-0.103996
5.66667	-0.089586				5.66667	0.005672				5.66667	-0.10542
5.68333	-0.091428				5.68333	0.004123				5.68333	-0.106927
5.7	-0.093689				5.7	0.001151				5.7	-0.108392
5.71667	-0.094987				5.71667	-0.002157				5.71667	-0.1099
5.73333	-0.095364				5.73333	-0.003999				5.73333	-0.111407
5.75	-0.095657				5.75	-0.005213				5.75	-0.112161
5.76667	-0.096452				5.76667	-0.0076				5.76667	-0.113207
5.78333	-0.097164				5.78333	-0.009568				5.78333	-0.115133
5.8	-0.098588				5.8	-0.011075				5.8	-0.116934
5.81667	-0.09909				5.81667	-0.011494				5.81667	-0.118692
5.83333	-0.098755				5.83333	-0.011787				5.83333	-0.119571
5.85	-0.097876				5.85	-0.011619				5.85	-0.120283
5.86667	-0.09796				5.86667	-0.011996				5.86667	-0.121162
5.88333	-0.099257				5.88333	-0.012205				5.88333	-0.122963
5.9	-0.099299				5.9	-0.011912				5.9	-0.123674
5.91667	-0.098295				5.91667	-0.012791				5.91667	-0.125265
5.93333	-0.096913				5.93333	-0.013838				5.93333	-0.126479
5.95	-0.095908				5.95	-0.012666				5.95	-0.131169
5.96667	-0.094861				5.96667	-0.012875				5.96667	-0.133597
5.98333	-0.091428				5.98333	-0.009609				5.98333	-0.135314
6	-0.083389				6	-0.009316				6	-0.138202
6.01667	-0.092433				6.01667	-0.024263				6.01667	-0.135314
6.03333	-0.095489				6.03333	0.043312				6.03333	-0.01331
6.05	0.317287				6.05	1.1287				6.05	1.60078
6.06667	2.23078				6.06667	5.6836				6.06667	7.17647
6.08333	5.84562				6.08333	14.4902				6.08333	16.4878
6.1	10.2259				6.1	25.641				6.1	27.5169
6.11667	14.6413				6.11667	37.2503				6.11667	38.5749
6.13333	18.6966				6.13333	48.0659				6.13333	48.635
6.15	22.0634				6.15	56.8281				6.15	56.8723
6.16667	24.1705				6.16667	61.6859				6.16667	62.3272
6.18333	24.7471				6.18333	62.045				6.18333	64.7755
6.2	24.0797				6.2	58.9745				6.2	64.593
6.21667	22.5097				6.21667	53.9603				6.21667	62.3017
6.23333	20.3874				6.23333	48.1629				6.23333	58.4397
6.25	17.9011				6.25	42.2965				6.25	53.4999
6.26667	15.3048				6.26667	36.761				6.26667	47.9519
6.28333	12.8822				6.28333	31.7388				6.28333	42.2165
6.3	10.7787				6.3	27.2705				6.3	36.6242
6.31667	9.04028				6.31667	23.3333				6.31667	31.4657
6.33333	7.62187				6.33333	19.9405				6.33333	26.8855
6.35	6.51346				6.35	17.0632				6.35	23.0012
6.36667	5.61531				6.36667	14.6843				6.36667	19.7966
6.38333	4.86892				6.38333	12.7063				6.38333	17.1998
6.4	4.2649				6.4	11.0623				6.4	15.0526
6.41667	3.73623				6.41667	9.68949				6.41667	13.2943
6.43333	3.26898				6.43333	8.54947				6.43333	11.8522
6.45	2.86089				6.45	7.58558				6.45	10.6521
6.46667	2.51372				6.46667	6.73763				6.46667	9.64258
6.48333	2.19645				6.48333	5.99958				6.48333	8.76762
6.5	1.9215				6.5	5.33409				6.5	7.99897
6.51667	1.68344				6.51667	4.75292				6.51667	7.30241
6.53333	1.46711				6.53333	4.2348				6.53333	6.66459
6.55	1.27196				6.55	3.75131				6.55	6.0686
6.56667	1.0985				6.56667	3.32308				6.56667	5.51435
6.58333	0.9698				6.58333	2.92274				6.58333	4.982
6.6	0.84608				6.6	2.56289				6.6	4.48704
6.61667	0.746099				6.61667	2.24615				6.61667	4.04583
6.63333	0.653822				6.63333	1.97297				6.63333	3.62305
6.65	0.568077				6.65	1.74018				6.65	3.2624
6.66667	0.477097				6.66667	1.54533				6.66667	2.93675
6.68333	0.412453				6.68333	1.36186				6.68333	2.6268
6.7	0.374563				6.7	1.19904				6.7	2.3421
6.71667	0.330936				6.71667	1.07641				6.71667	2.09893
6.73333	0.276801				6.73333	0.965706				6.73333	1.88863
6.75	0.230453				6.75	0.866688				6.75	1.68808
6.76667	0.191516				6.76667	0.759966				6.76667	1.50445
6.78333	0.141107				6.78333	0.653161				6.78333	1.33794
6.8	0.106691				6.8	0.584079				6.8	1.20903
6.81667	0.065744				6.81667	0.521444				6.81667	1.08912
6.83333	0.0253				6.83333	0.480749				6.83333	0.959744
6.85	0.019983				6.85	0.421296				6.85	0.857419
6.86667	0.008176				6.86667	0.388095				6.86667	0.770794
6.88333	0.006417				6.88333	0.367496				6.88333	0.66336
6.9	0.009139				6.9	0.343547				6.9	0.58783
6.91667	0.011693				6.91667	0.283425				6.91667	0.509161
6.93333	0.008511				6.93333	0.258513				6.93333	0.460342
6.95	0.005957				6.95	0.225982				6.95	0.421447
6.96667	0.009013				6.96667	0.20195				6.96667	0.364842
6.98333	0.012028				6.98333	0.192864				6.98333	0.328542
7	0.009264				7	0.183695				7	0.286465
7.01667	-0.004259				7.01667	0.174568				7.01667	0.279096
7.03333	-0.01079				7.03333	0.172391				7.03333	0.262181
7.05	-0.018703				7.05	0.169627				7.05	0.243676
7.06667	-0.02917				7.06667	0.169083				7.06667	0.220564
7.08333	-0.03679				7.08333	0.167367				7.08333	0.198458
7.1	-0.045248				7.1	0.164394				7.1	0.166345
7.11667	-0.047467				7.11667	0.161338				7.11667	0.150101
7.13333	-0.052072				7.13333	0.161631				7.13333	0.118406
7.15	-0.058436				7.15	0.162929				7.15	0.094081
7.16667	-0.063879				7.16667	0.16318				7.16667	0.073273
7.18333	-0.06794				7.18333	0.165357				7.18333	0.055395
7.2	-0.07422				7.2	0.157904				7.2	0.039485
7.21667	-0.079161				7.21667	0.135044				7.21667	0.027051
7.23333	-0.082133				7.23333	0.119721				7.23333	0.014993
7.25	-0.08519				7.25	0.115325				7.25	0.004526
7.26667	-0.089209				7.26667	0.110342				7.26667	-0.007407
7.28333	-0.091805				7.28333	0.100671				7.28333	-0.02026
7.3	-0.093898				7.3	0.092716				7.3	-0.028718
7.31667	-0.096536				7.31667	0.086771				7.31667	-0.038766
7.33333	-0.098546				7.33333	0.080574				7.33333	-0.048731
7.35	-0.101979				7.35	0.074838				7.35	-0.057397
7.36667	-0.105621				7.36667	0.068684				7.36667	-0.06552
7.38333	-0.108008				7.38333	0.063325				7.38333	-0.073014
7.4	-0.107212				7.4	0.057547				7.4	-0.081178
7.41667	-0.107087				7.41667	0.053067				7.41667	-0.08951
7.43333	-0.107505				7.43333	0.048001				7.43333	-0.097549
7.45	-0.106961				7.45	0.041888				7.45	-0.104876
7.46667	-0.106752				7.46667	0.038539				7.46667	-0.109355
7.48333	-0.107129				7.48333	0.035022				7.48333	-0.113626
7.5	-0.107296				7.5	0.031547				7.5	-0.117645
7.51667	-0.107505				7.51667	0.030374				7.51667	-0.11999
7.53333	-0.106877				7.53333	0.029035				7.53333	-0.122167
7.55	-0.104784				7.55	0.02849				7.55	-0.122251
7.56667	-0.104449				7.56667	0.026271				7.56667	-0.123256
7.58333	-0.103444				7.58333	0.023592				7.58333	-0.125516
7.6	-0.103737				7.6	0.022336				7.6	-0.127652
7.61667	-0.104114				7.61667	0.020577				7.61667	-0.128992
7.63333	-0.103444				7.63333	0.018735				7.63333	-0.131001
7.65	-0.103193				7.65	0.017395				7.65	-0.133011
7.66667	-0.104072				7.66667	0.016432				7.66667	-0.134602
7.68333	-0.103905				7.68333	0.01593				7.68333	-0.134979
7.7	-0.103989				7.7	0.016432				7.7	-0.135272
7.71667	-0.106166				7.71667	0.016391				7.71667	-0.134811
7.73333	-0.108385				7.73333	0.01593				7.73333	-0.134351
7.75	-0.109599				7.75	0.015386				7.75	-0.133639
7.76667	-0.110101				7.76667	0.015595				7.76667	-0.134602
7.78333	-0.110604				7.78333	0.016265				7.78333	-0.136821
7.8	-0.111902				7.8	0.016223				7.8	-0.139877
7.81667	-0.112865				7.81667	0.015679				7.81667	-0.142975
7.83333	-0.11366				7.83333	0.015511				7.83333	-0.145739
7.85	-0.115586				7.85	0.014339				7.85	-0.148167
7.86667	-0.116549				7.86667	0.013334				7.86667	-0.150177
7.88333	-0.117889				7.88333	0.012246				7.88333	-0.152312
7.9	-0.118768				7.9	0.011869				7.9	-0.153359
7.91667	-0.118182				7.91667	0.011743				7.91667	-0.154866
7.93333	-0.117972				7.93333	0.011743				7.93333	-0.156499
7.95	-0.117972				7.95	0.01145				7.95	-0.158341
7.96667	-0.118224				7.96667	0.011199				7.96667	-0.159136
7.98333	-0.118056				7.98333	0.010571				7.98333	-0.160058
8	-0.117638				8	0.009901				8	-0.161649
8.01667	-0.117554				8.01667	0.009064				8.01667	-0.163575
8.03333	-0.117428				8.03333	0.009273				8.03333	-0.165417
8.05	-0.11634				8.05	0.008436				8.05	-0.16684
8.06667	-0.115419				8.06667	0.006719				8.06667	-0.168054
8.08333	-0.115293				8.08333	0.005672				8.08333	-0.169645
8.1	-0.115293				8.1	0.004123				8.1	-0.171446
8.11667	-0.116088				8.11667	0.002323				8.11667	-0.17199
8.13333	-0.116633				8.13333	-0.000901				8.13333	-0.172618
8.15	-0.116633				8.15	-0.002324				8.15	-0.173707
8.16667	-0.116633				8.16667	-0.004376				8.16667	-0.17467
8.18333	-0.116047				8.18333	-0.005967				8.18333	-0.175507
8.2	-0.116381				8.2	-0.008688				8.2	-0.176554
8.21667	-0.117386				8.21667	-0.010698				8.21667	-0.177223
8.23333	-0.118894				8.23333	-0.014089				8.23333	-0.178438
8.25	-0.120233				8.25	-0.016057				8.25	-0.180615
8.26667	-0.121071				8.26667	-0.017606				8.26667	-0.181703
8.28333	-0.121699				8.28333	-0.018862				8.28333	-0.183252
8.3	-0.122787				8.3	-0.023133				8.3	-0.184425
8.31667	-0.123248				8.31667	-0.026231				8.31667	-0.185095
8.33333	-0.123625				8.33333	-0.028157				8.33333	-0.185639
8.35	-0.124713				8.35	-0.031046				8.35	-0.185806
8.36667	-0.12576				8.36667	-0.03226				8.36667	-0.186058
8.38333	-0.126053				8.38333	-0.034437				8.38333	-0.185723
8.4	-0.125969				8.4	-0.035777				8.4	-0.185304
8.41667	-0.126304				8.41667	-0.038163				8.41667	-0.186183
8.43333	-0.129486				8.43333	-0.039629				8.43333	-0.186602
8.45	-0.130993				8.45	-0.039796				8.45	-0.187104
8.46667	-0.127602				8.46667	-0.04168				8.46667	-0.188695
8.48333	-0.12509				8.48333	-0.043313				8.48333	-0.189407
8.5	-0.124085				8.5	-0.041304				8.5	-0.192547
8.51667	-0.121824				8.51667	-0.044527				8.51667	-0.178019
8.53333	-0.128691				8.53333	-0.030669				8.53333	-0.151223
8.55	0.026472				8.55	0.402707				8.55	0.497396
8.56667	1.10926				8.56667	3.14849				8.56667	3.5623
8.58333	3.51826				8.58333	9.64101				8.58333	9.4306
8.6	6.69383				8.6	18.7577				8.6	16.7367
8.61667	9.99202				8.61667	28.7321				8.61667	24.295
8.63333	13.1188				8.63333	38.3199				8.63333	31.2457
8.65	15.8877				8.65	46.5006				8.65	37.1867
8.66667	17.899				8.66667	51.7197				8.66667	41.497
8.68333	18.9536				8.68333	53.0454				8.68333	43.8816
8.7	19.0945				8.7	51.1233				8.7	44.4982
8.71667	18.4495				8.71667	47.2175				8.71667	43.6112
8.73333	17.2151				8.73333	42.4031				8.73333	41.4762
8.75	15.5261				8.75	37.4061				8.75	38.3917
8.76667	13.6202				8.76667	32.5905				8.76667	34.7043
8.78333	11.7166				8.78333	28.2056				8.78333	30.7284
8.8	9.97854				8.8	24.2553				8.8	26.7296
8.81667	8.46145				8.81667	20.7876				8.81667	22.9717
8.83333	7.18322				8.83333	17.7762				8.83333	19.6129
8.85	6.12928				8.85	15.2123				8.85	16.7353
8.86667	5.27684				8.86667	13.0764				8.86667	14.3614
8.88333	4.57124				8.88333	11.2981				8.88333	12.4445
8.9	3.97965				8.9	9.8215				8.9	10.8806
8.91667	3.48778				8.91667	8.5951				8.91667	9.60754
8.93333	3.06709				8.93333	7.57511				8.93333	8.53643
8.95	2.68949				8.95	6.70263				8.95	7.65795
8.96667	2.37175				8.96667	5.94946				8.96667	6.93661
8.98333	2.08282				8.98333	5.26195				8.98333	6.2774
9	1.83509				9	4.64511				9	5.73462
9.01667	1.60339				9.01667	4.12511				9.01667	5.23597
9.03333	1.40548				9.03333	3.62943				9.03333	4.76776
9.05	1.22461				9.05	3.21515				9.05	4.32308
9.06667	1.05977				9.06667	2.82979				9.06667	3.908
9.08333	0.93103				9.08333	2.50821				9.08333	3.52018
9.1	0.819201				9.1	2.19587				9.1	3.1594
9.11667	0.721397				9.11667	1.91602				9.11667	2.81718
9.13333	0.630879				9.13333	1.68424				9.13333	2.52289
9.15	0.545593				9.15	1.48357				9.15	2.24178
9.16667	0.473915				9.16667	1.30002				9.16667	1.98915
9.18333	0.424721				9.18333	1.13025				9.18333	1.76277
9.2	0.367236				9.2	1.00213				9.2	1.55808
9.21667	0.321976				9.21667	0.880672				9.21667	1.37671
9.23333	0.269055				9.23333	0.771857				9.23333	1.21824
9.25	0.223503				9.25	0.677905				9.25	1.06646
9.26667	0.201062				9.26667	0.619332				9.26667	0.94509
9.28333	0.1674				9.28333	0.571435				9.28333	0.831209
9.3	0.127458				9.3	0.512401				9.3	0.72993
9.31667	0.116907				9.31667	0.467141				9.31667	0.629531
9.33333	0.102002				9.33333	0.413676				9.33333	0.538259
9.35	0.08693				9.35	0.376414				9.35	0.479434
9.36667	0.070768				9.36667	0.342333				9.36667	0.436017
9.38333	0.054356				9.38333	0.317631				9.38333	0.367772
9.4	0.036186				9.4	0.280243				9.4	0.311669
9.41667	0.017847				9.41667	0.256922				9.41667	0.261009
9.43333	-0.027873				9.43333	0.249512				9.43333	0.222951
9.45	-0.043112				9.45	0.239254				9.45	0.190461
9.46667	-0.050104				9.46667	0.22661				9.46667	0.140931
9.48333	-0.055547				9.48333	0.208355				9.48333	0.118239
9.5	-0.057306				9.5	0.173898				9.5	0.08374
9.51667	-0.060739				9.51667	0.154053				9.51667	0.05753
9.53333	-0.066014				9.53333	0.150452				9.53333	0.043337
9.55	-0.069908				9.55	0.147898				9.55	0.022947
9.56667	-0.073634				9.56667	0.141408				9.56667	0.005572
9.58333	-0.077486				9.58333	0.13404				9.58333	-0.014231
9.6	-0.080249				9.6	0.127801				9.6	-0.032276
9.61667	-0.083683				9.61667	0.122275				9.61667	-0.04693
9.63333	-0.086027				9.63333	0.11499				9.63333	-0.060161
9.65	-0.090298				9.65	0.10804				9.65	-0.069413
9.66667	-0.094987				9.66667	0.098954				9.66667	-0.082309
9.68333	-0.098797				9.68333	0.090706				9.68333	-0.092483
9.7	-0.1029				9.7	0.082375				9.7	-0.099182
9.71667	-0.107505				9.71667	0.073792				9.71667	-0.105587
9.73333	-0.110185				9.73333	0.06659				9.73333	-0.112747
9.75	-0.113325				9.75	0.05784				9.75	-0.121455
9.76667	-0.117638				9.76667	0.049257				9.76667	-0.127401
9.78333	-0.123583				9.78333	0.043898				9.78333	-0.131378
9.8	-0.129905				9.8	0.039083				9.8	-0.134853
9.81667	-0.138153				9.81667	0.03498				9.81667	-0.139375
9.83333	-0.144307				9.83333	0.034268				9.83333	-0.14419
9.85	-0.151969				9.85	0.034854				9.85	-0.148586
9.86667	-0.160175				9.86667	0.037199				9.86667	-0.152061
9.88333	-0.165241				9.88333	0.037325				9.88333	-0.155703
9.9	-0.167419				9.9	0.034017				9.9	-0.15855
9.91667	-0.16319				9.91667	0.033305				9.91667	-0.1619
9.93333	-0.132543				9.93333	0.036152				9.93333	-0.164621
9.95	-0.102565				9.95	0.042098				9.95	-0.166924
9.96667	-0.083766				9.96667	0.045949				9.96667	-0.169897
9.98333	-0.074053				9.98333	0.048713				9.98333	-0.173539
10	-0.067898				10	0.053611				10	-0.176386
10.0167	-0.066224				10.0167	0.059389				10.0167	-0.179233
10.0333	-0.066182				10.0333	0.060059				10.0333	-0.182122
10.05	-0.068066				10.05	0.058594				10.05	-0.185137
10.0667	-0.072755				10.0667	0.060645				10.0667	-0.188277
10.0833	-0.078114				10.0833	0.062027				10.0833	-0.191961
10.1	-0.08117				10.1	0.062822				10.1	-0.195478
10.1167	-0.083306				10.1167	0.064371				10.1167	-0.198367
10.1333	-0.085902				10.1333	0.062613				10.1333	-0.20046
10.15	-0.090675				10.15	0.056793				10.15	-0.203014
10.1667	-0.096117				10.1667	0.04821				10.1667	-0.205149
10.1833	-0.100765				10.1833	0.040004				10.1833	-0.206573
10.2	-0.105412				10.2	0.030835				10.2	-0.208164
10.2167	-0.109138				10.2167	0.023466				10.2167	-0.210843
10.2333	-0.111902				10.2333	0.015721				10.2333	-0.213397
10.25	-0.114916				10.25	0.001821				10.25	-0.214947
10.2667	-0.118642				10.2667	-0.008395				10.2667	-0.217207
10.2833	-0.122117				10.2833	-0.018695				10.2833	-0.219678
10.3	-0.125006				10.3	-0.030753				10.3	-0.221185
10.3167	-0.127937				10.3167	-0.041597				10.3167	-0.221897
10.3333	-0.129905				10.3333	-0.044862				10.3333	-0.223069
10.35	-0.131454				10.35	-0.045407				10.35	-0.223613
10.3667	-0.132249				10.3667	-0.052064				10.3667	-0.224367
10.3833	-0.133129				10.3833	-0.051938				10.3833	-0.224074
10.4	-0.133547				10.4	-0.040424				10.4	-0.223739
10.4167	-0.13405				10.4167	-0.029622				10.4167	-0.223571
10.4333	-0.134762				10.4333	-0.00513				10.4333	-0.224074
10.45	-0.135013				10.45	0.040758				10.45	-0.225246
10.4667	-0.136394				10.4667	0.062278				10.4667	-0.227088
10.4833	-0.137399				10.4833	0.077141				10.4833	-0.228344
10.5	-0.137274				10.5	0.087064				10.5	-0.229475
10.5167	-0.137232				10.5167	0.085389				10.5167	-0.231024
10.5333	-0.138069				10.5333	0.077853				10.5333	-0.232322
10.55	-0.137776				10.55	0.072368				10.55	-0.232447
10.5667	-0.137567				10.5667	0.067511				10.5667	-0.232866
10.5833	-0.138153				10.5833	0.056249				10.5833	-0.233201
10.6	-0.138613				10.6	0.045405				10.6	-0.23274
10.6167	-0.139451				10.6167	0.036948				10.6167	-0.232699
10.6333	-0.139911				10.6333	0.029495				10.6333	-0.233368
10.65	-0.140581				10.65	0.021038				10.65	-0.234038
10.6667	-0.141419				10.6667	0.013669				10.6667	-0.234834
10.6833	-0.141921				10.6833	0.005044				10.6833	-0.23676
10.7	-0.142507				10.7	-0.003162				10.7	-0.23856
10.7167	-0.14347				10.7167	-0.007809				10.7167	-0.240821
10.7333	-0.14481				10.7333	-0.013294				10.7333	-0.243166
10.75	-0.144894				10.75	-0.017355				10.75	-0.245343
10.7667	-0.143596				10.7667	-0.019783				10.7667	-0.247143
10.7833	-0.14414				10.7833	-0.022379				10.7833	-0.248022
10.8	-0.14414				10.8	-0.027236				10.8	-0.248315
10.8167	-0.144391				10.8167	-0.032093				10.8167	-0.248357
10.8333	-0.144475				10.8333	-0.03427				10.8333	-0.248734
10.85	-0.144684				10.85	-0.033265				10.85	-0.248315
10.8667	-0.145145				10.8667	-0.031925				10.8667	-0.249195
10.8833	-0.14594				10.8833	-0.033977				10.8833	-0.250911
10.9	-0.145605				10.9	-0.034814				10.9	-0.253465
10.9167	-0.14527				10.9167	-0.036028				10.9167	-0.255307
10.9333	-0.144475				10.9333	-0.033893				10.9333	-0.256354
10.95	-0.143805				10.95	-0.031548				10.95	-0.256396
10.9667	-0.144307				10.9667	-0.030083				10.9667	-0.254261
10.9833	-0.150211				10.9833	-0.021374				10.9833	-0.249655
11	-0.146987				11	-0.010531				11	-0.246473
11.0167	-0.14213				11.0167	-0.003078				11.0167	-0.236299
11.0333	-0.139116				11.0333	0.038078				11.0333	-0.245008
11.05	-0.015689				11.05	0.761683				11.05	-0.163826
11.0667	0.72169				11.0667	4.01089				11.0667	0.894807
11.0833	2.32272				11.0833	10.3764				11.0833	3.9186
11.1	4.37635				11.1	18.5269				11.1	8.33454
11.1167	6.49378				11.1167	27.0287				11.1167	13.2257
11.1333	8.51077				11.1333	34.9703				11.1333	17.9434
11.15	10.3492				11.15	41.439				11.15	22.19
11.1667	11.7585				11.1667	45.102				11.1667	25.7483
11.1833	12.6002				11.1833	45.489				11.1833	28.3335
11.2	12.8102				11.2	43.3426				11.2	29.7937
11.2167	12.4947				11.2167	39.7662				11.2167	30.1809
11.2333	11.7267				11.2333	35.6062				11.2333	29.59
11.25	10.6367				11.25	31.3505				11.25	28.12
11.2667	9.39975				11.2667	27.2926				11.2667	25.9856
11.2833	8.16322				11.2833	23.6005				11.2833	23.4391
11.3	7.01504				11.3	20.2644				11.3	20.6686
11.3167	6.01108				11.3167	17.3448				11.3167	17.9155
11.3333	5.13311				11.3333	14.8288				11.3333	15.361
11.35	4.41838				11.35	12.6942				11.35	13.0983
11.3667	3.82243				11.3667	10.9206				11.3667	11.1788
11.3833	3.33476				11.3833	9.46755				11.3833	9.60896
11.4	2.90142				11.4	8.23353				11.4	8.32286
11.4167	2.54584				11.4167	7.21187				11.4167	7.29513
11.4333	2.24401				11.4333	6.36312				11.4333	6.44818
11.45	1.97974				11.45	5.61465				11.45	5.75514
11.4667	1.73732				11.4667	4.97921				11.4667	5.18163
11.4833	1.53133				11.4833	4.42308				11.4833	4.71271
11.5	1.36051				11.5	3.92221				11.5	4.29068
11.5167	1.19417				11.5167	3.47335				11.5167	3.90474
11.5333	1.03386				11.5333	3.0715				11.5333	3.57168
11.55	0.920228				11.55	2.7054				11.55	3.24209
11.5667	0.828077				11.5667	2.38641				11.5667	2.91615
11.5833	0.724244				11.5833	2.08881				11.5833	2.62751
11.6	0.631088				11.6	1.82718				11.6	2.35906
11.6167	0.553758				11.6167	1.60285				11.6167	2.10542
11.6333	0.469561				11.6333	1.40109				11.6333	1.88503
11.65	0.410862				11.65	1.22592				11.65	1.66765
11.6667	0.370167				11.6667	1.07142				11.6667	1.46057
11.6833	0.314943				11.6833	0.936565				11.6833	1.29502
11.7	0.263068				11.7	0.809496				11.7	1.12742
11.7167	0.23598				11.7167	0.720359				11.7167	0.988172
11.7333	0.211529				11.7333	0.640601				11.7333	0.850929
11.75	0.168447				11.75	0.586465				11.75	0.736587
11.7667	0.132314				11.7667	0.510014				11.7667	0.63041
11.7833	0.111171				11.7833	0.447673				11.7833	0.535579
11.8	0.089818				11.8	0.403628				11.8	0.43317
11.8167	0.076002				11.8167	0.366449				11.8167	0.377779
11.8333	0.061809				11.8333	0.338314				11.8333	0.296345
11.85	0.047113				11.85	0.313025				11.85	0.239866
11.8667	0.033883				11.8667	0.29766				11.8667	0.19335
11.8833	0.0235				11.8833	0.276098				11.8833	0.159353
11.9	0.011525				11.9	0.261528				11.9	0.123054
11.9167	0.000765				11.9167	0.250768				11.9167	0.095714
11.9333	-0.009032				11.9333	0.220665				11.9333	0.059121
11.95	-0.018243				11.95	0.195376				11.95	0.0201
11.9667	-0.027412				11.9667	0.17193				11.9667	-0.003011
11.9833	-0.035534				11.9833	0.148526				11.9833	-0.031942
12	-0.039972				12	0.136761				12	-0.047851
12.0167	-0.044787				12.0167	0.130565				12.0167	-0.064515
12.0333	-0.049979				12.0333	0.122568				12.0333	-0.080634
12.05	-0.056343				12.05	0.114152				12.05	-0.094074
12.0667	-0.06166				12.0667	0.106449				12.0667	-0.105252
12.0833	-0.067354				12.0833	0.099666				12.0833	-0.117687
12.1	-0.073174				12.1	0.095563				12.1	-0.126898
12.1167	-0.07824				12.1167	0.092716				12.1167	-0.136988
12.1333	-0.08272				12.1333	0.090957				12.1333	-0.149256
12.15	-0.086237				12.15	0.088362				12.15	-0.159555
12.1667	-0.089335				12.1667	0.085222				12.1667	-0.166463
12.1833	-0.091009				12.1833	0.082333				12.1833	-0.172534
12.2	-0.092433				12.2	0.079151				12.2	-0.178563
12.2167	-0.094275				12.2167	0.076094				12.2167	-0.18455
12.2333	-0.096829				12.2333	0.074294				12.2333	-0.189533
12.25	-0.099802				12.25	0.073457				12.25	-0.195436
12.2667	-0.103402				12.2667	0.073624				12.2667	-0.201423
12.2833	-0.10604				12.2833	0.072745				12.2833	-0.207159
12.3	-0.107087				12.3	0.071112				12.3	-0.213146
12.3167	-0.109348				12.3167	0.068893				12.3167	-0.217794
12.3333	-0.111734				12.3333	0.0668				12.3333	-0.221017
12.35	-0.112655				12.35	0.064036				12.35	-0.224827
12.3667	-0.113534				12.3667	0.061817				12.3667	-0.229349
12.3833	-0.113786				12.3833	0.059682				12.3833	-0.233034
12.4	-0.114288				12.4	0.058091				12.4	-0.235713
12.4167	-0.114832				12.4167	0.057547				12.4167	-0.238518
12.4333	-0.114874				12.4333	0.055914				12.4333	-0.240402
12.45	-0.116214				12.45	0.052313				12.45	-0.241407
12.4667	-0.117931				12.4667	0.04888				12.4667	-0.243961
12.4833	-0.119103				12.4833	0.045656				12.4833	-0.246222
12.5	-0.119563				12.5	0.042642				12.5	-0.247101
12.5167	-0.120903				12.5167	0.039753				12.5167	-0.248525
12.5333	-0.121699				12.5333	0.037785				12.5333	-0.250158
12.55	-0.122327				12.55	0.035859				12.55	-0.251958
12.5667	-0.123499				12.5667	0.033054				12.5667	-0.253005
12.5833	-0.125216				12.5833	0.030291				12.5833	-0.255014
12.6	-0.126723				12.6	0.028281				12.6	-0.256145
12.6167	-0.128188				12.6167	0.026523				12.6167	-0.256856
12.6333	-0.129863				12.6333	0.024974				12.6333	-0.258196
12.65	-0.129947				12.65	0.024471				12.65	-0.259494
12.6667	-0.129444				12.6667	0.023299				12.6667	-0.26075
12.6833	-0.130072				12.6833	0.021498				12.6833	-0.261587
12.7	-0.131496				12.7	0.01974				12.7	-0.26209
12.7167	-0.132543				12.7167	0.019112				12.7167	-0.262341
12.7333	-0.134008				12.7333	0.018735				12.7333	-0.262718
12.75	-0.136855				12.75	0.018191				12.75	-0.263262
12.7667	-0.138572				12.7667	0.017688				12.7667	-0.26523
12.7833	-0.139953				12.7833	0.017688				12.7833	-0.267156
12.8	-0.141377				12.8	0.017437				12.8	-0.269124
12.8167	-0.143177				12.8167	0.017102				12.8167	-0.270422
12.8333	-0.145438				12.8333	0.018442				12.8333	-0.271385
12.85	-0.147364				12.85	0.019154				12.85	-0.273436
12.8667	-0.148704				12.8667	0.019489				12.8667	-0.274985
12.8833	-0.148243				12.8833	0.020159				12.8833	-0.275655
12.9	-0.147908				12.9	0.021289				12.9	-0.276074
12.9167	-0.147238				12.9167	0.02154				12.9167	-0.277246
12.9333	-0.146736				12.9333	0.021624				12.9333	-0.277497
12.95	-0.147113				12.95	0.02221				12.95	-0.277916
12.9667	-0.147154				12.9667	0.023048				12.9667	-0.27867
12.9833	-0.148536				12.9833	0.024136				12.9833	-0.279465
13	-0.149667				13	0.024094				13	-0.279674
13.0167	-0.151299				13.0167	0.024974				13.0167	-0.280302
13.0333	-0.151844				13.0333	0.024513				13.0333	-0.281349
13.05	-0.15176				13.05	0.024136				13.05	-0.283443
13.0667	-0.151969				13.0667	0.024178				13.0667	-0.285327
13.0833	-0.152346				13.0833	0.023424				13.0833	-0.286541
13.1	-0.152472				13.1	0.022922				13.1	-0.286625
13.1167	-0.151341				13.1167	0.022252				13.1167	-0.286666
13.1333	-0.151592				13.1333	0.021247				13.1333	-0.287127
13.15	-0.153058				13.15	0.019949				13.15	-0.287922
13.1667	-0.15289				13.1667	0.017354				13.1667	-0.286959
13.1833	-0.150001				13.1833	0.014297				13.1833	-0.286959
13.2	-0.148871				13.2	0.010069				13.2	-0.286792
13.2167	-0.148997				13.2167	0.005463				13.2167	-0.28629
13.2333	-0.150043				13.2333	0.000481				13.2333	-0.286834
13.25	-0.151132				13.25	-0.004083				13.25	-0.286959
13.2667	-0.150671				13.2667	-0.007767				13.2667	-0.287671
13.2833	-0.148201				13.2833	-0.011703				13.2833	-0.287462
13.3	-0.148536				13.3	-0.016811				13.3	-0.287253
13.3167	-0.149918				13.3167	-0.022086				13.3167	-0.287964
13.3333	-0.150671				13.3333	-0.028994				13.3333	-0.28876
13.35	-0.151467				13.35	-0.036949				13.35	-0.289513
13.3667	-0.152095				13.3667	-0.04055				13.3667	-0.288927
13.3833	-0.150923				13.3833	-0.038415				13.3833	-0.287964
13.4	-0.149792				13.4	-0.041387				13.4	-0.289262
13.4167	-0.152765				13.4167	-0.045951				13.4167	-0.289639
13.4333	-0.15603				13.4333	-0.045155				13.4333	-0.290267
13.45	-0.157915				13.45	-0.037954				13.45	-0.291523
13.4667	-0.159087				13.4667	-0.027403				13.4667	-0.291104
13.4833	-0.159212				13.4833	-0.014382				13.4833	-0.294203
13.5	-0.16118				13.5	-0.006553				13.5	-0.301153
13.5167	-0.171605				13.5167	0.005337				13.5167	-0.307768
13.5333	-0.148243				13.5333	0.02602				13.5333	-0.317942
13.55	-0.113074				13.55	0.438253				13.55	-0.247269
13.5667	0.272865				13.5667	2.76444				13.5667	0.622916
13.5833	1.09385				13.5833	7.86438				13.5833	2.69572
13.6	2.24342				13.6	14.6982				13.6	5.43891
13.6167	3.37671				13.6167	22.0034				13.6167	8.34794
13.6333	4.38175				13.6333	28.9107				13.6333	11.0988
13.65	5.38587				13.65	34.6577				13.65	13.6375
13.6667	6.15938				13.6667	38.1117				13.6667	15.899
13.6833	6.63739				13.6833	38.7466				13.6833	17.7211
13.7	6.72644				13.7	37.1591				13.7	18.9531
13.7167	6.40967				13.7167	34.2538				13.7167	19.5402
13.7333	5.94912				13.7333	30.7537				13.7333	19.4102
13.75	5.3211				13.75	27.1557				13.75	18.6189
13.7667	4.68743				13.7667	23.7185				13.7667	17.2984
13.7833	4.04517				13.7833	20.5332				13.7833	15.6364
13.8	3.43369				13.8	17.6794				13.8	13.7986
13.8167	2.81974				13.8167	15.1645				13.8167	11.9416
13.8333	2.37497				13.8333	12.9788				13.8333	10.2146
13.85	2.1246				13.85	11.1013				13.85	8.6748
13.8667	1.80632				13.8667	9.54743				13.8667	7.37112
13.8833	1.58003				13.8833	8.2728				13.8833	6.32324
13.9	1.37433				13.9	7.197				13.9	5.47299
13.9167	1.17922				13.9167	6.30584				13.9167	4.80461
13.9333	1.04638				13.9333	5.54179				13.9333	4.24441
13.95	0.932538				13.95	4.89866				13.95	3.78537
13.9667	0.835571				13.9667	4.33566				13.9667	3.4117
13.9833	0.737265				13.9833	3.83576				13.9833	3.08354
14	0.652985				14	3.38722				14	2.80809
14.0167	0.552711				14.0167	2.97688				14.0167	2.55646
14.0333	0.479735				14.0333	2.62414				14.0333	2.31003
14.05	0.422669				14.05	2.32432				14.05	2.09642
14.0667	0.3772				14.0667	2.03058				14.0667	1.87695
14.0833	0.328592				14.0833	1.77702				14.0833	1.65986
14.1	0.27969				14.1	1.5457				14.1	1.49143
14.1167	0.244521				14.1167	1.33862				14.1167	1.32136
14.1333	0.202276				14.1333	1.17919				14.1333	1.15686
14.15	0.178914				14.15	1.04484				14.15	1.01174
14.1667	0.14768				14.1667	0.9109				14.1667	0.87739
14.1833	0.138762				14.1833	0.791325				14.1833	0.750488
14.2	0.102337				14.2	0.698337				14.2	0.645273
14.2167	0.085339				14.2167	0.61548				14.2167	0.532648
14.2333	0.05959				14.2333	0.550626				14.2333	0.434594
14.25	0.029612				14.25	0.509512				14.25	0.355882
14.2667	0.021155				14.2667	0.464211				14.2667	0.292494
14.2833	0.008427				14.2833	0.408484				14.2833	0.234046
14.3	-0.004092				14.3	0.369798				14.3	0.185646
14.3167	-0.016694				14.3167	0.345431				14.3167	0.134065
14.3333	-0.02624				14.3333	0.307917				14.3333	0.082777
14.35	-0.033902				14.35	0.279573				14.35	0.031991
14.3667	-0.041605				14.3667	0.249512				14.3667	0.006912
14.3833	-0.049309				14.3833	0.218864				14.3833	-0.010924
14.4	-0.053747				14.4	0.205006				14.4	-0.030644
14.4167	-0.060655				14.4167	0.194539				14.4167	-0.063175
14.4333	-0.067647				14.4333	0.187882				14.4333	-0.081429
14.45	-0.07443				14.45	0.179885				14.45	-0.114756
14.4667	-0.080836				14.4667	0.170674				14.4667	-0.132969
14.4833	-0.085985				14.4833	0.161966				14.4833	-0.143645
14.5	-0.090256				14.5	0.153843				14.5	-0.157922
14.5167	-0.094275				14.5167	0.146516				14.5167	-0.173246
14.5333	-0.09775				14.5333	0.139776				14.5333	-0.185723
14.55	-0.101853				14.55	0.133244				14.55	-0.193719
14.5667	-0.10604				14.5667	0.126336				14.5667	-0.197571
14.5833	-0.107254				14.5833	0.118925				14.5833	-0.206447
14.6	-0.109431				14.6	0.11164				14.6	-0.214025
14.6167	-0.111692				14.6167	0.105193				14.6167	-0.223069
14.6333	-0.113283				14.6333	0.09954				14.6333	-0.228512
14.65	-0.114497				14.65	0.094809				14.65	-0.23228
14.6667	-0.116423				14.6667	0.090246				14.6667	-0.237723
14.6833	-0.118517				14.6833	0.085012				14.6833	-0.244212
14.7	-0.121657				14.7	0.079695				14.7	-0.249488
14.7167	-0.124043				14.7167	0.074378				14.7167	-0.253507
14.7333	-0.125174				14.7333	0.069354				14.7333	-0.25694
14.75	-0.125509				14.75	0.064371				14.75	-0.262509
14.7667	-0.125509				14.7667	0.058677				14.7667	-0.26724
14.7833	-0.125718				14.7833	0.054281				14.7833	-0.270254
14.8	-0.126597				14.8	0.050555				14.8	-0.274064
14.8167	-0.127351				14.8167	0.048294				14.8167	-0.277372
14.8333	-0.127979				14.8333	0.045489				14.8333	-0.279758
14.85	-0.128984				14.85	0.041679				14.85	-0.282521
14.8667	-0.129696				14.8667	0.039209				14.8667	-0.285327
14.8833	-0.130533				14.8833	0.035943				14.8833	-0.287922
14.9	-0.131915				14.9	0.032719				14.9	-0.290183
14.9167	-0.133212				14.9167	0.028993				14.9167	-0.291607
14.9333	-0.134008				14.9333	0.024722				14.9333	-0.293742
14.95	-0.134552				14.95	0.02221				14.95	-0.295584
14.9667	-0.135348				14.9667	0.019866				14.9667	-0.29638
14.9833	-0.136646				14.9833	0.019112				14.9833	-0.298306
15	-0.137818				15	0.019949				15	-0.299939
15.0167	-0.137902				15.0167	0.018693				15.0167	-0.301027
15.0333	-0.138697				15.0333	0.01593				15.0333	-0.302534
15.05	-0.140749				15.05	0.014088				15.05	-0.303581
15.0667	-0.142465				15.0667	0.014967				15.0667	-0.305005
15.0833	-0.142423				15.0833	0.015009				15.0833	-0.306889
15.1	-0.143638				15.1	0.018735				15.1	-0.308396
15.1167	-0.144726				15.1167	0.033598				15.1167	-0.309987
15.1333	-0.14548				15.1333	0.041888				15.1333	-0.311913
15.15	-0.146485				15.15	0.045824				15.15	-0.313755
15.1667	-0.146694				15.1667	0.046912				15.1667	-0.315513
15.1833	-0.147824				15.1833	0.050011				15.1833	-0.316644
15.2	-0.148494				15.2	0.050848				15.2	-0.317858
15.2167	-0.14795				15.2167	0.048755				15.2167	-0.319365
15.2333	-0.148536				15.2333	0.047875				15.2333	-0.320831
15.25	-0.150043				15.25	0.049592				15.25	-0.322129
15.2667	-0.151634				15.2667	0.049173				15.2667	-0.322338
15.2833	-0.152849				15.2833	0.048503				15.2833	-0.321961
15.3	-0.153979				15.3	0.046536				15.3	-0.321208
15.3167	-0.15423				15.3167	0.041888				15.3167	-0.320203
15.3333	-0.153895				15.3333	0.038455				15.3333	-0.318737
15.35	-0.153142				15.35	0.035399				15.35	-0.318654
15.3667	-0.153016				15.3667	0.033473				15.3667	-0.318654
15.3833	-0.152723				15.3833	0.031044				15.3833	-0.319323
15.4	-0.153895				15.4	0.028072				15.4	-0.319658
15.4167	-0.155402				15.4167	0.026313				15.4167	-0.320286
15.4333	-0.156533				15.4333	0.023299				15.4333	-0.319826
15.45	-0.157663				15.45	0.019573				15.45	-0.320747
15.4667	-0.157454				15.4667	0.0166				15.4667	-0.319198
15.4833	-0.157412				15.4833	0.014674				15.4833	-0.320286
15.5	-0.157496				15.5	0.012874				15.5	-0.321333
15.5167	-0.156072				15.5167	0.01032				15.5167	-0.320873
15.5333	-0.155863				15.5333	0.007766				15.5333	-0.320496
15.55	-0.154984				15.55	0.003956				15.55	-0.319365
15.5667	-0.152765				15.5667	0.001234				15.5667	-0.319365
15.5833	-0.151802				15.5833	-0.001571				15.5833	-0.32037
15.6	-0.152304				15.6	-0.006134				15.6	-0.322212
15.6167	-0.151718				15.6167	-0.01187				15.6167	-0.324389
15.6333	-0.148034				15.6333	-0.015178				15.6333	-0.327906
15.65	-0.139828				15.65	-0.018946				15.65	-0.330251
15.6667	-0.128523				15.6667	-0.023007				15.6667	-0.331968
15.6833	-0.119103				15.6833	-0.029539				15.6833	-0.333391
15.7	-0.176671				15.7	-0.033893				15.7	-0.334522
15.7167	-0.163357				15.7167	-0.036237				15.7167	-0.334187
15.7333	-0.159589				15.7333	-0.040969				15.7333	-0.333307
15.75	-0.155989				15.75	-0.047961				15.75	-0.333182
15.7667	-0.161348				15.7667	-0.053571				15.7667	-0.331926
15.7833	-0.15691				15.7833	-0.056711				15.7833	-0.331549
15.8	-0.159254				15.8	-0.051854				15.8	-0.330963
15.8167	-0.156868				15.8167	-0.041806				15.8167	-0.330712
15.8333	-0.155821				15.8333	-0.020704				15.8333	-0.330837
15.85	-0.1567				15.85	0.002365				15.85	-0.332177
15.8667	-0.155779				15.8667	0.022587				15.8667	-0.333475
15.8833	-0.156868				15.8833	0.038832				15.8833	-0.333894
15.9	-0.159296				15.9	0.044233				15.9	-0.33247
15.9167	-0.160552				15.9167	0.044526				15.9167	-0.331005
15.9333	-0.157538				15.9333	0.04373				15.9333	-0.329121
15.95	-0.159296				15.95	0.046619				15.95	-0.32753
15.9667	-0.158961				15.9667	0.04461				15.9667	-0.328953
15.9833	-0.160678				15.9833	0.039962				15.9833	-0.329414
16	-0.162353				16	0.034854				16	-0.328283
16.0167	-0.156784				16.0167	0.026899				16.0167	-0.331005
16.0333	-0.168382				16.0333	0.034059				16.0333	-0.332763
16.05	-0.167335				16.05	0.299963				16.05	-0.363076
16.0667	-0.011167				16.0667	2.06026				16.0667	-0.063343
16.0833	0.431336				16.0833	6.20653				16.0833	0.899705
16.1	1.04047				16.1	11.9382				16.1	2.2427
16.1167	1.72037				16.1167	18.1937				16.1167	3.6586
16.1333	2.41831				16.1333	24.1576				16.1333	4.98384
16.15	3.01417				16.15	29.2402				16.15	6.34476
16.1667	3.48247				16.1667	32.4665				16.1667	7.82706
16.1833	3.76955				16.1833	33.2841				16.1833	9.36445
16.2	3.76369				16.2	32.1091				16.2	10.7517
16.2167	3.51466				16.2167	29.7333				16.2167	11.7518
16.2333	3.15389				16.2333	26.7732				16.2333	12.2464
16.25	2.75149				16.25	23.6763				16.25	12.1959
16.2667	2.34533				16.2667	20.6766				16.2667	11.654
16.2833	1.99397				16.2833	17.9217				16.2833	10.7512
16.3	1.66376				16.3	15.4324				16.3	9.5964
16.3167	1.41465				16.3167	13.2318				16.3167	8.35543
16.3333	1.20887				16.3333	11.3266				16.3333	7.13071
16.35	1.00082				16.35	9.70109				16.35	6.04788
16.3667	0.841642				16.3667	8.3441				16.3667	5.10731
16.3833	0.701803				16.3833	7.21898				16.3833	4.34515
16.4	0.622882				16.4	6.27532				16.4	3.72789
16.4167	0.552376				16.4167	5.48594				16.4167	3.23225
16.4333	0.469603				16.4333	4.82062				16.4333	2.82119
16.45	0.406508				16.45	4.26871				16.45	2.4976
16.4667	0.367696				16.4667	3.76801				16.4667	2.23668
16.4833	0.325745				16.4833	3.34544				16.4833	2.01394
16.5	0.275922				16.5	2.96783				16.5	1.83148
16.5167	0.232881				16.5167	2.60588				16.5167	1.663
16.5333	0.194907				16.5333	2.29154				16.5333	1.51269
16.55	0.15643				16.55	2.02932				16.55	1.3814
16.5667	0.135706				16.5667	1.77782				16.5667	1.23436
16.5833	0.106314				16.5833	1.55391				16.5833	1.09946
16.6	0.090405				16.6	1.35818				16.6	0.977538
16.6167	0.066372				16.6167	1.18283				16.6167	0.859638
16.6333	0.032962				16.6333	1.03784				16.6333	0.750781
16.65	0.021657				16.65	0.920991				16.65	0.635644
16.6667	0.008678				16.6667	0.813222				16.6667	0.539054
16.6833	-0.00204				16.6833	0.687325				16.6833	0.444433
16.7	-0.013009				16.7	0.603045				16.7	0.369112
16.7167	-0.022723				16.7167	0.549956				16.7167	0.3043
16.7333	-0.031766				16.7333	0.486652				16.7333	0.238442
16.75	-0.041187				16.75	0.432642				16.75	0.163959
16.7667	-0.050063				16.7667	0.387802				16.7667	0.094291
16.7833	-0.05852				16.7833	0.350204				16.7833	0.051125
16.8	-0.066014				16.8	0.31336				16.8	-0.014022
16.8167	-0.072797				16.8167	0.299711				16.8167	-0.050908
16.8333	-0.080584				16.8333	0.284053				16.8333	-0.084151
16.85	-0.088037				16.85	0.247376				16.85	-0.104582
16.8667	-0.092935				16.8667	0.231927				16.8667	-0.12807
16.8833	-0.096494				16.8833	0.219157				16.8833	-0.150847
16.9	-0.099299				16.9	0.206932				16.9	-0.175256
16.9167	-0.103989				16.9167	0.194246				16.9167	-0.195855
16.9333	-0.109138				16.9333	0.18156				16.9333	-0.218631
16.95	-0.114246				16.95	0.156439				16.95	-0.237388
16.9667	-0.119019				16.9667	0.137473				16.9667	-0.244757
16.9833	-0.122662				16.9833	0.134375				16.9833	-0.248608
17	-0.125509				17	0.131318				17	-0.249362
17.0167	-0.130198				17.0167	0.129434				17.0167	-0.250576
17.0333	-0.133087				17.0333	0.125666				17.0333	-0.253088
17.05	-0.13539				17.05	0.119595				17.05	-0.25694
17.0667	-0.140163				17.0667	0.113441				17.0667	-0.262216
17.0833	-0.147029				17.0833	0.108333				17.0833	-0.267575
17.1	-0.151592				17.1	0.104313				17.1	-0.273017
17.1167	-0.155193				17.1167	0.099959				17.1167	-0.278167
17.1333	-0.160594				17.1333	0.096107				17.1333	-0.281893
17.15	-0.167544				17.15	0.094558				17.15	-0.283987
17.1667	-0.172526				17.1667	0.093135				17.1667	-0.287881
17.1833	-0.175039				17.1833	0.089995				17.1833	-0.292067
17.2	-0.182784				17.2	0.085975				17.2	-0.298348
17.2167	-0.188897				17.2167	0.082249				17.2167	-0.304586
17.2333	-0.182072				17.2333	0.078188				17.2333	-0.307642
17.25	-0.166037				17.25	0.073917				17.25	-0.311997
17.2667	-0.149499				17.2667	0.07128				17.2667	-0.317858
17.2833	-0.10671				17.2833	0.070442				17.2833	-0.323301
17.3	-0.09013				17.3	0.069856				17.3	-0.324976
17.3167	-0.071332				17.3167	0.068433				17.3167	-0.328786
17.3333	-0.06794				17.3333	0.065585				17.3333	-0.333349
17.35	-0.07129				17.35	0.063157				17.35	-0.336824
17.3667	-0.079496				17.3667	0.060896				17.3667	-0.34009
17.3833	-0.087744				17.3833	0.058803				17.3833	-0.342225
17.4	-0.093103				17.4	0.056375				17.4	-0.343356
17.4167	-0.099927				17.4167	0.054156				17.4167	-0.343523
17.4333	-0.110771				17.4333	0.05336				17.4333	-0.345198
17.45	-0.120401				17.45	0.051643				17.45	-0.346956
17.4667	-0.131119				17.4667	0.049634				17.4667	-0.347919
17.4833	-0.141167				17.4833	0.047164				17.4833	-0.348464
17.5	-0.150588				17.5	0.044819				17.5	-0.348631
17.5167	-0.163064				17.5167	0.043898				17.5167	-0.347919
17.5333	-0.170935				17.5333	0.042642				17.5333	-0.348757
17.55	-0.174201				17.55	0.041009				17.55	-0.350306
17.5667	-0.175792				17.5667	0.03992				17.5667	-0.352399
17.5833	-0.177844				17.5833	0.038706				17.5833	-0.354534
17.6	-0.179644				17.6	0.03766				17.6	-0.355037
17.6167	-0.180523				17.6167	0.037032				17.6167	-0.356
17.6333	-0.17977				17.6333	0.037157				17.6333	-0.356837
17.65	-0.178807				17.65	0.035859				17.65	-0.357549
17.6667	-0.180146				17.6667	0.036822				17.6667	-0.358177
17.6833	-0.181068				17.6833	0.037157				17.6833	-0.358177
17.7	-0.179979				17.7	0.036403				17.7	-0.358554
17.7167	-0.178765				17.7167	0.034771				17.7167	-0.3596
17.7333	-0.177676				17.7333	0.03318				17.7333	-0.360354
17.75	-0.176002				17.75	0.031756				17.75	-0.360647
17.7667	-0.174871				17.7667	0.031044				17.7667	-0.361317
17.7833	-0.174704				17.7833	0.029453				17.7833	-0.362531
17.8	-0.174955				17.8	0.027988				17.8	-0.363117
17.8167	-0.17462				17.8167	0.027025				17.8167	-0.363076
17.8333	-0.174829				17.8333	0.02623				17.8333	-0.363369
17.85	-0.174285				17.85	0.025308				17.85	-0.364164
17.8667	-0.174117				17.8667	0.025057				17.8667	-0.364918
17.8833	-0.172987				17.8833	0.023885				17.8833	-0.364918
17.9	-0.171815				17.9	0.021666				17.9	-0.364332
17.9167	-0.172108				17.9167	0.019489				17.9167	-0.364415
17.9333	-0.173154				17.9333	0.017521				17.9333	-0.365085
17.95	-0.174662				17.95	0.015344				17.95	-0.365085
17.9667	-0.179644				17.9667	0.0148				17.9667	-0.364876
17.9833	-0.184501				17.9833	0.015846				17.9833	-0.36542
18	-0.187641				18	0.017312				18	-0.366844
18.0167	-0.190697				18.0167	0.017521				18.0167	-0.368476
18.0333	-0.195931				18.0333	0.016935				18.0333	-0.370026
18.05	-0.199196				18.05	0.015846				18.05	-0.370989
18.0667	-0.203216				18.0667	0.015093				18.0667	-0.371826
18.0833	-0.207444				18.0833	0.014674				18.0833	-0.372203
18.1	-0.207277				18.1	0.014255				18.1	-0.372286
18.1167	-0.204137				18.1167	0.013837				18.1167	-0.373584
18.1333	-0.197019				18.1333	0.014841				18.1333	-0.37438
18.15	-0.194675				18.15	0.01593				18.15	-0.37572
18.1667	-0.196014				18.1667	0.017521				18.1667	-0.375929
18.1833	-0.190907				18.1833	0.018358				18.1833	-0.376976
18.2	-0.180858				18.2	0.019154				18.2	-0.377771
18.2167	-0.168842				18.2167	0.02041				18.2167	-0.378985
18.2333	-0.155444				18.2333	0.021415				18.2333	-0.379697
18.25	-0.139158				18.25	0.020661				18.25	-0.380911
18.2667	-0.126095				18.2667	0.020159				18.2667	-0.381832
18.2833	-0.114874				18.2833	0.021289				18.2833	-0.382544
18.3	-0.106249				18.3	0.021038				18.3	-0.383047
18.3167	-0.104658				18.3167	0.019112				18.3167	-0.382293
18.3333	-0.105538				18.3333	0.017521				18.3333	-0.381204
18.35	-0.107924				18.35	0.018526				18.35	-0.380744
18.3667	-0.105998				18.3667	0.018861				18.3667	-0.380409
18.3833	-0.108803				18.3833	0.020577				18.3833	-0.380325
18.4	-0.120987				18.4	0.021373				18.4	-0.379613
18.4167	-0.132166				18.4167	0.02041				18.4167	-0.379739
18.4333	-0.143972				18.4333	0.018651				18.4333	-0.378609
18.45	-0.146233				18.45	0.015637				18.45	-0.376473
18.4667	-0.217702				18.4667	0.014925				18.4667	-0.374882
18.4833	-0.28356				18.4833	0.018651				18.4833	-0.373249
18.5	-0.235747				18.5	0.027737				18.5	-0.376055
18.5167	-0.175373				18.5167	0.025978				18.5167	-0.387233
18.5333	-0.133129				18.5333	0.017898				18.5333	-0.38581
18.55	-0.117051				18.55	0.146893				18.55	-0.460167
18.5667	-0.149918				18.5667	1.24505				18.5667	-0.455855
18.5833	0.099448				18.5833	4.34378				18.5833	-0.23027
18.6	0.583023				18.6	9.05016				18.6	0.094877
18.6167	1.12467				18.6167	14.3651				18.6167	0.42421
18.6333	1.56943				18.6333	19.5629				18.6333	0.710211
18.65	2.00834				18.65	24.1628				18.65	1.15062
18.6667	2.38293				18.6667	27.3986				18.6667	1.98103
18.6833	2.52616				18.6833	28.6186				18.6833	3.24343
18.7	2.50816				18.7	28.0073				18.7	4.65212
18.7167	2.34227				18.7167	26.1905				18.7167	5.91964
18.7333	2.22111				18.7333	23.7547				18.7333	6.83755
18.75	1.90124				18.75	21.1298				18.75	7.28889
18.7667	1.57848				18.7667	18.5568				18.7667	7.2891
18.7833	1.27891				18.7833	16.1402				18.7833	6.91576
18.8	1.03821				18.8	13.9479				18.8	6.27342
18.8167	0.835655				18.8167	11.9825				18.8167	5.50736
18.8333	0.690247				18.8333	10.2565				18.8333	4.72384
18.85	0.584196				18.85	8.78087				18.85	3.96767
18.8667	0.465584				18.8667	7.55171				18.8667	3.32817
18.8833	0.371632				18.8833	6.52992				18.8833	2.76643
18.9	0.295432				18.9	5.67502				18.9	2.33833
18.9167	0.261477				18.9167	4.96452				18.9167	2.01335
18.9333	0.204244				18.9333	4.36727				18.9333	1.76089
18.95	0.145796				18.95	3.85389				18.95	1.54481
18.9667	0.126662				18.9667	3.40954				18.9667	1.39203
18.9833	0.096182				18.9833	3.02871				18.9833	1.25646
19	0.074118				19	2.69029				19	1.14618
19.0167	0.045187				19.0167	2.37733				19.0167	1.03686
19.0333	0.016633				19.0333	2.08224				19.0333	0.922858
19.05	-0.006394				19.05	1.83049				19.05	0.809438
19.0667	-0.020881				19.0667	1.61353				19.0667	0.711215
19.0833	-0.034697				19.0833	1.41365				19.0833	0.625721
19.1	-0.042987				19.1	1.24538				19.1	0.518371
19.1167	-0.049267				19.1167	1.09625				19.1167	0.413534
19.1333	-0.054961				19.1333	0.962733				19.1333	0.337167
19.15	-0.059232				19.15	0.835245				19.15	0.264233
19.1667	-0.062497				19.1667	0.737734				19.1667	0.207837
19.1833	-0.067522				19.1833	0.656678				19.1833	0.132516
19.2	-0.072922				19.2	0.585209				19.2	0.07365
19.2167	-0.077947				19.2167	0.508256				19.2167	0.036889
19.2333	-0.083138				19.2333	0.447882				19.2333	-0.003471
19.25	-0.088204				19.25	0.410368				19.25	-0.042157
19.2667	-0.092182				19.2667	0.373818				19.2667	-0.096879
19.2833	-0.095657				19.2833	0.325041				19.2833	-0.130164
19.3	-0.099551				19.3	0.290877				19.3	-0.140924
19.3167	-0.104407				19.3167	0.250349				19.3167	-0.160853
19.3333	-0.108092				19.3333	0.219827				19.3333	-0.191835
19.35	-0.112153				19.35	0.211412				19.35	-0.211555
19.3667	-0.117261				19.3667	0.198684				19.3667	-0.22914
19.3833	-0.120108				19.3833	0.190645				19.3833	-0.24304
19.4	-0.123457				19.4	0.179383				19.4	-0.25246
19.4167	-0.128356				19.4167	0.168664				19.4167	-0.26142
19.4333	-0.133715				19.4333	0.159747				19.4333	-0.270003
19.45	-0.138572				19.45	0.145805				19.45	-0.279716
19.4667	-0.141293				19.4667	0.141157				19.4667	-0.286708
19.4833	-0.143512				19.4833	0.134249				19.4833	-0.293868
19.5	-0.144684				19.5	0.127006				19.5	-0.303162
19.5167	-0.147238				19.5167	0.121479				19.5167	-0.311327
19.5333	-0.149332				19.5333	0.11679				19.5333	-0.317607
19.55	-0.151676				19.55	0.11365				19.55	-0.323427
19.5667	-0.154314				19.5667	0.109589				19.5667	-0.326734
19.5833	-0.155863				19.5833	0.104983				19.5833	-0.33113
19.6	-0.158375				19.6	0.099834				19.6	-0.336992
19.6167	-0.160762				19.6167	0.09594				19.6167	-0.34143
19.6333	-0.161599				19.6333	0.091292				19.6333	-0.344109
19.65	-0.162646				19.65	0.085473				19.65	-0.347291
19.6667	-0.165367				19.6667	0.080239				19.6667	-0.351729
19.6833	-0.165618				19.6833	0.076471				19.6833	-0.355623
19.7	-0.166079				19.7	0.07308				19.7	-0.357716
19.7167	-0.168423				19.7167	0.06994				19.7167	-0.359475
19.7333	-0.169051				19.7333	0.066339				19.7333	-0.360898
19.75	-0.169596				19.75	0.060854				19.75	-0.362531
19.7667	-0.170768				19.7667	0.054909				19.7667	-0.365629
19.7833	-0.172443				19.7833	0.054239				19.7833	-0.367681
19.8	-0.174243				19.8	0.05964				19.8	-0.368602
19.8167	-0.174034				19.8167	0.061734				19.8167	-0.368937
19.8333	-0.173908				19.8333	0.060645				19.8333	-0.370612
19.85	-0.174411				19.85	0.062027				19.85	-0.372286
19.8667	-0.175792				19.8667	0.070526				19.8667	-0.374171
19.8833	-0.17663				19.8833	0.07421				19.8833	-0.37484
19.9	-0.176797				19.9	0.07622				19.9	-0.376473
19.9167	-0.176755				19.9167	0.079821				19.9167	-0.377855
19.9333	-0.176211				19.9333	0.081956				19.9333	-0.378943
19.95	-0.17663				19.95	0.080742				19.95	-0.379027
19.9667	-0.177802				19.9667	0.078188				19.9667	-0.380786
19.9833	-0.179602				19.9833	0.077643				19.9833	-0.383591
20	-0.180691				20	0.080156				20	-0.386019
20.0167	-0.180816				20.0167	0.079318				20.0167	-0.387694
20.0333	-0.180649				20.0333	0.078271				20.0333	-0.388992
20.05	-0.180816				20.05	0.076555				20.05	-0.389704
20.0667	-0.181235				20.0667	0.072745				20.0667	-0.390206
20.0833	-0.182784				20.0833	0.068098				20.0833	-0.391462
20.1	-0.183412				20.1	0.065083				20.1	-0.391713
20.1167	-0.18337				20.1167	0.064329				20.1167	-0.393053
20.1333	-0.18404				20.1333	0.062948				20.1333	-0.395733
20.15	-0.183621				20.15	0.060771				20.15	-0.398454
20.1667	-0.182952				20.1667	0.057421				20.1667	-0.399752
20.1833	-0.182407				20.1833	0.054532				20.1833	-0.400757
20.2	-0.182868				20.2	0.052062				20.2	-0.401259
20.2167	-0.183245				20.2167	0.048671				20.2167	-0.402808
20.2333	-0.18291				20.2333	0.046745				20.2333	-0.404148
20.25	-0.183496				20.25	0.045405				20.25	-0.405446
20.2667	-0.184501				20.2667	0.044233				20.2667	-0.406576
20.2833	-0.185003				20.2833	0.043479				20.2833	-0.407121
20.3	-0.184584				20.3	0.043898				20.3	-0.407539
20.3167	-0.184459				20.3167	0.044149				20.3167	-0.40846
20.3333	-0.183956				20.3333	0.043772				20.3333	-0.409465
20.35	-0.183831				20.35	0.044191				20.35	-0.408837
20.3667	-0.183956				20.3667	0.044107				20.3667	-0.409298
20.3833	-0.183873				20.3833	0.042474				20.3833	-0.407497
20.4	-0.183789				20.4	0.042474				20.4	-0.40532
20.4167	-0.183496				20.4167	0.042349				20.4167	-0.403771
20.4333	-0.183203				20.4333	0.043228				20.4333	-0.40352
20.45	-0.182365				20.45	0.04306				20.45	-0.402096
20.4667	-0.182282				20.4667	0.044107				20.4667	-0.399752
20.4833	-0.182156				20.4833	0.044358				20.4833	-0.400003
20.5	-0.1827				20.5	0.044861				20.5	-0.400799
20.5167	-0.183203				20.5167	0.04394				20.5167	-0.401636
20.5333	-0.181068				20.5333	0.043354				20.5333	-0.401845
20.55	-0.178555				20.55	0.044233				20.55	-0.400882
20.5667	-0.178765				20.5667	0.042098				20.5667	-0.398496
20.5833	-0.177048				20.5833	0.039585				20.5833	-0.395774
20.6	-0.175457				20.6	0.03879				20.6	-0.395272
20.6167	-0.173448				20.6167	0.038581				20.6167	-0.396277
20.6333	-0.171689				20.6333	0.036655				20.6333	-0.398203
20.65	-0.169093				20.65	0.035985				20.65	-0.398496
20.6667	-0.165618				20.6667	0.037618				20.6667	-0.399626
20.6833	-0.159212				20.6833	0.037785				20.6833	-0.400673
20.7	-0.154272				20.7	0.035482				20.7	-0.401468
20.7167	-0.184459				20.7167	0.0323				20.7167	-0.402599
20.7333	-0.22281				20.7333	0.030709				20.7333	-0.402976
20.75	-0.201792				20.75	0.031296				20.75	-0.403813
20.7667	-0.201876				20.7667	0.032007				20.7667	-0.405823
20.7833	-0.194423				20.7833	0.032845				20.7833	-0.406451
20.8	-0.188813				20.8	0.03385				20.8	-0.405823
20.8167	-0.190362				20.8167	0.034896				20.8167	-0.405195
20.8333	-0.193251				20.8333	0.03565				20.8333	-0.406409
20.85	-0.18965				20.85	0.03498				20.85	-0.407707
20.8667	-0.194382				20.8667	0.034603				20.8667	-0.407791
20.8833	-0.197103				20.8833	0.037032				20.8833	-0.40733
20.9	-0.20556				20.9	0.037325				20.9	-0.408167
20.9167	-0.215525				20.9167	0.036069				20.9167	-0.408125
20.9333	-0.16453				20.9333	0.03611				20.9333	-0.408
20.95	-0.15603				20.95	0.035985				20.95	-0.40867
20.9667	-0.163232				20.9667	0.035022				20.9667	-0.413652
20.9833	-0.171522				20.9833	0.032342				20.9833	-0.418425
21	-0.178597				21	0.02602				21	-0.428892
21.0167	-0.1791				21.0167	0.020242				21.0167	-0.431823
21.0333	-0.187138				21.0333	0.017312				21.0333	-0.411559
21.05	-0.184752				21.05	0.086603				21.05	-0.504799
21.0667	-0.154021				21.0667	0.951722				21.0667	-0.723978
21.0833	0.106105				21.0833	3.52506				21.0833	-1.05628
21.1	0.404289				21.1	7.50725				21.1	-1.49012
21.1167	0.874634				21.1167	12.0456				21.1167	-2.00263
21.1333	1.28226				21.1333	16.5216				21.1333	-2.47255
21.15	1.55449				21.15	20.4954				21.15	-2.73402
21.1667	1.80825				21.1667	23.3096				21.1667	-2.4293
21.1833	1.92661				21.1833	24.3795				21.1833	-1.41823
21.2	1.89898				21.2	23.8768				21.2	0.00126
21.2167	1.72635				21.2167	22.3339				21.2167	1.43825
21.2333	1.5274				21.2333	20.2622				21.2333	2.64661
21.25	1.31739				21.25	18.0384				21.25	3.46621
21.2667	1.19568				21.2667	15.8304				21.2667	3.88745
21.2833	0.957658				21.2833	13.7647				21.2833	3.95674
21.3	0.696695				21.3	11.895				21.3	3.7322
21.3167	0.571677				21.3167	10.2288				21.3167	3.31892
21.3333	0.462904				21.3333	8.76015				21.3333	2.83422
21.35	0.344083				21.35	7.49556				21.35	2.35939
21.3667	0.300791				21.3667	6.44304				21.3667	1.91371
21.3833	0.309835				21.3833	5.57043				21.3833	1.55075
21.4	0.252727				21.4	4.84281				21.4	1.28066
21.4167	0.134157				21.4167	4.22944				21.4167	1.05818
21.4333	0.072987				21.4333	3.70643				21.4333	0.917499
21.45	0.098192				21.45	3.26664				21.45	0.796459
21.4667	0.100537				21.4667	2.87953				21.4667	0.705856
21.4833	0.069303				21.4833	2.53768				21.4833	0.61852
21.5	0.092289				21.5	2.24239				21.5	0.545753
21.5167	0.084878				21.5167	1.97682				21.5167	0.493293
21.5333	-0.044243				21.5333	1.73997				21.5333	0.43631
21.55	-0.109264				21.55	1.51225				21.55	0.36032
21.5667	-0.045248				21.5667	1.3233				21.5667	0.3146
21.5833	-0.045457				21.5833	1.16843				21.5833	0.238023
21.6	-0.146526				21.6	1.04211				21.6	0.155711
21.6167	-0.109808				21.6167	0.932462				21.6167	0.115685
21.6333	-0.118559				21.6333	0.829383				21.6333	0.064146
21.65	-0.118768				21.65	0.741461				21.65	0.029311
21.6667	-0.125802				21.6667	0.663167				21.6667	-0.036673
21.6833	-0.130868				21.6833	0.599486				21.6833	-0.094995
21.7	-0.133673				21.7	0.546481				21.7	-0.123549
21.7167	-0.137232				21.7167	0.482884				21.7167	-0.154238
21.7333	-0.145605				21.7333	0.430046				21.7333	-0.18903
21.75	-0.151299				21.75	0.37633				21.75	-0.221771
21.7667	-0.14841				21.7667	0.335383				21.7667	-0.234206
21.7833	-0.19413				21.7833	0.31805				21.7833	-0.243542
21.8	-0.177383				21.8	0.273251				21.8	-0.257149
21.8167	-0.173238				21.8167	0.249177				21.8167	-0.271385
21.8333	-0.16386				21.8333	0.236072				21.8333	-0.283233
21.85	-0.15984				21.85	0.221628				21.85	-0.294956
21.8667	-0.15222				21.8667	0.206974				21.8667	-0.304418
21.8833	-0.161097				21.8833	0.189096				21.8833	-0.314844
21.9	-0.178346				21.9	0.171428				21.9	-0.323552
21.9167	-0.211882				21.9167	0.160249				21.9167	-0.331256
21.9333	-0.210794				21.9333	0.152127				21.9333	-0.3421
21.95	-0.202211				21.95	0.146349				21.95	-0.352692
21.9667	-0.198903				21.9667	0.144004				21.9667	-0.360563
21.9833	-0.195303				21.9833	0.142036				21.9833	-0.365336
22	-0.190153				22	0.137222				22	-0.369774
22.0167	-0.188101				22.0167	0.130313				22.0167	-0.373543
22.0333	-0.185589				22.0333	0.124536				22.0333	-0.376138
22.05	-0.179895				22.05	0.120768				22.05	-0.380367
22.0667	-0.179183				22.0667	0.118548				22.0667	-0.384763
22.0833	-0.178304				22.0833	0.116329				22.0833	-0.388489
22.1	-0.178765				22.1	0.113022				22.1	-0.391881
22.1167	-0.177006				22.1167	0.10716				22.1167	-0.395942
22.1333	-0.174327				22.1333	0.104272				22.1333	-0.398789
22.15	-0.175206				22.15	0.099959				22.15	-0.401134
22.1667	-0.175122				22.1667	0.094558				22.1667	-0.402934
22.1833	-0.177676				22.1833	0.087524				22.1833	-0.405027
22.2	-0.176253				22.2	0.08183				22.2	-0.407163
22.2167	-0.178723				22.2167	0.076011				22.2167	-0.408167
22.2333	-0.187766				22.2333	0.072117				22.2333	-0.410093
22.25	-0.221638				22.25	0.069228				22.25	-0.411307
22.2667	-0.170684				22.2667	0.068642				22.2667	-0.412522
22.2833	-0.1567				22.2833	0.068893				22.2833	-0.413359
22.3	-0.138655				22.3	0.069814				22.3	-0.414196
22.3167	-0.179895				22.3167	0.067511				22.3167	-0.415117
22.3333	-0.204849				22.3333	0.064539				22.3333	-0.41629
22.35	-0.193				22.35	0.068014				22.35	-0.417881
22.3667	-0.195386				22.3667	0.073331				22.3667	-0.418006
22.3833	-0.193419				22.3833	0.075131				22.3833	-0.418258
22.4	-0.193377				22.4	0.078439				22.4	-0.418551
22.4167	-0.19166				22.4167	0.085054				22.4167	-0.418592
22.4333	-0.190948				22.4333	0.089241				22.4333	-0.419095
22.45	-0.192707				22.45	0.089325				22.45	-0.419597
22.4667	-0.19501				22.4667	0.088655				22.4667	-0.419304
22.4833	-0.195596				22.4833	0.085598				22.4833	-0.419262
22.5	-0.194423				22.5	0.081328				22.5	-0.420016
22.5167	-0.195805				22.5167	0.077392				22.5167	-0.421356
22.5333	-0.195386				22.5333	0.076764				22.5333	-0.4219
22.55	-0.196056				22.55	0.07555				22.55	-0.422863
22.5667	-0.197731				22.5667	0.072703				22.5667	-0.422402
22.5833	-0.200494				22.5833	0.070149				22.5833	-0.422528
22.6	-0.201583				22.6	0.06726				22.6	-0.423282
22.6167	-0.201499				22.6167	0.062571				22.6167	-0.424161
22.6333	-0.201541				22.6333	0.058719				22.6333	-0.424454
22.65	-0.203844				22.65	0.056249				22.65	-0.424454
22.6667	-0.206021				22.6667	0.054239				22.6667	-0.424496
22.6833	-0.206607				22.6833	0.053025				22.6833	-0.42504
22.7	-0.206942				22.7	0.053025				22.7	-0.426171
22.7167	-0.20623				22.7167	0.053486				22.7167	-0.427259
22.7333	-0.205644				22.7333	0.052774				22.7333	-0.427678
22.75	-0.205435				22.75	0.052858				22.75	-0.427803
22.7667	-0.207026				22.7667	0.054323				22.7667	-0.427427
22.7833	-0.208742				22.7833	0.054114				22.7833	-0.42705
22.8	-0.209538				22.8	0.054909				22.8	-0.427175
22.8167	-0.20937				22.8167	0.056584				22.8167	-0.426506
22.8333	-0.209454				22.8333	0.057463				22.8333	-0.426422
22.85	-0.208659				22.85	0.057212				22.85	-0.426589
22.8667	-0.207361				22.8667	0.056626				22.8667	-0.426212
22.8833	-0.206146				22.8833	0.057254				22.8833	-0.425166
22.9	-0.207319				22.9	0.057463				22.9	-0.42504
22.9167	-0.207737				22.9167	0.058342				22.9167	-0.424956
22.9333	-0.207947				22.9333	0.05784				22.9333	-0.424915
22.95	-0.207403				22.95	0.058719				22.95	-0.425291
22.9667	-0.20644				22.9667	0.059263				22.9667	-0.425919
22.9833	-0.206188				22.9833	0.059012				22.9833	-0.426338
23	-0.205728				23	0.058761				23	-0.426464
23.0167	-0.205602				23.0167	0.059389				23.0167	-0.426799
23.0333	-0.20623				23.0333	0.058635				23.0333	-0.42772
23.05	-0.207193				23.05	0.057882				23.05	-0.428641
23.0667	-0.209663				23.0667	0.056333				23.0667	-0.429604
23.0833	-0.210919				23.0833	0.055579				23.0833	-0.430776
23.1	-0.210878				23.1	0.054532				23.1	-0.432409
23.1167	-0.210878				23.1167	0.052774				23.1167	-0.434084
23.1333	-0.211799				23.1333	0.05223				23.1333	-0.434837
23.15	-0.213138				23.15	0.05135				23.15	-0.436596
23.1667	-0.215567				23.1667	0.050848				23.1667	-0.438396
23.1833	-0.217241				23.1833	0.050429				23.1833	-0.440113
23.2	-0.220507				23.2	0.051099				23.2	-0.442332
23.2167	-0.221679				23.2167	0.051853				23.2167	-0.443839
23.2333	-0.220423				23.2333	0.052397				23.2333	-0.445053
23.25	-0.217702				23.25	0.051057				23.25	-0.446477
23.2667	-0.21519				23.2667	0.049969				23.2667	-0.4479
23.2833	-0.211087				23.2833	0.048713				23.2833	-0.449156
23.3	-0.206523				23.3	0.048755				23.3	-0.449449
23.3167	-0.204974				23.3167	0.049969				23.3167	-0.449407
23.3333	-0.204723				23.3333	0.050304				23.3333	-0.450454
23.35	-0.203467				23.35	0.049885				23.35	-0.449617
23.3667	-0.20196				23.3667	0.049801				23.3667	-0.448193
23.3833	-0.197647				23.3833	0.050011				23.3833	-0.446602
23.4	-0.192874				23.4	0.05202				23.4	-0.446728
23.4167	-0.188227				23.4167	0.052271				23.4167	-0.446393
23.4333	-0.183621				23.4333	0.052271				23.4333	-0.443127
23.45	-0.17977				23.45	0.052104				23.45	-0.439736
23.4667	-0.176588				23.4667	0.051769				23.4667	-0.43848
23.4833	-0.177341				23.4833	0.051602				23.4833	-0.431237
23.5	-0.185715				23.5	0.04641				23.5	-0.422361
23.5167	-0.188311				23.5167	0.047917				23.5167	-0.42324
23.5333	-0.196224				23.5333	0.061734				23.5333	-0.424245
23.55	-0.199615				23.55	0.101299				23.55	-0.482399
23.5667	-0.207486				23.5667	0.728105				23.5667	-0.78611
23.5833	-0.142549				23.5833	2.79496				23.5833	-1.36029
23.6	0.049081				23.6	6.12037				23.6	-2.2576
23.6167	0.355094				23.6167	10.0006				23.6167	-3.34328
23.6333	0.681036				23.6333	13.8567				23.6333	-4.43369
23.65	1.01456				23.65	17.3231				23.65	-5.32263
23.6667	1.34523				23.6667	19.8826				23.6667	-5.64049
23.6833	1.56353				23.6833	20.9766				23.6833	-5.10689
23.7	1.64069				23.7	20.6786				23.7	-3.84377
23.7167	1.58568				23.7167	19.4346				23.7167	-2.30521
23.7333	1.4383				23.7333	17.6846				23.7333	-0.805662
23.75	1.25174				23.75	15.7797				23.75	0.396577
23.7667	1.0609				23.7667	13.8937				23.7667	1.22602
23.7833	0.875471				23.7833	12.104				23.7833	1.67648
23.8	0.68133				23.8	10.4743				23.8	1.81247
23.8167	0.5193				23.8167	9.01608				23.8167	1.71207
23.8333	0.381052				23.8333	7.72295				23.8333	1.50114
23.85	0.300875				23.85	6.61625				23.85	1.22628
23.8667	0.223168				23.8667	5.69302				23.8667	0.951287
23.8833	0.149313				23.8833	4.89531				23.8833	0.709331
23.9	0.116321				23.9	4.23668				23.9	0.498191
23.9167	0.085967				23.9167	3.70957				23.9167	0.372796
23.9333	0.048118				23.9333	3.25618				23.9333	0.28994
23.95	0.017094				23.95	2.87966				23.95	0.230655
23.9667	0.004994				23.9667	2.53919				23.9667	0.19222
23.9833	-0.004678				23.9833	2.25256				23.9833	0.157009
24	-0.016652				24	1.99055				24	0.137875
24.0167	-0.050774				24.0167	1.75416				24.0167	0.114555
24.0333	-0.068484				24.0333	1.5367				24.0333	0.090606
24.05	-0.083389				24.05	1.35617				24.05	0.052506
24.0667	-0.093689				24.0667	1.20025				24.0667	0.008796
24.0833	-0.101142				24.0833	1.0468				24.0833	-0.032863
24.1	-0.106668				24.1	0.921116				24.1	-0.066273
24.1167	-0.11253				24.1167	0.801457				24.1167	-0.109104
24.1333	-0.118391				24.1333	0.702021				24.1333	-0.147162
24.15	-0.123164				24.15	0.62737				24.15	-0.171236
24.1667	-0.128272				24.1667	0.555567				24.1667	-0.198451
24.1833	-0.135013				24.1833	0.48347				24.1833	-0.218045
24.2	-0.138906				24.2	0.436117				24.2	-0.239481
24.2167	-0.143051				24.2167	0.394375				24.2167	-0.259871
24.2333	-0.146024				24.2333	0.378046				24.2333	-0.281684
24.25	-0.149248				24.25	0.363225				24.25	-0.303707
24.2667	-0.152179				24.2667	0.318803				24.2667	-0.321082
24.2833	-0.154565				24.2833	0.28288				24.2833	-0.335443
24.3	-0.157412				24.3	0.257885				24.3	-0.345826
24.3167	-0.159966				24.3167	0.226024				24.3167	-0.354451
24.3333	-0.163232				24.3333	0.214594				24.3333	-0.361861
24.35	-0.165869				24.35	0.202829				24.35	-0.367262
24.3667	-0.167335				24.3667	0.192111				24.3667	-0.373249
24.3833	-0.168465				24.3833	0.182313				24.3833	-0.378441
24.4	-0.169931				24.4	0.174484				24.4	-0.385224
24.4167	-0.171773				24.4167	0.167785				24.4167	-0.391713
24.4333	-0.173531				24.4333	0.1605				24.4333	-0.396989
24.45	-0.175373				24.45	0.152252				24.45	-0.400924
24.4667	-0.177006				24.4667	0.145511				24.4667	-0.405865
24.4833	-0.178221				24.4833	0.137054				24.4833	-0.409507
24.5	-0.178807				24.5	0.129685				24.5	-0.413066
24.5167	-0.1809				24.5167	0.123238				24.5167	-0.41629
24.5333	-0.182659				24.5333	0.117879				24.5333	-0.419304
24.55	-0.184291				24.55	0.113776				24.55	-0.422277
24.5667	-0.186385				24.5667	0.112185				24.5667	-0.424956
24.5833	-0.187766				24.5833	0.109086				24.5833	-0.427343
24.6	-0.189064				24.6	0.107705				24.6	-0.43019
24.6167	-0.189525				24.6167	0.105653				24.6167	-0.433372
24.6333	-0.190111				24.6333	0.102513				24.6333	-0.434879
24.65	-0.190865				24.65	0.100168				24.65	-0.435968
24.6667	-0.191158				24.6667	0.098536				24.6667	-0.436596
24.6833	-0.190488				24.6833	0.096652				24.6833	-0.437977
24.7	-0.192916				24.7	0.094809				24.7	-0.439359
24.7167	-0.193754				24.7167	0.094139				24.7167	-0.440238
24.7333	-0.193				24.7333	0.093595				24.7333	-0.44095
24.75	-0.193167				24.75	0.093093				24.75	-0.441704
24.7667	-0.192623				24.7667	0.092339				24.7667	-0.443713
24.7833	-0.191493				24.7833	0.092548				24.7833	-0.446016
24.8	-0.188981				24.8	0.091334				24.8	-0.447858
24.8167	-0.18718				24.8167	0.089953				24.8167	-0.448821
24.8333	-0.179811				24.8333	0.08966				24.8333	-0.448612
24.85	-0.177969				24.85	0.088948				24.85	-0.449491
24.8667	-0.257644				24.8667	0.08698				24.8667	-0.451417
24.8833	-0.261831				24.8833	0.083966				24.8833	-0.453469
24.9	-0.254923				24.9	0.080951				24.9	-0.454892
24.9167	-0.241944				24.9167	0.078648				24.9167	-0.455813
24.9333	-0.225113				24.9333	0.076387				24.9333	-0.45732
24.95	-0.256095				24.95	0.074713				24.95	-0.458451
24.9667	-0.185212				24.9667	0.073582				24.9667	-0.459539
24.9833	-0.121531				24.9833	0.072075				24.9833	-0.461256
25	-0.186259				25	0.070191				25	-0.46314
25.0167	-0.221763				25.0167	0.067302				25.0167	-0.466071
25.0333	-0.223982				25.0333	0.064664				25.0333	-0.466824
25.05	-0.230053				25.05	0.064916				25.05	-0.466406
25.0667	-0.229341				25.0667	0.064036				25.0667	-0.466573
25.0833	-0.208575				25.0833	0.060813				25.0833	-0.466029
25.1	-0.209412				25.1	0.058803				25.1	-0.464647
25.1167	-0.145396				25.1167	0.059515				25.1167	-0.46448
25.1333	-0.17395				25.1333	0.059389				25.1333	-0.464354
25.15	-0.270163				25.15	0.060561				25.15	-0.465108
25.1667	-0.258691				25.1667	0.06232				25.1667	-0.467034
25.1833	-0.234826				25.1833	0.062236				25.1833	-0.467578
25.2	-0.227625				25.2	0.063073				25.2	-0.467159
25.2167	-0.223061				25.2167	0.063366				25.2167	-0.466741
25.2333	-0.226369				25.2333	0.064162				25.2333	-0.467285
25.25	-0.229425				25.25	0.065837				25.25	-0.466824
25.2667	-0.229927				25.2667	0.066758				25.2667	-0.46695
25.2833	-0.230639				25.2833	0.066883				25.2833	-0.467034
25.3	-0.231225				25.3	0.066925				25.3	-0.466741
25.3167	-0.237296				25.3167	0.066423				25.3167	-0.467159
25.3333	-0.240562				25.3333	0.066967				25.3333	-0.467578
25.35	-0.239473				25.35	0.066883				25.35	-0.467536
25.3667	-0.216697				25.3667	0.06613				25.3667	-0.467787
25.3833	-0.195386				25.3833	0.065879				25.3833	-0.468457
25.4	-0.202923				25.4	0.067511				25.4	-0.469881
25.4167	-0.207068				25.4167	0.068893				25.4167	-0.470299
25.4333	-0.2087				25.4333	0.069312				25.4333	-0.469797
25.45	-0.208742				25.45	0.069102				25.45	-0.470048
25.4667	-0.212301				25.4667	0.068977				25.4667	-0.46963
25.4833	-0.208617				25.4833	0.067637				25.4833	-0.468499
25.5	-0.201457				25.5	0.067051				25.5	-0.466741
25.5167	-0.20623				25.5167	0.067763				25.5167	-0.465233
25.5333	-0.2831				25.5333	0.067051				25.5333	-0.464312
25.55	-0.296414				25.55	0.06793				25.55	-0.462721
25.5667	-0.213515				25.5667	0.069312				25.5667	-0.461884
25.5833	-0.116591				25.5833	0.069982				25.5833	-0.46134
25.6	-0.198066				25.6	0.069647				25.6	-0.460502
25.6167	-0.266981				25.6167	0.068851				25.6167	-0.46046
25.6333	-0.292353				25.6333	0.068642				25.6333	-0.460544
25.65	-0.28737				25.65	0.069061				25.65	-0.459581
25.6667	-0.170977				25.6667	0.069856				25.6667	-0.459037
25.6833	-0.208533				25.6833	0.068433				25.6833	-0.458576
25.7	-0.139283				25.7	0.066381				25.7	-0.459707
25.7167	-0.104323				25.7167	0.064371				25.7167	-0.460167
25.7333	-0.126472				25.7333	0.063157				25.7333	-0.460921
25.75	-0.148159				25.75	0.062445				25.75	-0.461884
25.7667	-0.158501				25.7667	0.061064				25.7667	-0.463559
25.7833	-0.1549				25.7833	0.059556				25.7833	-0.463559
25.8	-0.173657				25.8	0.05851				25.8	-0.464982
25.8167	-0.239683				25.8167	0.058887				25.8167	-0.467285
25.8333	-0.241316				25.8333	0.059054				25.8333	-0.468834
25.85	-0.240311				25.85	0.05897				25.85	-0.470927
25.8667	-0.247219				25.8667	0.058845				25.8667	-0.471681
25.8833	-0.25509				25.8833	0.0565				25.8833	-0.470551
25.9	-0.252829				25.9	0.054742				25.9	-0.470718
25.9167	-0.288752				25.9167	0.054407				25.9167	-0.471765
25.9333	-0.176839				25.9333	0.054449				25.9333	-0.475198
25.95	-0.137274				25.95	0.056416				25.95	-0.474696
25.9667	-0.191869				25.9667	0.057882				25.9667	-0.471974
25.9833	-0.25149				25.9833	0.061817				25.9833	-0.468039
26	-0.278829				26	0.065251				26	-0.464815
26.0167	-0.300894				26.0167	0.070986				26.0167	-0.470551
26.0333	-0.299135				26.0333	0.071908				26.0333	-0.475365
26.05	-0.325973				26.05	0.080574				26.05	-0.508316
26.0667	-0.268865				26.0667	0.453995				26.0667	-0.820776
26.0833	-0.040768				26.0833	1.99315				26.0833	-1.58838
26.1	0.198885				26.1	4.71905				26.1	-2.84338
26.1167	0.395204				26.1167	8.00091				26.1167	-4.35695
26.1333	0.750495				26.1333	11.3338				26.1333	-5.91373
26.15	1.11596				26.15	14.3878				26.15	-7.24705
26.1667	1.34272				26.1667	16.76				26.1667	-7.94688
26.1833	1.38563				26.1833	17.9431				26.1833	-7.66184
26.2	1.32304				26.2	17.8727				26.2	-6.52173
26.2167	1.18668				26.2167	16.9261				26.2167	-4.92254
26.2333	1.14854				26.2333	15.4792				26.2333	-3.29329
26.25	0.971935				26.25	13.8889				26.25	-1.87572
26.2667	0.86961				26.2667	12.2689				26.2667	-0.801475
26.2833	0.733288				26.2833	10.7542				26.2833	-0.103578
26.3	0.604376				26.3	9.36384				26.3	0.268168
26.3167	0.44063				26.3167	8.10148				26.3167	0.393982
26.3333	0.23778				26.3333	6.9648				26.3333	0.365846
26.35	0.2732				26.35	5.96495				26.35	0.243885
26.3667	0.19654				26.3667	5.12554				26.3667	0.094584
26.3833	0.042047				26.3833	4.42023				26.3833	-0.016576
26.4	0.0271				26.4	3.83341				26.4	-0.120116
26.4167	0.11519				26.4167	3.34025				26.4167	-0.191375
26.4333	0.113306				26.4333	2.92923				26.4333	-0.239565
26.45	0.004324				26.45	2.56766				26.45	-0.246766
26.4667	-0.095782				26.4667	2.2688				26.4667	-0.244882
26.4833	-0.120024				26.4833	2.00684				26.4833	-0.240067
26.5	-0.105998				26.5	1.77845				26.5	-0.238937
26.5167	-0.053161				26.5167	1.57057				26.5167	-0.245175
26.5333	-0.100095				26.5333	1.38045				26.5333	-0.25133
26.55	-0.11165				26.55	1.21817				26.55	-0.252083
26.5667	-0.099006				26.5667	1.07238				26.5667	-0.256521
26.5833	-0.10491				26.5833	0.93824				26.5833	-0.269207
26.6	-0.12061				26.6	0.820633				26.6	-0.284071
26.6167	-0.094359				26.6167	0.705454				26.6167	-0.299436
26.6333	-0.059692				26.6333	0.645122				26.6333	-0.314885
26.65	-0.110981				26.65	0.560298				26.65	-0.331381
26.6667	-0.130407				26.6667	0.500175				26.6667	-0.346496
26.6833	-0.128398				26.6833	0.456591				26.6833	-0.360689
26.7	-0.247931				26.7	0.417193				26.7	-0.380869
26.7167	-0.218456				26.7167	0.375869				26.7167	-0.403771
26.7333	-0.10043				26.7333	0.341914				26.7333	-0.43446
26.75	-0.079328				26.75	0.309048				26.75	-0.445179
26.7667	-0.13832				26.7667	0.288574				26.7667	-0.445639
26.7833	-0.24232				26.7833	0.256294				26.7833	-0.443923
26.8	-0.30282				26.8	0.241305				26.8	-0.441662
26.8167	-0.255718				26.8167	0.224014				26.8167	-0.442499
26.8333	-0.179309				26.8333	0.211621				26.8333	-0.446644
26.85	-0.120652				26.85	0.197553				26.85	-0.449993
26.8667	-0.204974				26.8667	0.184491				26.8667	-0.450956
26.8833	-0.257602				26.8833	0.171679				26.8833	-0.452003
26.9	-0.281844				26.9	0.164352				26.9	-0.451752
26.9167	-0.218539				26.9167	0.160416				26.9167	-0.453343
26.9333	-0.144642				26.9333	0.154974				26.9333	-0.454976
26.95	-0.160887				26.95	0.148652				26.95	-0.457362
26.9667	-0.227039				26.9667	0.141618				26.9667	-0.459456
26.9833	-0.254504				26.9833	0.135589				26.9833	-0.461675
27	-0.267902				27	0.127927				27	-0.462805
27.0167	-0.260282				27.0167	0.12261				27.0167	-0.463601
27.0333	-0.222308				27.0333	0.119093				27.0333	-0.465359
27.05	-0.154774				27.05	0.11679				27.05	-0.467243
27.0667	-0.098671				27.0667	0.114236				27.0667	-0.469588
27.0833	-0.150923				27.0833	0.111096				27.0833	-0.470844
27.1	-0.16185				27.1	0.106784				27.1	-0.470969
27.1167	-0.153518				27.1167	0.10222				27.1167	-0.470969
27.1333	-0.245795				27.1333	0.099164				27.1333	-0.470593
27.15	-0.215567				27.15	0.094181				27.15	-0.471137
27.1667	-0.250527				27.1667	0.089869				27.1667	-0.473314
27.1833	-0.277113				27.1833	0.087064				27.1833	-0.475868
27.2	-0.27996				27.2	0.086645				27.2	-0.477333
27.2167	-0.177676				27.2167	0.085557				27.2167	-0.478966
27.2333	-0.212092				27.2333	0.083882				27.2333	-0.479804
27.25	-0.295953				27.25	0.081495				27.25	-0.479887
27.2667	-0.295451				27.2667	0.08116				27.2667	-0.479804
27.2833	-0.285151				27.2833	0.085598				27.2833	-0.48018
27.3	-0.191786				27.3	0.087064				27.3	-0.481813
27.3167	-0.211966				27.3167	0.085975				27.3167	-0.483907
27.3333	-0.219795				27.3333	0.088445				27.3333	-0.484618
27.35	-0.234449				27.35	0.093511				27.35	-0.484911
27.3667	-0.245586				27.3667	0.096526				27.3667	-0.486293
27.3833	-0.310523				27.3833	0.102429				27.3833	-0.488093
27.4	-0.308346				27.4	0.103937				27.4	-0.488847
27.4167	-0.266185				27.4167	0.102387				27.4167	-0.48868
27.4333	-0.266562				27.4333	0.101969				27.4333	-0.488261
27.45	-0.238971				27.45	0.10335				27.45	-0.4878
27.4667	-0.222182				27.4667	0.10289				27.4667	-0.488093
27.4833	-0.214436				27.4833	0.099415				27.4833	-0.488512
27.5	-0.21632				27.5	0.098159				27.5	-0.487423
27.5167	-0.215734				27.5167	0.096317				27.5167	-0.486795
27.5333	-0.215985				27.5333	0.091627				27.5333	-0.486335
27.55	-0.238552				27.55	0.087147				27.55	-0.487214
27.5667	-0.224527				27.5667	0.084719				27.5667	-0.488261
27.5833	-0.270707				27.5833	0.083714				27.5833	-0.488763
27.6	-0.269786				27.6	0.083547				27.6	-0.489433
27.6167	-0.143679				27.6167	0.082123				27.6167	-0.490229
27.6333	-0.148871				27.6333	0.080407				27.6333	-0.49115
27.65	-0.166958				27.65	0.078313				27.65	-0.491861
27.6667	-0.162981				27.6667	0.076639				27.6667	-0.492615
27.6833	-0.158794				27.6833	0.073792				27.6833	-0.492699
27.7	-0.249019				27.7	0.072996				27.7	-0.491736
27.7167	-0.27975				27.7167	0.072829				27.7167	-0.491024
27.7333	-0.236459				27.7333	0.072326				27.7333	-0.490689
27.75	-0.130324				27.75	0.071824				27.75	-0.49182
27.7667	-0.098588				27.7667	0.071866				27.7667	-0.493536
27.7833	-0.174913				27.7833	0.072075				27.7833	-0.494918
27.8	-0.306672				27.8	0.073247				27.8	-0.495923
27.8167	-0.325135				27.8167	0.073833				27.8167	-0.495713
27.8333	-0.208742				27.8333	0.075718				27.8333	-0.495755
27.85	-0.129696				27.85	0.077643				27.85	-0.495253
27.8667	-0.20108				27.8667	0.077853				27.8667	-0.495253
27.8833	-0.208993				27.8833	0.077476				27.8833	-0.493871
27.9	-0.236794				27.9	0.077811				27.9	-0.492531
27.9167	-0.261496				27.9167	0.078397				27.9167	-0.491987
27.9333	-0.275899				27.9333	0.079862				27.9333	-0.491233
27.95	-0.266353				27.95	0.081914				27.95	-0.489768
27.9667	-0.187766				27.9667	0.0807				27.9667	-0.488261
27.9833	-0.176671				27.9833	0.080532				27.9833	-0.488512
28	-0.156868				28	0.08003				28	-0.488805
28.0167	-0.269535				28.0167	0.081412				28.0167	-0.489056
28.0333	-0.27795				28.0333	0.08049				28.0333	-0.489266
28.05	-0.172401				28.05	0.079988				28.05	-0.490019
28.0667	-0.128816				28.0667	0.079695				28.0667	-0.490815
28.0833	-0.123457				28.0833	0.079821				28.0833	-0.490899
28.1	-0.170852				28.1	0.078523				28.1	-0.489936
28.1167	-0.252871				28.1167	0.077183				28.1167	-0.489768
28.1333	-0.215274				28.1333	0.074755				28.1333	-0.490229
28.15	-0.283016				28.15	0.072159				28.15	-0.491401
28.1667	-0.366836				28.1667	0.071698				28.1667	-0.493452
28.1833	-0.292395				28.1833	0.070693				28.1833	-0.495085
28.2	-0.233947				28.2	0.069228				28.2	-0.49563
28.2167	-0.331541				28.2167	0.069019				28.2167	-0.49743
28.2333	-0.396269				28.2333	0.068139				28.2333	-0.499272
28.25	-0.335142				28.25	0.067721				28.25	-0.500528
28.2667	-0.255718				28.2667	0.067553				28.2667	-0.500905
28.2833	-0.210584				28.2833	0.067344				28.2833	-0.501491
28.3	-0.206146				28.3	0.066925				28.3	-0.501784
28.3167	-0.208072				28.3167	0.06592				28.3167	-0.500989
28.3333	-0.317013				28.3333	0.064371				28.3333	-0.499272
28.35	-0.341715				28.35	0.064246				28.35	-0.497681
28.3667	-0.255383				28.3667	0.063827				28.3667	-0.497388
28.3833	-0.225322				28.3833	0.063241				28.3833	-0.49676
28.4	-0.314166				28.4	0.063241				28.4	-0.496216
28.4167	-0.309393				28.4167	0.064581				28.4167	-0.494583
28.4333	-0.310272				28.4333	0.06345				28.4333	-0.49249
28.45	-0.311193				28.45	0.061734				28.45	-0.490438
28.4667	-0.308597				28.4667	0.060268				28.4667	-0.48399
28.4833	-0.322037				28.4833	0.05985				28.4833	-0.479092
28.5	-0.325345				28.5	0.061608				28.5	-0.476245
28.5167	-0.343055				28.5167	0.058342				28.5167	-0.478841
28.5333	-0.278327				28.5333	0.061734				28.5333	-0.496844
28.55	-0.172359				28.55	0.079276				28.55	-0.516229
28.5667	-0.126555				28.5667	0.345138				28.5667	-0.851173
28.5833	-0.12823				28.5833	1.57497				28.5833	-1.7538
28.6	-0.031515				28.6	3.85581				28.6	-3.25925
28.6167	0.226643				28.6167	6.66842				28.6167	-5.09462
28.6333	0.593197				28.6333	9.55132				28.6333	-6.97156
28.65	0.924415				28.65	12.1973				28.65	-8.63129
28.6667	1.08536				28.6667	14.3096				28.6667	-9.58517
28.6833	1.15557				28.6833	15.3704				28.6833	-9.46719
28.7	1.22218				28.7	15.3532				28.7	-8.39909
28.7167	1.15272				28.7167	14.5659				28.7167	-6.80447
28.7333	0.957282				28.7333	13.3322				28.7333	-5.06845
28.75	0.802412				28.75	11.946				28.75	-3.51084
28.7667	0.753552				28.7667	10.5527				28.7667	-2.26983
28.7833	0.602283				28.7833	9.21282				28.7833	-1.40936
28.8	0.447999				28.8	7.99032				28.8	-0.868339
28.8167	0.207091				28.8167	6.88722				28.8167	-0.591842
28.8333	0.181174				28.8333	5.913				28.8333	-0.493746
28.85	0.09388				28.85	5.05479				28.85	-0.49563
28.8667	0.073867				28.8667	4.34278				28.8667	-0.520876
28.8833	0.025216				28.8833	3.72841				28.8833	-0.553282
28.9	0.008888				28.9	3.24378				28.9	-0.593224
28.9167	-0.042024				28.9167	2.82653				28.9167	-0.600844
28.9333	-0.07242				28.9333	2.4802				28.9333	-0.598834
28.95	-0.09147				28.95	2.18967				28.95	-0.582673
28.9667	-0.062665				28.9667	1.93554				28.9667	-0.54943
28.9833	-0.0751				28.9833	1.70744				28.9833	-0.512921
29	-0.096201				29	1.52046				29	-0.476412
29.0167	-0.11253				29.0167	1.33176				29.0167	-0.450077
29.0333	-0.121489				29.0333	1.17337				29.0333	-0.437768
29.05	-0.123625				29.05	1.03542				29.05	-0.433916
29.0667	-0.132249				29.0667	0.917892				29.0667	-0.435884
29.0833	-0.140079				29.0833	0.819377				29.0833	-0.438773
29.1	-0.141837				29.1	0.711776				29.1	-0.445514
29.1167	-0.147154				29.1167	0.641605				29.1167	-0.447356
29.1333	-0.151886				29.1333	0.57738				29.1333	-0.454306
29.15	-0.158501				29.15	0.512526				29.15	-0.461591
29.1667	-0.166497				29.1667	0.466848				29.1667	-0.47143
29.1833	-0.170642				29.1833	0.403544				29.1833	-0.480892
29.2	-0.176881				29.2	0.364523				29.2	-0.488805
29.2167	-0.184668				29.2167	0.325				29.2167	-0.492155
29.2333	-0.189316				29.2333	0.290082				29.2333	-0.492992
29.25	-0.198108				29.25	0.264291				29.25	-0.49496
29.2667	-0.20577				29.2667	0.251396				29.2667	-0.497849
29.2833	-0.210584				29.2833	0.236407				29.2833	-0.500821
29.3	-0.212678				29.3	0.218655				29.3	-0.505092
29.3167	-0.210919				29.3167	0.202661				29.3167	-0.508609
29.3333	-0.211087				29.3333	0.192111				29.3333	-0.509027
29.35	-0.210208				29.35	0.183611				29.35	-0.507646
29.3667	-0.21339				29.3667	0.173814				29.3667	-0.507813
29.3833	-0.215609				29.3833	0.166487				29.3833	-0.507311
29.4	-0.214813				29.4	0.160123				29.4	-0.506892
29.4167	-0.212678				29.4167	0.154262				29.4167	-0.506725
29.4333	-0.213976				29.4333	0.151457				29.4333	-0.507018
29.45	-0.21452				29.45	0.147186				29.45	-0.506725
29.4667	-0.213097				29.4667	0.142623				29.4667	-0.507227
29.4833	-0.21205				29.4833	0.137222				29.4833	-0.508316
29.5	-0.211045				29.5	0.132239				29.5	-0.509655
29.5167	-0.209705				29.5167	0.128094				29.5167	-0.511079
29.5333	-0.210543				29.5333	0.123154				29.5333	-0.511958
29.55	-0.212971				29.55	0.118925				29.55	-0.512251
29.5667	-0.21586				29.5667	0.116623				29.5667	-0.512586
29.5833	-0.218874				29.5833	0.11411				29.5833	-0.515601
29.6	-0.21833				29.6	0.11164				29.6	-0.517024
29.6167	-0.218581				29.6167	0.110384				29.6167	-0.517652
29.6333	-0.217451				29.6333	0.109338				29.6333	-0.518029
29.65	-0.216404				29.65	0.106909				29.65	-0.518824
29.6667	-0.217744				29.6667	0.104439				29.6667	-0.520499
29.6833	-0.217283				29.6833	0.101424				29.6833	-0.522006
29.7	-0.219754				29.7	0.099834				29.7	-0.524016
29.7167	-0.22327				29.7167	0.096777				29.7167	-0.52657
29.7333	-0.223689				29.7333	0.094935				29.7333	-0.52837
29.75	-0.22461				29.75	0.093846				29.75	-0.528203
29.7667	-0.228002				29.7667	0.093553				29.7667	-0.529375
29.7833	-0.22842				29.7833	0.093428				29.7833	-0.528957
29.8	-0.230053				29.8	0.094014				29.8	-0.526528
29.8167	-0.232775				29.8167	0.094977				29.8167	-0.524435
29.8333	-0.234575				29.8333	0.094851				29.8333	-0.523514
29.85	-0.238804				29.85	0.095228				29.85	-0.522844
29.8667	-0.243367				29.8667	0.095563				29.8667	-0.521462
29.8833	-0.250778				29.8833	0.096191				29.8833	-0.520081
29.9	-0.25576				29.9	0.096065				29.9	-0.519704
29.9167	-0.261328				29.9167	0.09527				29.9167	-0.518531
29.9333	-0.267818				29.9333	0.0946				29.9333	-0.517359
29.95	-0.268823				29.95	0.094516				29.95	-0.517192
29.9667	-0.267609				29.9667	0.094977				29.9667	-0.518029
29.9833	-0.264678				29.9833	0.09527				29.9833	-0.517108
30	-0.26585				30	0.095144				30	-0.516354
30.0167	-0.269032				30.0167	0.095186				30.0167	-0.516731
30.0333	-0.269367				30.0333	0.095982				30.0333	-0.516899
30.05	-0.265557				30.05	0.096819				30.05	-0.51648
30.0667	-0.258356				30.0667	0.098954				30.0667	-0.516396
30.0833	-0.250527				30.0833	0.099834				30.0833	-0.516899
30.1	-0.234533				30.1	0.099457				30.1	-0.518155
30.1167	-0.221596				30.1167	0.099708				30.1167	-0.518866
30.1333	-0.214813				30.1333	0.099666				30.1333	-0.52029
30.15	-0.208742				30.15	0.099834				30.15	-0.521713
30.1667	-0.203467				30.1667	0.099164				30.1667	-0.522886
30.1833	-0.196936				30.1833	0.099499				30.1833	-0.523262
30.2	-0.191869				30.2	0.099834				30.2	-0.523765
30.2167	-0.189316				30.2167	0.102011				30.2167	-0.523221
30.2333	-0.182198				30.2333	0.101759				30.2333	-0.522048
30.25	-0.177551				30.25	0.102304				30.25	-0.521002
30.2667	-0.172233				30.2667	0.101299				30.2667	-0.520499
30.2833	-0.167795				30.2833	0.10021				30.2833	-0.520248
30.3	-0.16072				30.3	0.097489				30.3	-0.519411
30.3167	-0.196349				30.3167	0.096191				30.3167	-0.519871
30.3333	-0.286156				30.3333	0.096065				30.3333	-0.520625
30.35	-0.222642				30.35	0.094307				30.35	-0.520918
30.3667	-0.138069				30.3667	0.091586				30.3667	-0.521211
30.3833	-0.21071				30.3833	0.090539				30.3833	-0.520792
30.4	-0.247219				30.4	0.086226				30.4	-0.520457
30.4167	-0.237045				30.4167	0.084594				30.4167	-0.519536
30.4333	-0.239976				30.4333	0.082542				30.4333	-0.519159
30.45	-0.236417				30.45	0.079904				30.45	-0.518741
30.4667	-0.237003				30.4667	0.07756				30.4667	-0.517736
30.4833	-0.230514				30.4833	0.072494				30.4833	-0.517233
30.5	-0.236166				30.5	0.070191				30.5	-0.517945
30.5167	-0.249061				30.5167	0.068558				30.5167	-0.517903
30.5333	-0.168884				30.5333	0.069479				30.5333	-0.518238
30.55	-0.11994				30.55	0.069647				30.55	-0.519494
30.5667	-0.156784				30.5667	0.068474				30.5667	-0.521043
30.5833	-0.231184				30.5833	0.067176				30.5833	-0.522593
30.6	-0.260868				30.6	0.066758				30.6	-0.524435
30.6167	-0.258147				30.6167	0.067763				30.6167	-0.526235
30.6333	-0.265473				30.6333	0.065251				30.6333	-0.528035
30.65	-0.282556				30.65	0.064162				30.65	-0.528245
30.6667	-0.191032				30.6667	0.063785				30.6667	-0.528412
30.6833	-0.14862				30.6833	0.063366				30.6833	-0.528538
30.7	-0.162436				30.7	0.06232				30.7	-0.528663
30.7167	-0.20577				30.7167	0.062445				30.7167	-0.528915
30.7333	-0.301229				30.7333	0.064204				30.7333	-0.529459
30.75	-0.339705				30.75	0.064999				30.75	-0.530548
30.7667	-0.290259				30.7667	0.065041				30.7667	-0.531678
30.7833	-0.142633				30.7833	0.064874				30.7833	-0.533018
30.8	-0.110311				30.8	0.066842				30.8	-0.534064
30.8167	-0.176797				30.8167	0.067972				30.8167	-0.534148
30.8333	-0.277824				30.8333	0.069605				30.8333	-0.534399
30.85	-0.217828				30.85	0.070861				30.85	-0.535404
30.8667	-0.159254				30.8667	0.068056				30.8667	-0.535362
30.8833	-0.150462				30.8833	0.068433				30.8833	-0.534944
30.9	-0.176085				30.9	0.0704				30.9	-0.534734
30.9167	-0.238971				30.9167	0.073247				30.9167	-0.533101
30.9333	-0.233403				30.9333	0.07555				30.9333	-0.532976
30.95	-0.257351				30.95	0.080407				30.95	-0.533185
30.9667	-0.266269				30.9667	0.080909				30.9667	-0.53419
30.9833	-0.273135				30.9833	0.082249				30.9833	-0.533143
31	-0.287329				31	0.085891				31	-0.532725
31.0167	-0.211129				31.0167	0.092632				31.0167	-0.53285
31.0333	-0.136059				31.0333	0.095186				31.0333	-0.51514
31.05	-0.180146				31.05	0.089576				31.05	-0.561362
31.0667	-0.263213				31.0667	0.295525				31.0667	-0.919794
31.0833	-0.183328				31.0833	1.31233				31.0833	-1.91877
31.1	0.0652				31.1	3.23436				31.1	-3.5826
31.1167	0.331522				31.1167	5.65279				31.1167	-5.63003
31.1333	0.507326				31.1333	8.15683				31.1333	-7.76802
31.15	0.800277				31.15	10.4682				31.15	-9.64756
31.1667	0.909175				31.1667	12.3362				31.1667	-10.8209
31.1833	1.01004				31.1833	13.3426				31.1833	-10.8611
31.2	1.10235				31.2	13.3939				31.2	-9.87842
31.2167	0.97562				31.2167	12.7667				31.2167	-8.27437
31.2333	0.890251				31.2333	11.7514				31.2333	-6.48497
31.25	0.704231				31.25	10.5791				31.25	-4.83043
31.2667	0.498576				31.2667	9.36958				31.2667	-3.46822
31.2833	0.401526				31.2833	8.21415				31.2833	-2.4553
31.3	0.379001				31.3	7.15007				31.3	-1.78081
31.3167	0.320218				31.3167	6.20264				31.3167	-1.36343
31.3333	0.186534				31.3333	5.33572				31.3333	-1.15112
31.35	0.072485				31.35	4.55379				31.35	-1.05247
31.3667	-0.013679				31.3667	3.91514				31.3667	-1.023
31.3833	-0.031013				31.3833	3.37492				31.3833	-1.0055
31.4	-0.040559				31.4	2.91696				31.4	-0.985611
31.4167	-0.15557				31.4167	2.53588				31.4167	-0.962918
31.4333	-0.148034				31.4333	2.23602				31.4333	-0.917408
31.45	-0.09976				31.45	1.95417				31.45	-0.866622
31.4667	-0.176588				31.4667	1.74365				31.4667	-0.812905
31.4833	-0.221135				31.4833	1.55487				31.4833	-0.759607
31.5	-0.186594				31.5	1.37509				31.5	-0.728667
31.5167	-0.198861				31.5167	1.21176				31.5167	-0.67181
31.5333	-0.224568				31.5333	1.09361				31.5333	-0.638316
31.55	-0.208156				31.55	0.985719				31.55	-0.622155
31.5667	-0.199657				31.5667	0.876359				31.5667	-0.609762
31.5833	-0.232356				31.5833	0.770266				31.5833	-0.605533
31.6	-0.19053				31.6	0.679035				31.6	-0.600048
31.6167	-0.063753				31.6167	0.607316				31.6167	-0.595694
31.6333	-0.077277				31.6333	0.556572				31.6333	-0.591298
31.65	-0.148117				31.65	0.514829				31.65	-0.588325
31.6667	-0.155779				31.6667	0.482549				31.6667	-0.586316
31.6833	-0.162478				31.6833	0.445496				31.6833	-0.584892
31.7	-0.176002				31.7	0.40727				31.7	-0.583929
31.7167	-0.151634				31.7167	0.367035				31.7167	-0.581166
31.7333	-0.089753				31.7333	0.326214				31.7333	-0.578612
31.75	-0.037167				31.75	0.292678				31.75	-0.576854
31.7667	-0.133464				31.7667	0.274967				31.7667	-0.574969
31.7833	-0.244079				31.7833	0.261611				31.7833	-0.572792
31.8	-0.260617				31.8	0.239338				31.8	-0.571913
31.8167	-0.141586				31.8167	0.220288				31.8167	-0.571788
31.8333	-0.131831				31.8333	0.203624				31.8333	-0.570825
31.85	-0.262208				31.85	0.175028				31.85	-0.570029
31.8667	-0.321032				31.8667	0.154053				31.8667	-0.569568
31.8833	-0.253541				31.8833	0.152252				31.8833	-0.570197
31.9	-0.188059				31.9	0.154513				31.9	-0.570448
31.9167	-0.174117				31.9167	0.15108				31.9167	-0.570029
31.9333	-0.282262				31.9333	0.145763				31.9333	-0.568899
31.95	-0.36805				31.95	0.142204				31.95	-0.567391
31.9667	-0.376047				31.9667	0.138143				31.9667	-0.566093
31.9833	-0.350089				31.9833	0.13471				31.9833	-0.562702
32	-0.301187				32	0.130816				32	-0.560441
32.0167	-0.258272				32.0167	0.127676				32.0167	-0.558934
32.0333	-0.306839				32.0333	0.125499				32.0333	-0.557678
32.05	-0.237338				32.05	0.12374				32.05	-0.554496
32.0667	-0.128272				32.0667	0.122233				32.0667	-0.552612
32.0833	-0.155737				32.0833	0.11947				32.0833	-0.55056
32.1	-0.16767				32.1	0.116664				32.1	-0.547211
32.1167	-0.165786				32.1167	0.113064				32.1167	-0.544071
32.1333	-0.167419				32.1333	0.111054				32.1333	-0.54068
32.15	-0.219754				32.15	0.111012				32.15	-0.538461
32.1667	-0.222684				32.1667	0.111431				32.1667	-0.538921
32.1833	-0.237296				32.1833	0.110887				32.1833	-0.537749
32.2	-0.262626				32.2	0.110259				32.2	-0.535362
32.2167	-0.207109				32.2167	0.110133				32.2167	-0.532264
32.2333	-0.31157				32.2333	0.109338				32.2333	-0.530422
32.25	-0.339245				32.25	0.109044				32.25	-0.528245
32.2667	-0.330369				32.2667	0.108249				32.2667	-0.527072
32.2833	-0.338826				32.2833	0.107621				32.2833	-0.527533
32.3	-0.243535				32.3	0.107747				32.3	-0.527575
32.3167	-0.254923				32.3167	0.107537				32.3167	-0.527659
32.3333	-0.320655				32.3333	0.106909				32.3333	-0.530129
32.35	-0.352726				32.35	0.106449				32.35	-0.533981
32.3667	-0.319902				32.3667	0.106449				32.3667	-0.537414
32.3833	-0.254965				32.3833	0.105737				32.3833	-0.539758
32.4	-0.204262				32.4	0.105318				32.4	-0.542229
32.4167	-0.210333				32.4167	0.103099				32.4167	-0.544825
32.4333	-0.199824				32.4333	0.101299				32.4333	-0.545787
32.45	-0.163567				32.45	0.101048				32.45	-0.54675
32.4667	-0.168842				32.4667	0.100252				32.4667	-0.547211
32.4833	-0.271167				32.4833	0.099205				32.4833	-0.548509
32.5	-0.339161				32.5	0.097531				32.5	-0.548341
32.5167	-0.308639				32.5167	0.095898				32.5167	-0.548048
32.5333	-0.259696				32.5333	0.094098				32.5333	-0.548467
32.55	-0.17663				32.55	0.093218				32.55	-0.549849
32.5667	-0.220591				32.5667	0.093846				32.5667	-0.551063
32.5833	-0.294739				32.5833	0.094307				32.5833	-0.551523
32.6	-0.316971				32.6	0.093302				32.6	-0.550602
32.6167	-0.326475				32.6167	0.093135				32.6167	-0.550225
32.6333	-0.335393				32.6333	0.092716				32.6333	-0.548844
32.65	-0.326726				32.65	0.09213				32.65	-0.547211
32.6667	-0.325931				32.6667	0.091837				32.6667	-0.545411
32.6833	-0.331039				32.6833	0.09079				32.6833	-0.544908
32.7	-0.353857				32.7	0.089618				32.7	-0.544992
32.7167	-0.318269				32.7167	0.088404				32.7167	-0.545411
32.7333	-0.257142				32.7333	0.087692				32.7333	-0.545536
32.75	-0.188353				32.75	0.087189				32.75	-0.545913
32.7667	-0.117512				32.7667	0.087022				32.7667	-0.546457
32.7833	-0.121866				32.7833	0.085891				32.7833	-0.547002
32.8	-0.173238				32.8	0.084845				32.8	-0.547337
32.8167	-0.26137				32.8167	0.084091				32.8167	-0.548132
32.8333	-0.376717				32.8333	0.083254				32.8333	-0.548216
32.85	-0.422813				32.85	0.082333				32.85	-0.548718
32.8667	-0.404308				32.8667	0.080449				32.8667	-0.551188
32.8833	-0.377052				32.8833	0.079151				32.8833	-0.551272
32.9	-0.343808				32.9	0.078188				32.9	-0.551523
32.9167	-0.281634				32.9167	0.076806				32.9167	-0.552863
32.9333	-0.208282				32.9333	0.076346				32.9333	-0.554077
32.95	-0.255676				32.95	0.075341				32.95	-0.55525
32.9667	-0.211924				32.9667	0.074001				32.9667	-0.557552
32.9833	-0.278871				32.9833	0.07308				32.9833	-0.558432
33	-0.344771				33	0.072494				33	-0.558683
33.0167	-0.289464				33.0167	0.072954				33.0167	-0.558306
33.0333	-0.170852				33.0333	0.073624				33.0333	-0.557259
33.05	-0.140539				33.05	0.073875				33.05	-0.55638
33.0667	-0.233151				33.0667	0.073415				33.0667	-0.55592
33.0833	-0.296539				33.0833	0.07375				33.0833	-0.555961
33.1	-0.338868				33.1	0.073959				33.1	-0.556422
33.1167	-0.309267				33.1167	0.073875				33.1167	-0.556589
33.1333	-0.257477				33.1333	0.073708				33.1333	-0.556715
33.15	-0.270079				33.15	0.073499				33.15	-0.556045
33.1667	-0.271209				33.1667	0.072703				33.1667	-0.555752
33.1833	-0.279541				33.1833	0.073247				33.1833	-0.556087
33.2	-0.230974				33.2	0.073205				33.2	-0.556631
33.2167	-0.222642				33.2167	0.07354				33.2167	-0.557678
33.2333	-0.290217				33.2333	0.074587				33.2333	-0.557804
33.25	-0.315254				33.25	0.075801				33.25	-0.557469
33.2667	-0.347535				33.2667	0.076597				33.2667	-0.557678
33.2833	-0.333886				33.2833	0.077434				33.2833	-0.557845
33.3	-0.322205				33.3	0.078104				33.3	-0.557636
33.3167	-0.288333				33.3167	0.078439				33.3167	-0.557134
33.3333	-0.205518				33.3333	0.078774				33.3333	-0.557762
33.35	-0.128607				33.35	0.078397				33.35	-0.559436
[truncated: 10 more rows]
