# Supplementary material for: Structural basis of metabolite transport by the chloroplast outer envelope channel OEP21
Source: Nat Struct Mol Biol. 2023 May 8;30(6):761–9. doi: 10.1038/s41594-023-00984-y (PMC10279527; doi:10.1038/s41594-023-00984-y)
Supplement: Source Data Extended Data Fig. 10 — Source data for Extended Data Fig. 10 [file 41594_2023_984_MOESM16_ESM.xlsx]

## Sheet: ED.Fig.10a
Extended Data Fig. 10a
		Relative GAP content (% of mean Control)
					Mean
	Control	100.371	101.336	98.2932	100
WT	0.05uM	95.842	96.783	94.3089	95.6446
	0.5uM	63.4749	62.1071	61.7237	62.4352
	5uM	38.9576	39.1951	37.9502	38.701
ΔL5	0.05uM	91.994	91.7679	89.9235	91.2285
	0.5uM	57.6028	57.0631	56.114	56.9266
	5uM	34.5456	33.6918	33.4924	33.91
		Relative ATP content (% of mean Control)
					Mean
	Control	104.323	102.381	93.2967	100
WT	0.05uM	79.4095	81.7751	80.041	80.4085
	0.5uM	44.1145	45.2954	40.7636	43.3912
	5uM	26.0471	25.5735	25.0559	25.5589
ΔL5	0.05uM	75.5784	79.9212	75.2479	76.9159
	0.5uM	39.252	40.1436	37.0566	38.8174
	5uM	19.2857	19.8614	20.193	19.78

## Sheet: ED.Fig.10b
Extended Data Fig. 10b
		Relative GAP content (% of mean Control)
					Mean
-ATP	Control	-	100.278	99.7224	100
	0.05uM	96.068	98.9878	97.2191	97.425
	0.5uM	75.8847	78.4675	75.9016	76.7513
	5uM	60.9622	63.3829	60.6784	61.6745
+ATP	Control	99.5623	101.161	99.2767	100
	0.05uM	92.2969	91.7663	90.082	91.3817
	0.5uM	65.9749	64.7292	62.2843	64.3295
	5uM	55.6169	55.6194	52.3754	54.5372

## Sheet: ED.Fig.10c
Extended Data Fig. 10c
		Relative GAP content (% of mean Control)
					Mean
0.05M	Control	99.8217	100.3	99.8786	100
	WT	36.4543	38.2793	39.8591	38.1976
0.25M	Control	99.0561	100.321	100.623	100
	WT	46.9248	46.8194	44.8137	46.186
1M	Control	99.9241	99.9201	100.156	100
	WT	61.7076	59.2338	58.5162	59.8192

## Sheet: ED.Fig.10f
Extended Data Fig. 10f
	Time (seconds)	Relative Fluorescence
		Empty Lip.	OEP21 Lip. (5μM)	OEP21 Lip. (25μM)	OEP21 Lip. (50μM)
	0	1.15949	1.03959	1.1578	1.28527
	10	1.08396	1.01192	1.11186	1.21976
	20	1.03774	1.00012	1.089	1.18949
	30	1.01102	0.98739	1.0746	1.17188
	40	0.98473	0.97912	1.05974	1.15176
	50	0.96588	0.97154	1.04317	1.13827
	60	0.95097	0.9638	1.03131	1.12182
	70	0.9365	0.95309	1.02189	1.10715
	80	0.92392	0.94379	1.0096	1.09407
	90	0.91276	0.93739	1.00242	1.08342
	100	0.90101	0.9276	0.99371	1.07287
	110	0.8945	0.92645	0.98344	1.06575
	120	0.88503	0.92035	0.97551	1.0581
	130	0.88063	0.91297	0.96728	1.04704
	140	0.87241	0.9026	0.95764	1.03396
	150	0.86709	0.89835	0.94758	1.02508
	160	0.85952	0.88971	0.94163	1.01872
	170	0.85055	0.87886	0.93531	1.00987
	180	0.8455	0.86769	0.92354	0.99684
	190	0.83615	0.86156	0.91253	0.98936
	200	0.82731	0.8539	0.9071	0.98048
Val. ->	210	0.0186	0.16415	0.31364	0.5639
	220	0.01728	0.09082	0.20699	0.402
	230	0.01659	0.06462	0.15753	0.31504
	240	0.01643	0.05501	0.13393	0.26838
	250	0.01616	0.05067	0.11905	0.24207
	260	0.01638	0.04826	0.11217	0.22689
	270	0.01615	0.04724	0.10923	0.21917
	280	0.01601	0.0477	0.10927	0.21785
	290	0.0159	0.0468	0.11088	0.22004
	300	0.01604	0.04738	0.1109	0.22124
	310	0.01611	0.0472	0.11486	0.22578
	320	0.01636	0.04782	0.11697	0.23185
	330	0.01615	0.04828	0.1203	0.23879
	340	0.01629	0.04919	0.12347	0.24462
	350	0.01614	0.05016	0.1292	0.25117
	360	0.01601	0.05059	0.13362	0.25856
	370	0.01588	0.05134	0.13874	0.26382
	380	0.01621	0.05325	0.14433	0.27015
	390	0.01632	0.05422	0.1479	0.27695
	400	0.0167	0.05472	0.1532	0.28398
	410	0.0163	0.05648	0.16026	0.28984
	420	0.01619	0.058	0.1654	0.29708
	430	0.01631	0.05754	0.17122	0.30362
	440	0.01658	0.05975	0.17813	0.31021
	450	0.01646	0.06116	0.18417	0.31567
	460	0.01624	0.0623	0.19173	0.31969
	470	0.01648	0.06422	0.19683	0.32605
	480	0.01611	0.06625	0.20364	0.33317
	490	0.0162	0.06676	0.20852	0.33417
	500	0.01628	0.06837	0.2165	0.34058
	510	0.01625	0.0712	0.22424	0.34481
	520	0.0163	0.0722	0.23157	0.34812
	530	0.01677	0.0735	0.23808	0.35319
	540	0.01675	0.07664	0.24591	0.35421
	550	0.01638	0.07785	0.25124	0.35807
	560	0.01662	0.08067	0.25706	0.35892
	570	0.01646	0.08209	0.26503	0.36322
	580	0.01663	0.0841	0.27044	0.3655
	590	0.01641	0.08712	0.27864	0.36662
	600	0.01681	0.08993	0.2838	0.3736
	610	0.01684	0.09228	0.29175	0.37204
	620	0.017	0.09386	0.29438	0.37398
	630	0.01697	0.09707	0.29931	0.37458
	640	0.01669	0.09952	0.31043	0.37721
	650	0.01666	0.09965	0.31581	0.37883
	660	0.01711	0.10471	0.32038	0.37745
	670	0.01759	0.10721	0.32425	0.37945
	680	0.01715	0.10839	0.32721	0.37729
	690	0.01684	0.11151	0.33462	0.37983
	700	0.01731	0.11459	0.33568	0.37879
	710	0.01722	0.1176	0.34214	0.37953
	720	0.01724	0.11967	0.34623	0.38121
	730	0.01764	0.12371	0.34795	0.38292
	740	0.0174	0.12623	0.35322	0.38575
	750	0.01754	0.12934	0.3553	0.38564
	760	0.01763	0.13161	0.35784	0.39238
	770	0.01747	0.13721	0.36389	0.39506
	780	0.0176	0.13901	0.36791	0.39369
	790	0.01795	0.14264	0.37185	0.39213
	800	0.01748	0.14669	0.37872	0.38808
	810	0.01778	0.14941	0.38022	0.38385
	820	0.0179	0.15343	0.38362	0.38212
	830	0.01772	0.15876	0.3861	0.3832
	840	0.01831	0.16119	0.39107	0.38292
	850	0.01804	0.16456	0.39312	0.384
	860	0.01795	0.17043	0.39754	0.3863
	870	0.01776	0.17276	0.39867	0.38627
	880	0.0182	0.17826	0.3997	0.38756
	890	0.0181	0.18284	0.40042	0.39003
	900	0.01817	0.18698	0.40252	0.39034
	910	0.01828	0.1929	0.40624	0.39302
	920	0.01846	0.19794	0.41263	0.39492
	930	0.01811	0.20168	0.41545	0.3939
	940	0.01839	0.20662	0.41373	0.39793
	950	0.01854	0.21254	0.42008	0.40128
	960	0.0181	0.21986	0.41851	0.40069
	970	0.01861	0.22399	0.41823	0.40496
	980	0.01919	0.2285	0.42352	0.40582
	990	0.01868	0.23376	0.4203	0.40791
	1000	0.01848	0.23839	0.42438	0.40958
	1010	0.01904	0.24258	0.42742	0.41399
	1020	0.01923	0.24998	0.42614	0.4237
	1030	0.01952	0.25602	0.4301	0.42152
	1040	0.01924	0.26185	0.42706	0.42961
	1050	0.01949	0.26532	0.42548	0.43441
	1060	0.01953	0.27243	0.43248	0.43295
	1070	0.02019	0.27526	0.4304	0.4349
	1080	0.02063	0.27879	0.42579	0.43919
	1090	0.02023	0.28399	0.42721	0.43993
	1100	0.02083	0.28805	0.42349	0.44354
	1110	0.02045	0.29485	0.42178	0.44718
	1120	0.02111	0.29888	0.42882	0.45315
	1130	0.02166	0.30323	0.42653	0.45569
	1140	0.02083	0.31086	0.42917	0.45886
	1150	0.02134	0.31492	0.42988	0.46906
	1160	0.02134	0.32101	0.434	0.47397
	1170	0.02191	0.32818	0.43559	0.47499
	1180	0.02182	0.33082	0.43673	0.48167
	1190	0.02193	0.33681	0.43453	0.48175
	1200	0.02204	0.34414	0.44434	0.48607
	1210	0.02173	0.34783	0.44892	0.49149
	1220	0.02171	0.35466	0.44661	0.49109
	1230	0.02218	0.36088	0.44102	0.49402
	1240	0.0226	0.36729	0.44146	0.49999
	1250	0.02249	0.37413	0.44132	0.49808
	1260	0.0229	0.37678	0.44004	0.50207
	1270	0.02289	0.38481	0.44671	0.50033
	1280	0.02304	0.3859	0.44867	0.5056
	1290	0.02373	0.39467	0.45323	0.5142
	1300	0.02356	0.40194	0.45944	0.51492
	1310	0.02328	0.40906	0.45627	0.5095
	1320	0.02435	0.41707	0.45896	0.51395
	1330	0.02437	0.42628	0.46622	0.51212
	1340	0.02411	0.42913	0.46132	0.51588
	1350	0.02449	0.43723	0.46619	0.52224
	1360	0.0247	0.44341	0.46934	0.52003
	1370	0.02461	0.44937	0.46541	0.52165
	1380	0.02521	0.45543	0.4745	0.52097
	1390	0.02473	0.46241	0.4761	0.52881
	1400	0.02528	0.47632	0.46998	0.53043
	1410	0.0257	0.48604	0.4718	0.53475
	1420	0.02505	0.48709	0.47864	0.54576
	1430	0.02577	0.48948	0.4777	0.54453
	1440	0.02587	0.48958	0.47993	0.54632
	1450	0.02576	0.48628	0.48155	0.55628
	1460	0.02632	0.49121	0.48355	0.5587
	1470	0.02629	0.49026	0.48722	0.56469
	1480	0.02676	0.491	0.49507	0.57439
	1490	0.02704	0.49773	0.50988	0.57589
	1500	0.02747	0.49752	0.51523	0.57921
	1510	0.02738	0.50244	0.51142	0.58488
	1520	0.02774	0.50879	0.51071	0.58456
	1530	0.02732	0.51446	0.50763	0.59629
	1540	0.02767	0.51964	0.5084	0.59715
	1550	0.02841	0.53114	0.50598	0.5965
	1560	0.02828	0.53746	0.50191	0.60546
	1570	0.02828	0.53948	0.50234	0.60641
	1580	0.02917	0.54034	0.50436	0.61126
	1590	0.02916	0.54476	0.50153	0.61417
	1600	0.02876	0.54726	0.50289	0.62066
	1610	0.02876	0.54434	0.50179	0.63114
	1620	0.02908	0.55064	0.50151	0.63161
	1630	0.0297	0.55011	0.50154	0.63471
	1640	0.03011	0.55876	0.50038	0.63949
	1650	0.03022	0.56085	0.50337	0.63155
	1660	0.03088	0.56028	0.50539	0.63128
	1670	0.03031	0.58137	0.50451	0.63467
	1680	0.03043	0.59645	0.50537	0.63303
	1690	0.03058	0.59752	0.50632	0.63613
	1700	0.03143	0.60193	0.50557	0.63896
	1710	0.03088	0.58987	0.51221	0.63629
	1720	0.03113	0.58748	0.51081	0.6325
	1730	0.03176	0.5896	0.50992	0.63057
	1740	0.03136	0.58727	0.52	0.62945
	1750	0.03232	0.58286	0.52176	0.63155
	1760	0.03233	0.57816	0.52002	0.63009
	1770	0.03295	0.58415	0.52694	0.62573
	1780	0.03243	0.58279	0.53176	0.63002
	1790	0.03347	0.58395	0.52786	0.63334
	1800	0.03359	0.59644	0.53262	0.63646
	1810	0.03406	0.59635	0.53423	0.63774
	1820	0.03427	0.59948	0.53626	0.63809
	1830	0.03435	0.60464	0.54557	0.64007
	1840	0.03436	0.60155	0.54385	0.64132
	1850	0.03501	0.60371	0.54495	0.64495
	1860	0.03525	0.60474	0.54702	0.64489
	1870	0.03538	0.60914	0.54836	0.64135
	1880	0.03591	0.60701	0.54909	0.64157
KCl ->	1890	0.86756	0.97867	0.99167	0.97893
	1900	0.92225	0.99346	1.00017	0.98856
	1910	0.9555	0.99978	1.00083	0.997
	1920	0.97531	1.00288	1	1.00351
	1930	0.98253	1	0.9986	1.00248
	1940	0.99286	0.99972	0.99928	1
	1950	0.99673	0.99852	0.99188	0.99518
	1960	0.99764	1.00091	0.98788	0.99569
	1970	0.9979	0.99412	0.98164	0.99018
	1980	1	0.99243	0.97789	0.98136
	1990	0.99962	0.9882	0.97835	0.97614
	2000	1.00064	0.98483	0.96752	0.9728
	2010	0.99985	0.97813	0.96429	0.96982
	2020	0.99441	0.97387	0.95839	0.9624

## Sheet: ED.Fig.10g
Extended Data Fig. 10g
	Time (seconds)	Relative Fluorescence
		Control Lip.-0'	Control Lip.-45'	Control Lip.-90'	OEP21 Lip.-0'	OEP21 Lip.-45'	OEP21 Lip.-90'
	0	1.15876	1.39524	1.5303	1.28723	1.71743	1.76668
	10	1.10635	1.3195	1.45488	1.24967	1.653	1.69752
	20	1.06309	1.27135	1.40044	1.22137	1.60675	1.64812
	30	1.03572	1.23086	1.35406	1.19537	1.57425	1.62164
	40	1.00925	1.20268	1.32272	1.16993	1.53581	1.58588
	50	0.99272	1.17969	1.29769	1.15679	1.51554	1.57166
	60	0.97926	1.16247	1.27651	1.14292	1.49954	1.55367
	70	0.97096	1.14936	1.26132	1.13274	1.48766	1.54089
	80	0.96534	1.14023	1.24298	1.12741	1.46996	1.53218
	90	0.96029	1.13068	1.23754	1.12137	1.45822	1.5164
	100	0.96352	1.12812	1.22946	1.11731	1.44741	1.51136
	110	0.95566	1.11667	1.21383	1.10962	1.43778	1.49766
	120	0.94996	1.10565	1.20642	1.10563	1.42445	1.49348
	130	0.94625	1.09419	1.19471	1.09892	1.40668	1.47334
	140	0.93746	1.08289	1.18186	1.08617	1.39407	1.45484
	150	0.93465	1.07526	1.16789	1.08502	1.38165	1.43712
	160	0.92507	1.05794	1.15322	1.07546	1.36801	1.41798
	170	0.92179	1.04496	1.14068	1.0708	1.35583	1.40718
	180	0.91092	1.03132	1.12561	1.06189	1.33437	1.38514
	190	0.90221	1.01341	1.10883	1.05625	1.32066	1.36828
Val. ->	200	0.02538	0.02864	0.04109	0.11048	0.15078	0.16437
	210	0.02375	0.02751	0.03683	0.0602	0.09673	0.12681
	220	0.02366	0.02713	0.03583	0.05018	0.0794	0.11159
	230	0.0233	0.02672	0.03536	0.0463	0.07011	0.10439
	240	0.02302	0.0264	0.03391	0.04583	0.06833	0.09991
	250	0.0232	0.0261	0.03432	0.04324	0.06598	0.09733
	260	0.02245	0.02664	0.03357	0.04294	0.06446	0.09592
	270	0.02345	0.02589	0.03315	0.04286	0.06394	0.09456
	280	0.02314	0.02561	0.03196	0.0417	0.06359	0.09549
	290	0.0232	0.02623	0.03265	0.04281	0.06101	0.09552
	300	0.02268	0.02548	0.03221	0.04198	0.06039	0.09607
	310	0.02323	0.02589	0.03248	0.04136	0.05887	0.09846
	320	0.02254	0.0254	0.03255	0.04077	0.06044	0.09933
	330	0.0224	0.02549	0.03155	0.04044	0.05932	0.10209
	340	0.02311	0.02625	0.03132	0.04051	0.05861	0.09977
	350	0.02293	0.02644	0.03166	0.03994	0.05949	0.09765
	360	0.02383	0.02592	0.03153	0.04002	0.05915	0.09955
	370	0.02333	0.02657	0.03196	0.03984	0.05955	0.10143
	380	0.02363	0.02607	0.03281	0.04076	0.05913	0.10174
	390	0.02432	0.02654	0.032	0.0405	0.06015	0.10291
	400	0.02416	0.02662	0.03234	0.04064	0.06013	0.10566
	410	0.02458	0.02687	0.03173	0.04027	0.06082	0.10864
	420	0.0242	0.02693	0.03248	0.04017	0.06175	0.11105
	430	0.02507	0.02689	0.03187	0.04112	0.06317	0.11169
	440	0.02515	0.02726	0.03227	0.04129	0.06327	0.11649
	450	0.02487	0.02673	0.0322	0.04038	0.06314	0.11786
	460	0.02552	0.02701	0.03273	0.04124	0.06366	0.12035
	470	0.0254	0.02683	0.03257	0.04148	0.06465	0.12452
	480	0.02606	0.02688	0.03316	0.04112	0.06424	0.1282
	490	0.02624	0.02662	0.03355	0.04216	0.06586	0.13111
	500	0.02636	0.02761	0.03369	0.04228	0.06676	0.13373
	510	0.02671	0.02702	0.03297	0.0428	0.06773	0.13803
	520	0.02589	0.02808	0.03384	0.04328	0.06811	0.14067
	530	0.02756	0.02768	0.03347	0.04331	0.06875	0.1457
	540	0.0274	0.02774	0.03342	0.04325	0.06967	0.1495
	550	0.02758	0.02783	0.03388	0.04456	0.07157	0.15371
	560	0.02794	0.02729	0.03501	0.04416	0.07191	0.15934
	570	0.02783	0.02829	0.03434	0.04426	0.07325	0.16266
	580	0.02825	0.02818	0.03335	0.04439	0.07465	0.16907
	590	0.02817	0.02846	0.03418	0.04603	0.07544	0.17547
	600	0.02854	0.02815	0.03525	0.04548	0.07518	0.18163
	610	0.02861	0.02877	0.03527	0.04514	0.07683	0.18727
	620	0.02954	0.02921	0.03485	0.04647	0.07795	0.19499
	630	0.02883	0.03004	0.03577	0.04682	0.07887	0.19905
	640	0.02972	0.02944	0.03488	0.04702	0.08053	0.20631
	650	0.02916	0.0295	0.03605	0.04789	0.08188	0.21401
	660	0.02941	0.02943	0.03578	0.0482	0.08319	0.22238
	670	0.03048	0.02995	0.03616	0.04808	0.08389	0.23103
	680	0.03046	0.02981	0.03668	0.04952	0.08646	0.2369
	690	0.03045	0.02972	0.03577	0.04897	0.08879	0.24763
	700	0.03071	0.03007	0.03653	0.04887	0.0895	0.25418
	710	0.0315	0.03051	0.03629	0.04993	0.09085	0.26505
	720	0.03138	0.03027	0.0363	0.05148	0.09375	0.27509
	730	0.03138	0.03048	0.03709	0.05129	0.09428	0.28282
	740	0.03184	0.03111	0.03813	0.05223	0.09652	0.28958
	750	0.03135	0.03095	0.03706	0.0521	0.09868	0.29965
	760	0.03171	0.03122	0.0376	0.05331	0.09996	0.31317
	770	0.03239	0.03121	0.03776	0.05328	0.10127	0.32061
	780	0.03249	0.03102	0.03867	0.05414	0.10428	0.32849
	790	0.03256	0.03246	0.0388	0.05484	0.10582	0.34263
	800	0.03219	0.0321	0.03844	0.05494	0.10851	0.34991
	810	0.033	0.03224	0.03879	0.05604	0.10845	0.36368
	820	0.03286	0.03216	0.03857	0.05714	0.11333	0.37323
	830	0.03345	0.03283	0.03931	0.05767	0.11484	0.38686
	840	0.03351	0.0322	0.03943	0.05749	0.11844	0.39577
	850	0.03377	0.03307	0.03914	0.05905	0.12173	0.40667
	860	0.03332	0.03255	0.03996	0.05941	0.12532	0.41471
	870	0.03349	0.03291	0.0399	0.06132	0.12788	0.42589
	880	0.03403	0.03353	0.0403	0.06124	0.12969	0.43651
	890	0.034	0.03334	0.04012	0.06252	0.13365	0.45101
	900	0.03376	0.0329	0.04081	0.06265	0.13546	0.46075
	910	0.03483	0.0341	0.04133	0.06382	0.14144	0.46859
	920	0.03483	0.03382	0.04091	0.06386	0.14373	0.48262
	930	0.03392	0.03453	0.04148	0.06624	0.14782	0.48917
	940	0.03536	0.03431	0.04144	0.0665	0.15067	0.50519
	950	0.03552	0.03437	0.04248	0.06905	0.15976	0.51473
	960	0.03537	0.03462	0.04105	0.0688	0.16329	0.5204
	970	0.03508	0.03473	0.04262	0.06954	0.16549	0.53449
	980	0.03517	0.03438	0.04231	0.06995	0.17136	0.54177
	990	0.03552	0.03431	0.04245	0.07263	0.17665	0.55093
	1000	0.03608	0.03463	0.04299	0.07253	0.18118	0.56133
	1010	0.03619	0.03482	0.04261	0.07579	0.18835	0.5709
	1020	0.03651	0.03474	0.04293	0.07647	0.19306	0.58093
	1030	0.03598	0.03436	0.04348	0.07722	0.19826	0.58761
	1040	0.03664	0.03529	0.04441	0.07786	0.20349	0.59572
	1050	0.0373	0.03535	0.0443	0.07918	0.21212	0.60234
	1060	0.03708	0.03602	0.04344	0.08079	0.21612	0.61784
	1070	0.03721	0.03587	0.04398	0.08301	0.22366	0.62048
	1080	0.03754	0.03638	0.04397	0.08446	0.23007	0.62857
	1090	0.03696	0.0356	0.04467	0.08624	0.237	0.6408
	1100	0.03754	0.03661	0.04503	0.08779	0.2449	0.64966
	1110	0.03754	0.03605	0.04444	0.08996	0.25126	0.65815
	1120	0.03772	0.03641	0.04551	0.09167	0.25983	0.66228
	1130	0.03769	0.03659	0.04487	0.0926	0.268	0.66722
	1140	0.0379	0.03682	0.04542	0.09608	0.27663	0.67155
	1150	0.03791	0.03658	0.04591	0.09771	0.2844	0.68197
	1160	0.03826	0.03693	0.04528	0.10075	0.29228	0.68879
	1170	0.0384	0.0368	0.0465	0.10285	0.29879	0.69463
	1180	0.03891	0.03724	0.04637	0.10494	0.30589	0.70158
	1190	0.03912	0.03735	0.04693	0.10779	0.31469	0.70913
	1200	0.03941	0.03708	0.04704	0.11015	0.32353	0.7088
	1210	0.03939	0.03727	0.0476	0.11195	0.33284	0.72296
	1220	0.03987	0.03749	0.04769	0.11568	0.34092	0.72652
	1230	0.04017	0.03756	0.04719	0.11667	0.35012	0.7336
	1240	0.04001	0.03815	0.0472	0.11898	0.35759	0.73894
	1250	0.04003	0.03799	0.04804	0.12346	0.36528	0.74177
	1260	0.04071	0.038	0.04895	0.12572	0.37123	0.74734
	1270	0.04009	0.03843	0.04896	0.13045	0.3833	0.75246
	1280	0.04108	0.03828	0.04934	0.1342	0.38809	0.75649
	1290	0.04185	0.03811	0.0493	0.13656	0.39736	0.75855
	1300	0.04172	0.03847	0.04963	0.14248	0.40458	0.76345
	1310	0.04189	0.03883	0.05005	0.14616	0.41515	0.77366
	1320	0.04201	0.03927	0.04985	0.15053	0.42306	0.77701
	1330	0.04243	0.03926	0.0505	0.15403	0.42908	0.77863
	1340	0.04238	0.03969	0.05033	0.15972	0.43591	0.78334
	1350	0.04359	0.03974	0.05115	0.16391	0.44578	0.78629
	1360	0.04296	0.03985	0.05078	0.16552	0.45149	0.79104
	1370	0.04442	0.03903	0.05208	0.17193	0.46102	0.7926
	1380	0.04397	0.0395	0.05263	0.17483	0.46379	0.79115
	1390	0.04388	0.03943	0.05195	0.17834	0.47668	0.80077
	1400	0.04427	0.04	0.05211	0.18626	0.47912	0.79902
	1410	0.04455	0.04072	0.05286	0.19049	0.48686	0.80899
	1420	0.04459	0.04027	0.05259	0.19457	0.4956	0.80867
	1430	0.0457	0.0411	0.05359	0.19818	0.49844	0.81453
	1440	0.0453	0.04023	0.05355	0.20438	0.50637	0.81467
	1450	0.04591	0.04106	0.05564	0.21081	0.51687	0.81699
	1460	0.04629	0.04133	0.05557	0.21635	0.52281	0.82376
	1470	0.04658	0.04107	0.05475	0.2215	0.52878	0.824
	1480	0.04696	0.04167	0.0556	0.2277	0.53312	0.82791
	1490	0.04792	0.04146	0.05624	0.2324	0.53928	0.82759
	1500	0.0486	0.04178	0.05688	0.24036	0.54233	0.82801
	1510	0.04855	0.04203	0.05749	0.24504	0.55268	0.83311
	1520	0.04867	0.04297	0.05807	0.25216	0.55708	0.83418
	1530	0.05001	0.04279	0.05819	0.25575	0.56588	0.83709
	1540	0.04967	0.04222	0.05871	0.26243	0.56957	0.84025
	1550	0.05043	0.04221	0.05863	0.26819	0.57556	0.84023
	1560	0.05042	0.04306	0.05975	0.27422	0.58127	0.83782
	1570	0.05043	0.04257	0.05961	0.27984	0.58163	0.83942
	1580	0.05126	0.04287	0.06171	0.28813	0.59075	0.84411
	1590	0.05211	0.0439	0.06148	0.29482	0.59491	0.84503
	1600	0.05215	0.0428	0.06143	0.30011	0.597	0.84514
	1610	0.05301	0.0445	0.06213	0.30487	0.60392	0.84634
	1620	0.05291	0.04364	0.06309	0.31139	0.60654	0.85043
	1630	0.05451	0.04396	0.06387	0.31926	0.61579	0.8505
	1640	0.05437	0.04505	0.06404	0.32443	0.62149	0.84575
	1650	0.05459	0.04527	0.06521	0.33175	0.6252	0.85156
	1660	0.05588	0.04485	0.06558	0.33603	0.62864	0.85354
	1670	0.05654	0.04446	0.06637	0.34294	0.63301	0.84763
	1680	0.05744	0.04505	0.06617	0.35146	0.63869	0.85063
	1690	0.0579	0.04612	0.0669	0.35543	0.64231	0.85625
	1700	0.05884	0.04522	0.06772	0.3607	0.6447	0.85853
	1710	0.0595	0.04692	0.06931	0.36581	0.65171	0.85553
	1720	0.06036	0.04646	0.06853	0.37172	0.65861	0.85543
	1730	0.06044	0.04616	0.07078	0.37864	0.65912	0.85716
	1740	0.0619	0.04703	0.07072	0.3841	0.65899	0.85726
	1750	0.063	0.04742	0.0728	0.38803	0.66579	0.85687
	1760	0.06402	0.04765	0.07391	0.39606	0.66941	0.86003
	1770	0.06465	0.04811	0.07472	0.40126	0.67038	0.86095
	1780	0.0659	0.04836	0.07539	0.40693	0.67467	0.85716
	1790	0.06752	0.04759	0.07616	0.4087	0.67854	0.85949
	1800	0.0673	0.04876	0.07712	0.4173	0.68621	0.85575
	1810	0.06906	0.04853	0.07807	0.42502	0.68888	0.85493
	1820	0.0701	0.04951	0.07972	0.42963	0.69406	0.86098
	1830	0.07087	0.0491	0.08007	0.43281	0.69195	0.85857
	1840	0.07172	0.04934	0.08165	0.44031	0.69637	0.86035
	1850	0.07352	0.05045	0.08256	0.44758	0.69643	0.85918
	1860	0.07536	0.05111	0.08373	0.45274	0.69964	0.85684
	1870	0.07654	0.04956	0.08501	0.45647	0.7062	0.85747
	1880	0.07797	0.05165	0.08684	0.4606	0.70859	0.85745
	1890	0.07961	0.05083	0.08804	0.46571	0.71556	0.85662
	1900	0.0794	0.05218	0.09005	0.47055	0.71424	0.85756
	1910	0.08247	0.05226	0.09185	0.47242	0.71793	0.85881
	1920	0.08388	0.05204	0.09299	0.48178	0.72212	0.85768
	1930	0.08592	0.05217	0.09311	0.48256	0.71721	0.85707
	1940	0.08763	0.05286	0.09453	0.4899	0.72172	0.85084
	1950	0.08883	0.05368	0.09685	0.49363	0.725	0.8543
	1960	0.0908	0.05334	0.09928	0.49797	0.72713	0.85077
	1970	0.09293	0.88214	0.10087	0.89543	0.95979	0.98777
KCl ->	1980	0.86665	0.9282	0.86716	0.94088	0.97472	0.98766
	1990	0.92172	0.95847	0.92308	0.96657	0.98861	0.99682
	2000	0.95418	0.97604	0.95759	0.9831	0.99925	1.00071
	2010	0.97121	0.98876	0.97817	0.99004	1	1
	2020	0.98814	0.99564	0.98835	0.99607	1.00267	0.99088
	2030	0.99423	0.99607	0.99488	0.99814	0.99297	0.98469
	2040	1	1	1	1	0.99371	0.9814
	2050	1.00135	0.99822	0.99548	0.9984	0.98416	0.96988
	2060	1.0005	1.00117	0.99739	0.99851	0.98129	0.96692
	2070	0.9963	0.99689	0.99257	0.99748	0.97784	0.95529
